# Supplementary material for: The genetic architecture of helminth-specific immune responses in a wild population of Soay sheep (Ovis aries)
Source: PLoS Genet. 2019 Nov 7;15(11):e1008461. doi: 10.1371/journal.pgen.1008461 (PMC6863570; doi:10.1371/journal.pgen.1008461)
Supplement: S5 Table — A and B indicate the reference and alternate allele at each SNP. CallRate is the genotyping success of the locus on the SNP50 BeadChip. MAF is the frequency of allele B (minor allele frequency). Wald P and Wald P Corrected are the association P-values before and after correction with genomic control λ, respectively. Significant indicates if the SNP was significantly associated with trait variation after correcting for multiple testing. Effect AA, AB and BB are the effect sizes from the animal model for each genotype relative to the model intercept. (CSV) [file pgen.1008461.s020.csv]

Model	SNP.Name	Chromosome	Position	A	B	CallRate	MAF	Df	Sum.of.Sq	Wald.statistic	Wald.P	Wald.P.corrected	Significant	EffectAA	EffectAB	EffectBB
IgAmp_Adults	s06827.1	0	0	G	A	0.9993121	0.4458213	2	3.664749	57.04221	4.11E-13	1.53E-12	yes	-0.3347053	-0.1550489	0
IgAmp_Adults	s23436.1	0	0	G	A	1	0.2395432	2	0.7036262	10.95536	0.004179006	0.005377174	no	0.1528495	0.05862219	0
IgAmp_Adults	s07134.1	0	0	A	C	0.9609246	0.077248	2	0.6509704	10.13401	0.006301279	0.007956126	no	0	-0.07938908	-0.6312331
IgAmp_Adults	OAR2_87418954.1	0	0	G	A	1	0.3683957	2	0.6105722	9.507029	0.008621343	0.01072957	no	-0.120356	-0.1123852	0
IgAmp_Adults	OAR20_19432173.1	0	0	G	A	0.9998624	0.2170084	2	0.5766746	8.983588	0.01120053	0.01377257	no	-0.02648306	-0.1094884	0
IgAmp_Adults	OAR10_85993057.1	0	0	G	A	0.9998624	0.4234209	2	0.5739292	8.939167	0.01145209	0.01406751	no	-0.1249489	-0.04207905	0
IgAmp_Adults	s00180.1	0	0	A	G	0.9998624	0.3928031	2	0.535757	8.342375	0.01543392	0.01870014	no	0	0.08522331	0.0970491
IgAmp_Adults	s27954.1	0	0	G	A	0.7124381	0.4079761	2	0.5153503	7.959099	0.01869406	0.02245132	no	0.1295547	0.05448755	0
IgAmp_Adults	s00053.1	0	0	G	A	1	0.306962	2	0.4775849	7.437184	0.02426811	0.02879775	no	0.1419203	0.08313416	0
IgAmp_Adults	s20992.1	0	0	A	G	0.9961475	0.05787293	2	0.4638918	7.222545	0.02701745	0.03190229	no	0	-0.09574399	-0.5792527
IgAmp_Adults	OAR26_33108511.1	0	0	A	G	1	0.4019675	2	0.4431034	6.903869	0.03168428	0.03713956	no	0	-0.05127352	-0.1224007
IgAmp_Adults	OAR6_7049939.1	0	0	G	A	0.9987617	0.1704091	2	0.4409102	6.87588	0.03213081	0.03763872	no	-0.2104905	-0.1498082	0
IgAmp_Adults	s55064.1	0	0	G	A	0.9998624	0.2882207	2	0.4272074	6.655175	0.03587955	0.04181718	no	0.002469691	-0.06527026	0
IgAmp_Adults	s59705.1	0	0	G	A	1	0.3505779	2	0.4085609	6.365421	0.0414731	0.04801518	no	0.09788525	0.1058295	0
IgAmp_Adults	s17376.1	0	0	A	G	1	0.2674739	2	0.4045632	6.301446	0.04282116	0.04950296	no	0	-0.02384583	-0.1505744
IgAmp_Adults	s05099.1	0	0	G	A	0.9159329	0.1668169	2	0.3892153	6.015642	0.04939921	0.05673311	no	-0.2209763	-0.1915578	0
IgAmp_Adults	s44822.1	0	0	A	G	0.9997248	0.2349986	2	0.3853986	5.999874	0.04979021	0.05716142	no	0	0.01643244	0.1484804
IgAmp_Adults	s47439.1	0	0	G	A	1	0.2721519	2	0.376212	5.862071	0.05334178	0.06104491	no	0.1315843	0.1271258	0
IgAmp_Adults	s15089.1	0	0	A	G	0.9998624	0.4136507	2	0.3714662	5.787553	0.05536674	0.06325373	no	0	-0.0529302	0.01381012
IgAmp_Adults	OAR3_135141132.1	0	0	G	A	1	0.1188085	2	0.3697591	5.759738	0.0561421	0.06409851	no	0.227777	0.1486989	0
IgAmp_Adults	s13788.1	0	0	A	G	1	0.2061778	2	0.3526506	5.491843	0.06418913	0.07283557	no	0	-0.06997657	-0.1056645
IgAmp_Adults	s60109.1	0	0	G	A	1	0.4958723	2	0.351703	5.477903	0.0646381	0.0733215	no	0.001003574	-0.05665743	0
IgAmp_Adults	s20612.1	0	0	G	A	1	0.3518162	2	0.3463425	5.391567	0.0674895	0.07640401	no	0.003356082	-0.05599617	0
IgAmp_Adults	s05987.1	0	0	G	A	0.9991745	0.4163454	2	0.3370809	5.249344	0.07246352	0.08176701	no	0.09228743	0.03030739	0
IgAmp_Adults	OAR19_63960647.1	0	0	G	A	0.9988993	0.1134986	2	0.3239591	5.04562	0.08023385	0.09011154	no	0.1658052	0.09160119	0
IgAmp_Adults	s70529.1	0	0	A	G	0.9991745	0.2190168	2	0.3203585	4.988086	0.08257545	0.09261872	no	0	0.07125401	0.06187608
IgAmp_Adults	s37920.1	0	0	G	A	0.9990369	0.141234	2	0.3124709	4.866704	0.08774222	0.09813941	no	-0.1453422	-0.07580225	0
IgAmp_Adults	s57895.1	0	0	G	A	1	0.3154926	2	0.3100171	4.830382	0.08935026	0.09985451	no	0.08041428	0.0955665	0
IgAmp_Adults	s70634.1	0	0	A	G	0.9988993	0.2079201	2	0.3082231	4.79946	0.09074246	0.1013382	no	0	0.06009098	0.1200341
IgAmp_Adults	OAR24_44485884.1	0	0	T	A	0.9995872	0.3685478	2	0.3063376	4.771116	0.0920376	0.1027176	no	0.1009493	0.05267417	0
IgAmp_Adults	OAR8_76604587.1	0	0	A	C	0.9995872	0.2868548	2	0.3062893	4.769698	0.09210287	0.1027871	no	0	-0.007643958	-0.1109919
IgAmp_Adults	OAR3_168601266.1	0	0	A	C	0.8798844	0.09867084	2	0.3034761	4.698983	0.09541765	0.1063133	no	0	0.04763391	-0.1948979
IgAmp_Adults	s09083.1	0	0	G	A	0.9994496	0.2230176	2	0.2972907	4.630896	0.09872192	0.1098226	no	-0.09071847	-0.1173919	0
IgAmp_Adults	OAR5_33769389.1	0	0	A	G	0.9998624	0.1597633	2	0.2966457	4.62949	0.09879138	0.1098964	no	0	0.04588355	0.1790031
IgAmp_Adults	s53919.1	0	0	A	G	0.9998624	0.03034264	2	0.2899704	4.516643	0.1045258	0.1159738	no	0	-0.0348573	-0.6878428
IgAmp_Adults	OAR4_50483750.1	0	0	G	A	1	0.09988993	2	0.2812428	4.381326	0.1118425	0.1237062	no	0.09564673	0.1641439	0
IgAmp_Adults	OAR21_1242212.1	0	0	G	C	0.9998624	0.4539012	2	0.2801196	4.3621	0.1129229	0.1248459	no	-0.07453323	-0.07026258	0
IgAmp_Adults	OAR13_49000963.1	0	0	A	G	0.9998624	0.1077474	2	0.2776577	4.324092	0.1150894	0.1271299	no	0	-0.06792862	-0.1790135
IgAmp_Adults	s16921.1	0	0	A	G	0.9988993	0.1078512	2	0.2762887	4.304526	0.1162209	0.1283219	no	0	-0.05801025	-0.210391
IgAmp_Adults	s26614.1	0	0	A	G	0.9917446	0.1477525	2	0.2655279	4.15149	0.1254629	0.1380393	no	0	0.05978989	0.1454095
IgAmp_Adults	s70605.1	0	0	G	A	0.9993121	0.07813576	2	0.2545126	3.961894	0.1379385	0.1511048	no	-0.1811313	-0.09419297	0
IgAmp_Adults	s13381.1	0	0	G	A	0.9998624	0.1244668	2	0.2484924	3.869973	0.1444262	0.1578775	no	-0.1608441	-0.1065906	0
IgAmp_Adults	OAR5_18200850.1	0	0	A	G	1	0.4120116	2	0.2439339	3.798697	0.1496661	0.1633372	no	0	0.007892287	-0.06452972
IgAmp_Adults	OAR13_36122835.1	0	0	A	G	1	0.1541002	2	0.2435954	3.793201	0.150078	0.163766	no	0	-0.05681927	-0.1336325
IgAmp_Adults	s71579.1	0	0	C	A	0.9988993	0.2181129	2	0.242388	3.776091	0.1513673	0.165108	no	0.09151996	0.1174116	0
IgAmp_Adults	OAR1_155396136.1	0	0	A	G	1	0.067694	2	0.2423399	3.774375	0.1514973	0.1652432	no	0	-0.08689886	-0.1232816
IgAmp_Adults	s53116.1	0	0	G	A	1	0.0820033	2	0.2387505	3.719591	0.1557045	0.1696182	no	0.2143683	0.1545245	0
IgAmp_Adults	s35536.1	0	0	G	A	1	0.3573198	2	0.2385282	3.71527	0.1560412	0.1699681	no	0.08166012	0.08093214	0
IgAmp_Adults	s55376.1	0	0	A	G	0.9990369	0.3317036	2	0.2369094	3.694861	0.1576417	0.1716308	no	0	0.05590235	0.07142827
IgAmp_Adults	s35788.1	0	0	G	A	0.8212713	0.1627576	2	0.2351272	3.64358	0.161736	0.1758808	no	-0.1396491	-0.1558404	0
IgAmp_Adults	OAR2_195331376.1	0	0	A	C	0.9997248	0.4721305	2	0.233435	3.635651	0.1623785	0.1765472	no	0	-0.06082663	-0.04891723
IgAmp_Adults	s45116.1	0	0	A	G	0.9997248	0.08181943	2	0.231354	3.602661	0.1650791	0.1793473	no	0	0.07095455	-0.09465791
IgAmp_Adults	s20946.1	0	0	G	A	1	0.4470969	2	0.2278284	3.548198	0.1696363	0.1840675	no	0.06811464	0.01161976	0
IgAmp_Adults	OAR2_217290617.1	0	0	A	G	0.9998624	0.06096051	2	0.2273008	3.540455	0.1702942	0.1847485	no	0	-0.06463713	-0.3106311
IgAmp_Adults	OAR12_52034981.1	0	0	G	A	0.9997248	0.03798514	2	0.2238916	3.484369	0.1751374	0.1897577	no	0.3725429	0.2930311	0
IgAmp_Adults	OAR8_11005040.1	0	0	A	G	0.9993121	0.3885447	2	0.2226016	3.467291	0.1766393	0.1913098	no	0	0.04990071	0.07820923
IgAmp_Adults	s18998.1	0	0	A	G	0.9990369	0.09440848	2	0.2206573	3.436739	0.1793584	0.1941182	no	0	-0.06934904	0.0232686
IgAmp_Adults	OAR21_4515301.1	0	0	A	G	0.9995872	0.08031659	2	0.2201351	3.428305	0.1801163	0.1949007	no	0	0.07824	0.03010161
IgAmp_Adults	OAR3_240693693.1	0	0	G	A	0.9997248	0.1990779	2	0.2198671	3.425317	0.1803856	0.1951787	no	0.1113379	0.06924878	0
IgAmp_Adults	s09767.1	0	0	A	C	0.9980737	0.1303419	2	0.217968	3.395567	0.1830889	0.1979681	no	0	0.06418154	0.0765913
IgAmp_Adults	DU369175_467.1	0	0	A	G	0.9997248	0.2890862	2	0.218279	3.395227	0.18312	0.1980002	no	0	0.01439055	0.1061924
IgAmp_Adults	OAR1_211799990.1	0	0	A	C	0.997661	0.2247966	2	0.2170191	3.392269	0.1833911	0.1982798	no	0	0.001828308	0.138082
IgAmp_Adults	DU443720_334.1	0	0	G	A	1	0.1147496	2	0.2130646	3.318156	0.1903144	0.2054145	no	0.1788953	0.1490361	0
IgAmp_Adults	s38472.1	0	0	G	A	1	0.3793341	2	0.2128081	3.313522	0.1907558	0.2058691	no	0.08017723	0.03600891	0
IgAmp_Adults	OAR6_13403305.1	0	0	A	G	0.8044854	0.2465367	2	0.2120394	3.275314	0.194435	0.2096554	no	0	-0.04999435	0.007329075
IgAmp_Adults	OAR2_51881115.1	0	0	G	A	0.9998624	0.01382964	1	0.1073277	1.670815	0.1961494	0.4506966	no	0.1237939	0	0
IgAmp_Adults	OAR3_52763072.1	0	0	A	G	0.9998624	0.190794	2	0.2074493	3.230519	0.198839	0.2141832	no	0	-0.04877216	0.02661847
IgAmp_Adults	OAR16_55078569.1	0	0	G	A	0.9998624	0.3445713	2	0.2063367	3.212049	0.2006839	0.2160786	no	-0.08148275	-0.03735388	0
IgAmp_Adults	OAR10_3956421.1	0	0	G	A	0.9975234	0.1270345	2	0.2047498	3.196923	0.2022074	0.2176432	no	-0.1690153	-0.1912654	0
IgAmp_Adults	s67841.1	0	0	C	A	0.9998624	0.05992844	2	0.1984932	3.090878	0.2132183	0.2289353	no	-0.03564136	-0.1197271	0
IgAmp_Adults	OAR26_2576423.1	0	0	G	A	0.9998624	0.2657906	2	0.1982077	3.087855	0.2135408	0.2292656	no	0.0311488	-0.02119463	0
IgAmp_Adults	s11076.1	0	0	G	A	0.9995872	0.3423262	2	0.1939143	3.02028	0.2208791	0.2367758	no	0.07278116	0.07039394	0
IgAmp_Adults	s54264.1	0	0	A	G	1	0.2870804	2	0.1904939	2.966192	0.226934	0.242964	no	0	-0.05191368	-0.03063335
IgAmp_Adults	s18433.1	0	0	A	G	1	0.3335168	2	0.1896472	2.953075	0.2284273	0.2444889	no	0	0.04873174	0.01560339
IgAmp_Adults	s50133.1	0	0	G	A	0.9616125	0.4807555	2	0.1880317	2.92798	0.2313115	0.247433	no	0.03022033	-0.02200508	0
IgAmp_Adults	OAR3_77702267.1	0	0	A	G	1	0.07794441	2	0.1876301	2.921639	0.232046	0.2481825	no	0	0.0410498	-0.3217256
IgAmp_Adults	OAR10_66642735.1	0	0	A	G	0.9998624	0.4810788	2	0.1830536	2.864546	0.2387656	0.2550341	no	0	0.03676475	0.07504398
IgAmp_Adults	s19189.1	0	0	G	A	1	0.4144882	2	0.1827778	2.846091	0.240979	0.2572891	no	0.06969509	0.06129852	0
IgAmp_Adults	s12907.1	0	0	C	A	1	0.05613649	2	0.1807021	2.813244	0.2449694	0.2613519	no	0.1707845	0.09815823	0
IgAmp_Adults	s01066.1	0	0	A	G	1	0.3258806	2	0.1785412	2.780206	0.2490496	0.2655031	no	0	0.04898304	0.03696481
IgAmp_Adults	OAR8_18456942.1	0	0	G	A	0.9998624	0.2318701	2	0.178042	2.772672	0.2499896	0.2664589	no	-0.08170047	-0.03279979	0
IgAmp_Adults	OAR6_97397109_X.1	0	0	G	A	1	0.04609246	2	0.1760538	2.741707	0.2538902	0.2704238	no	-0.5129239	-0.4615844	0
IgAmp_Adults	s46406.1	0	0	G	A	0.9994496	0.3649504	2	0.1758789	2.733447	0.2549409	0.2714913	no	0.009435634	0.04684335	0
IgAmp_Adults	OAR7_7821604.1	0	0	G	A	0.9616125	0.1682644	2	0.1714867	2.670499	0.2630925	0.2797665	no	-0.130833	-0.1119431	0
IgAmp_Adults	s17269.1	0	0	A	G	1	0.0637727	2	0.1701835	2.650384	0.2657519	0.2824637	no	0	-0.04400917	-0.2832719
IgAmp_Adults	DU528988_138.1	0	0	A	G	0.9995872	0.3498968	2	0.1693179	2.6372	0.2675096	0.2842457	no	0	0.02296157	0.08076126
IgAmp_Adults	OAR7_35095035.1	0	0	G	A	1	0.3245047	2	0.1673188	2.605996	0.271716	0.2885081	no	0.08004027	0.04423681	0
IgAmp_Adults	s38683.1	0	0	G	A	0.9998624	0.3530343	2	0.1665124	2.593165	0.2734648	0.2902792	no	0.07161557	0.03456358	0
IgAmp_Adults	OAR6_13171705.1	0	0	A	G	0.9980737	0.08946788	2	0.1664631	2.588593	0.2740906	0.2909129	no	0	-0.06320933	-0.1081225
IgAmp_Adults	s59419.1	0	0	A	G	0.9994496	0.1722192	2	0.1646187	2.568901	0.2768026	0.2936582	no	0	-0.03150345	0.07692189
IgAmp_Adults	OAR15_32857143.1	0	0	A	G	1	0.4937397	2	0.1632801	2.543715	0.2803105	0.2972074	no	0	0.0326537	0.07183653
IgAmp_Adults	OAR12_33376453.1	0	0	A	G	1	0.1178453	2	0.1616191	2.516844	0.284102	0.3010413	no	0	0.01911181	0.1813416
IgAmp_Adults	OAR8_4757575.1	0	0	A	G	0.9994496	0.4760463	2	0.1558299	2.427124	0.297137	0.3142041	no	0	-0.04048192	-0.06822005
IgAmp_Adults	s42338.1	0	0	A	G	0.8833242	0.08566978	2	0.1567007	2.424944	0.2974611	0.3145311	no	0	-0.05432737	0.1455223
IgAmp_Adults	s22008.1	0	0	G	A	0.9951844	0.2877782	2	0.1549596	2.410026	0.2996881	0.3167771	no	0.07062017	0.02919147	0
IgAmp_Adults	s63465.1	0	0	G	A	0.9988993	0.4179752	2	0.1545799	2.409245	0.2998051	0.3168951	no	0.069749	0.04501236	0
IgAmp_Adults	OAR5_7698825.1	0	0	G	A	0.9997248	0.1646711	2	0.1538127	2.395963	0.3018028	0.3189092	no	0.1063792	0.06690209	0
IgAmp_Adults	s53431.1	0	0	A	G	0.9998624	0.02408146	1	0.0683046	1.06384	0.3023409	0.6020345	no	0	-0.07870654	0
IgAmp_Adults	OAR14_28804273.1	0	0	G	A	0.9994496	0.2902671	2	0.1517231	2.363238	0.3067816	0.3239262	no	-0.04635034	-0.06771178	0
IgAmp_Adults	s55275.1	0	0	A	G	0.9983489	0.0146086	1	0.06595635	1.02877	0.3104478	0.6121903	no	0	-0.08603891	0
IgAmp_Adults	OAR12_17326998.1	0	0	C	A	1	0.0299257	1	0.06538946	1.01845	0.3128869	0.6152111	no	0.06335318	0	0
IgAmp_Adults	OAR5_42462844.1	0	0	G	A	0.916896	0.4362995	2	0.14971	2.315074	0.3142592	0.3314541	no	0.001309416	-0.0380193	0
IgAmp_Adults	OAR6_74738800.1	0	0	G	A	1	0.06108971	2	0.1440076	2.2431	0.3257744	0.3430308	no	0.3362469	0.3076899	0
IgAmp_Adults	s35185.1	0	0	G	A	0.827738	0.4372507	2	0.1425599	2.208467	0.3314648	0.3487446	no	0.01597849	0.04780009	0
IgAmp_Adults	s54677.1	0	0	A	G	1	0.2070721	2	0.1415823	2.205011	0.3320381	0.3493199	no	0	0.01407933	-0.07298111
IgAmp_Adults	OAR1_178163941.1	0	0	G	A	1	0.174945	2	0.1398079	2.177112	0.3367024	0.3539997	no	-0.1015645	-0.1029288	0
IgAmp_Adults	s18654.1	0	0	A	G	0.9997248	0.3546656	2	0.1397105	2.174715	0.3371061	0.3544046	no	0	-0.004943642	-0.0658948
IgAmp_Adults	s05622.1	0	0	G	A	1	0.1318795	2	0.1362797	2.122742	0.3459812	0.3633004	no	0.07763189	0.106397	0
IgAmp_Adults	OAR1_164687267.1	0	0	G	A	1	0.1741882	2	0.1359048	2.116359	0.3470872	0.3644082	no	-0.000850328	-0.04635414	0
IgAmp_Adults	OAR9_36052313.1	0	0	A	C	0.9994496	0.1162583	2	0.1355756	2.112008	0.3478431	0.3651653	no	0	0.05324918	0.06886383
IgAmp_Adults	OAR14_66415527.1	0	0	A	G	1	0.4341635	2	0.1355273	2.110726	0.3480661	0.3653886	no	0	0.02337967	0.06423725
IgAmp_Adults	OAR5_43591342.1	0	0	A	G	1	0.04739956	2	0.1352311	2.105952	0.348898	0.3662216	no	0	-0.01627219	0.3901338
IgAmp_Adults	s26061.1	0	0	G	A	0.9995872	0.1196146	2	0.1335587	2.079673	0.3535124	0.3708409	no	-0.1469963	-0.1157693	0
IgAmp_Adults	OAR12_56962483.1	0	0	A	C	0.9982113	0.3592006	2	0.1329618	2.072317	0.3548151	0.3721445	no	0	0.03108821	0.06803387
IgAmp_Adults	OAR6_34567727.1	0	0	G	A	0.9998624	0.4665612	2	0.1329608	2.069596	0.3552981	0.3726277	no	-0.06413385	-0.03873761	0
IgAmp_Adults	s74816.1	0	0	G	A	1	0.495322	2	0.1328404	2.069267	0.3553566	0.3726862	no	0.01410546	0.04134911	0
IgAmp_Adults	OAR2_209490868.1	0	0	A	G	0.9998624	0.3920462	2	0.1322966	2.060599	0.3569	0.3742303	no	0	-0.004065129	-0.05987699
IgAmp_Adults	s41035.1	0	0	G	A	0.9993121	0.1883519	2	0.131005	2.039295	0.3607221	0.3780526	no	-0.1178008	-0.09492913	0
IgAmp_Adults	OAR9_67784889.1	0	0	G	A	0.9998624	0.04575478	2	0.1299155	2.023014	0.3636706	0.3809999	no	0.1218919	0.04084231	0
IgAmp_Adults	OAR3_54424672.1	0	0	A	G	0.9988993	0.2714187	2	0.1287912	2.005762	0.3668212	0.3841481	no	0	-0.03035807	0.02203654
IgAmp_Adults	s73955.1	0	0	A	C	0.9973858	0.02924541	2	0.1266232	1.972227	0.3730237	0.3903423	no	0	-0.08373766	-0.2091535
IgAmp_Adults	OAR14_66990507.1	0	0	A	G	0.9998624	0.1107747	2	0.1261993	1.965389	0.3743013	0.3916176	no	0	0.01482922	-0.1187064
IgAmp_Adults	s72464.1	0	0	A	G	1	0.1584342	2	0.1255046	1.954596	0.3763266	0.3936388	no	0	0.001401546	-0.122747
IgAmp_Adults	s41869.1	0	0	A	G	0.9998624	0.191482	2	0.1243643	1.93661	0.3797262	0.3970304	no	0	-0.01236949	0.09880785
IgAmp_Adults	OAR8_66589160.1	0	0	G	A	1	0.4199917	2	0.1238529	1.928952	0.381183	0.3984834	no	0.02814662	0.04741982	0
IgAmp_Adults	OAR2_34811027.1	0	0	A	G	0.9983489	0.07752205	2	0.123667	1.926597	0.3816319	0.3989311	no	0	-0.06279825	-0.01419627
IgAmp_Adults	s56637.1	0	0	A	G	0.9960099	0.4545517	2	0.123213	1.920407	0.382815	0.4001108	no	0	0.03569837	0.003726925
IgAmp_Adults	OAR3_132229529_X.1	0	0	A	G	1	0.01231425	2	0.1211512	1.886961	0.3892705	0.406545	no	0	0.0518699	-0.5047332
IgAmp_Adults	s10354.1	0	0	A	G	0.9993121	0.2963651	2	0.1187174	1.847508	0.3970258	0.4142682	no	0	-0.01154367	-0.07479045
IgAmp_Adults	OAR3_116584363.1	0	0	A	G	1	0.4552146	2	0.1181779	1.840718	0.398376	0.4156121	no	0	0.0285386	0.06049557
IgAmp_Adults	OAR10_58937603_X.1	0	0	G	A	1	0.03859384	2	0.1148226	1.788537	0.4089066	0.4260863	no	0.2999316	0.2634765	0
IgAmp_Adults	OAR1_234973642.1	0	0	A	C	0.8841497	0.1794273	2	0.1131759	1.762557	0.4142531	0.4313995	no	0	-0.03659782	0.01796044
IgAmp_Adults	OAR15_52395182.1	0	0	G	A	0.9208861	0.3376662	2	0.1117669	1.7427	0.4183864	0.4355049	no	-0.06228297	-0.02938629	0
IgAmp_Adults	s01046.1	0	0	A	G	1	0.2923088	2	0.1096016	1.706979	0.425926	0.4429887	no	0	-0.03845302	-0.02690793
IgAmp_Adults	OAR17_75479127.1	0	0	G	A	0.9997248	0.2506193	2	0.108887	1.693597	0.4287854	0.4458254	no	0.001762582	-0.03364759	0
IgAmp_Adults	s00915.1	0	0	G	A	0.9998624	0.316224	2	0.1087027	1.693203	0.42887	0.4459092	no	0.0205436	-0.01611695	0
IgAmp_Adults	s37607.1	0	0	A	G	1	0.02435333	2	0.108237	1.685843	0.4304511	0.4474774	no	0	-0.01943454	0.5511334
IgAmp_Adults	s65168.1	0	0	G	A	0.9995872	0.1210599	2	0.1081788	1.683985	0.4308512	0.4478741	no	0.05622212	0.09178547	0
IgAmp_Adults	OAR1_133336476.1	0	0	A	G	0.9986241	0.3038716	2	0.1064738	1.660135	0.4360199	0.4529984	no	0	-0.03205808	-0.06044185
IgAmp_Adults	s64442.1	0	0	G	A	0.9994496	0.261908	2	0.106459	1.657866	0.4365147	0.4534888	no	-0.04212369	-0.06553254	0
IgAmp_Adults	OAR5_85582355.1	0	0	A	C	1	0.1668272	2	0.1060935	1.652388	0.4377121	0.4546754	no	0	0.0319204	0.1125598
IgAmp_Adults	OAR9_68147190.1	0	0	C	A	0.9997248	0.1470548	2	0.1056332	1.645185	0.4392912	0.4562401	no	0.03438635	0.07099686	0
IgAmp_Adults	s74355.1	0	0	A	G	0.9998624	0.4896106	2	0.1041398	1.621781	0.4444622	0.4613621	no	0	-0.01517603	0.02485908
IgAmp_Adults	OAR14_18604353.1	0	0	A	G	0.9998624	0.1586624	2	0.1025464	1.597301	0.4499358	0.4667808	no	0	-0.04142591	-0.03995272
IgAmp_Adults	s33498.1	0	0	A	G	1	0.187672	2	0.1020139	1.588866	0.4518373	0.4686626	no	0	0.02422055	0.09599558
IgAmp_Adults	s38347.1	0	0	G	A	0.8058613	0.2365546	2	0.1022379	1.584434	0.4528397	0.4696543	no	0.07492666	0.07133964	0
IgAmp_Adults	s74650.1	0	0	C	A	1	0.02263346	1	0.03596451	0.5601293	0.4542082	0.7655385	no	0.05558646	0	0
IgAmp_Adults	OAR3_57752691.1	0	0	A	T	1	0.3126032	2	0.09961716	1.551208	0.4604257	0.4771571	no	0	-0.0216344	0.02856809
IgAmp_Adults	s01804.1	0	0	A	G	0.9997248	0.4774979	2	0.09603631	1.495575	0.4734129	0.4899885	no	0	0.03596839	0.04824114
IgAmp_Adults	OAR14_61920121.1	0	0	A	C	0.9991745	0.02712751	1	0.03211777	0.4997735	0.4795997	0.787898	no	0	-0.05015107	0
IgAmp_Adults	s12354.1	0	0	A	G	0.9594111	0.1234763	2	0.09416691	1.469203	0.4796966	0.496191	no	0	-0.01663951	0.0952425
IgAmp_Adults	s58435.1	0	0	A	G	0.9993121	0.4068567	2	0.09424383	1.467761	0.4800425	0.4965324	no	0	-0.03734824	-0.03483153
IgAmp_Adults	OAR12_9845395.1	0	0	A	G	0.9924326	0.1464023	2	0.09389852	1.465598	0.4805621	0.4970451	no	0	0.008856458	0.1353445
IgAmp_Adults	OAR7_91277974.1	0	0	G	A	0.996973	0.3964946	2	0.09275669	1.45032	0.484247	0.5006804	no	-0.05429385	-0.02636045	0
IgAmp_Adults	s61096.1	0	0	A	G	1	0.4823886	2	0.09093531	1.416196	0.4925803	0.5088967	no	0	0.02913189	0.0519313
IgAmp_Adults	OAR3_109421618.1	0	0	A	G	0.9995872	0.4067447	2	0.08966957	1.394961	0.497838	0.5140772	no	0	-0.01317963	0.02820527
IgAmp_Adults	s13794.1	0	0	C	A	0.9998624	0.2851245	2	0.08891292	1.384771	0.5003809	0.516582	no	-0.06100401	-0.03033628	0
IgAmp_Adults	s44433.1	0	0	G	A	0.9997248	0.4296724	2	0.08570544	1.334753	0.5130528	0.5290549	no	0.000971736	0.02897476	0
IgAmp_Adults	s45445.1	0	0	C	A	0.9998624	0.4922251	2	0.08527007	1.328134	0.5147535	0.5307279	no	-0.05243316	-0.02218669	0
IgAmp_Adults	s61065.1	0	0	G	A	0.9998624	0.4161277	2	0.08515823	1.326516	0.5151702	0.5311377	no	-0.03130265	0.004075126	0
IgAmp_Adults	OAR10_16366887.1	0	0	G	A	1	0.07753165	2	0.08508906	1.325349	0.5154709	0.5314334	no	0.1581043	0.1787672	0
IgAmp_Adults	OAR12_3151197.1	0	0	G	A	1	0.0507705	2	0.08432779	1.313341	0.518575	0.534486	no	0.2293955	0.2498491	0
IgAmp_Adults	s59474.1	0	0	G	A	0.9997248	0.448665	2	0.08302424	1.293111	0.5238469	0.5396684	no	0.04782132	0.01587931	0
IgAmp_Adults	OAR2_104399412.1	0	0	G	A	0.9998624	0.1107747	2	0.08190985	1.275803	0.5284001	0.5441423	no	-0.1261697	-0.1197109	0
IgAmp_Adults	s44259.1	0	0	G	A	1	0.08888277	2	0.08133245	1.266648	0.5308245	0.5465238	no	0.1961766	0.2183674	0
IgAmp_Adults	OAR3_146519457.1	0	0	G	A	0.9988993	0.3612259	2	0.08094703	1.259894	0.53262	0.5482871	no	-0.05041742	-0.04542238	0
IgAmp_Adults	OAR19_14805437.1	0	0	A	G	0.9228123	0.3640227	2	0.08067344	1.255198	0.5338721	0.5495167	no	0	0.02673218	0.05252455
IgAmp_Adults	OAR3_136398703.1	0	0	T	A	1	0.2601128	2	0.08007577	1.247271	0.5359924	0.5515985	no	-0.06214791	-0.05956552	0
IgAmp_Adults	OAR1_162108559.1	0	0	C	A	0.9986241	0.1503858	2	0.08011264	1.245794	0.5363882	0.5519871	no	0.09807431	0.08853493	0
IgAmp_Adults	s25268.1	0	0	G	A	0.9993121	0.298155	2	0.07974253	1.241882	0.5374383	0.553018	no	-0.02271425	0.01030761	0
IgAmp_Adults	s20395.1	0	0	C	A	0.9164832	0.1754241	2	0.08035952	1.237538	0.5386071	0.5541652	no	0.00921033	-0.02753299	0
IgAmp_Adults	s72764.1	0	0	G	A	0.9998624	0.220999	2	0.0792564	1.234541	0.5394147	0.5549578	no	0.06426704	0.03775137	0
IgAmp_Adults	s20217.1	0	0	A	G	1	0.2491057	2	0.07882039	1.227657	0.5412747	0.5567832	no	0	0.01558541	-0.04420186
IgAmp_Adults	s07927.1	0	0	A	G	0.9998624	0.08958305	2	0.07781884	1.214794	0.5447671	0.5602099	no	0	0.04368297	0.07361464
IgAmp_Adults	s29503.1	0	0	G	A	0.9998624	0.1565295	2	0.07755654	1.207124	0.5468601	0.562263	no	-0.09124142	-0.09638763	0
IgAmp_Adults	s53828.1	0	0	A	G	0.9993121	0.1408509	2	0.07701676	1.199444	0.5489643	0.5643267	no	0	-0.0342921	-0.07784291
IgAmp_Adults	OAR16_72955345.1	0	0	A	G	0.9998624	0.3075547	2	0.07595469	1.183028	0.5534888	0.5687629	no	0	0.01331953	0.05898971
IgAmp_Adults	OAR7_28980510.1	0	0	G	C	0.9616125	0.3624982	2	0.07482867	1.165243	0.5584324	0.5736082	no	-0.03019276	-0.04366341	0
IgAmp_Adults	s20593.1	0	0	A	G	0.9987617	0.380011	2	0.07187808	1.119335	0.5713991	0.5863076	no	0	-0.02861728	-0.04532124
IgAmp_Adults	s59566.1	0	0	G	A	1	0.1170198	2	0.07177058	1.117658	0.5718784	0.5867767	no	-0.04132283	-0.000575893	0
IgAmp_Adults	s60578.1	0	0	G	A	0.9997248	0.2142169	2	0.07145357	1.112954	0.573225	0.5880947	no	-0.07129679	-0.05125883	0
IgAmp_Adults	s15970.1	0	0	A	G	0.9995872	0.1313833	2	0.070344	1.095247	0.5783226	0.5930829	no	0	-0.03544986	-0.06418047
IgAmp_Adults	OAR10_14415170.1	0	0	A	G	0.9997248	0.309455	2	0.07022199	1.093701	0.5787697	0.5935203	no	0	0.02196427	0.05821379
IgAmp_Adults	s72650.1	0	0	A	G	0.9998624	0.4553461	2	0.07019143	1.092866	0.5790113	0.5937567	no	0	-0.02578068	-0.000522836
IgAmp_Adults	OAR1_164679521.1	0	0	A	G	0.9993121	0.4078893	2	0.0699467	1.08902	0.5801261	0.5948471	no	0	0.02874976	0.04401786
IgAmp_Adults	OAR8_83142403_X.1	0	0	G	A	1	0.4722757	2	0.06992136	1.088995	0.5801333	0.5948542	no	-0.03524105	-0.03687895	0
IgAmp_Adults	s27029.1	0	0	A	G	0.9980737	0.03894403	2	0.06963117	1.08575	0.5810752	0.5957755	no	0	0.02825605	-0.440907
IgAmp_Adults	OAR2_209984273.1	0	0	C	A	0.9993121	0.3682363	2	0.06810774	1.062836	0.5877708	0.6023228	no	0.049392	0.03103699	0
IgAmp_Adults	s48215.1	0	0	G	A	0.9984865	0.4846355	2	0.06827419	1.062061	0.5879988	0.6025457	no	0.04581804	0.02950612	0
IgAmp_Adults	OAR18_61168943.1	0	0	G	A	1	0.4395982	2	0.06795042	1.058249	0.5891206	0.6036423	no	-0.04559532	-0.03129525	0
IgAmp_Adults	s50299.1	0	0	A	G	1	0.4251513	2	0.06714238	1.045606	0.5928565	0.6072936	no	0	0.0308234	0.02644821
IgAmp_Adults	s53625.1	0	0	G	A	0.9938085	0.4179011	2	0.06706049	1.040185	0.5944655	0.6088659	no	0.04564158	0.03186558	0
IgAmp_Adults	s19188.1	0	0	A	G	1	0.4909191	2	0.06631493	1.032936	0.5966242	0.6109749	no	0	-0.03185624	-0.03882159
IgAmp_Adults	s68349.1	0	0	C	A	0.9979362	0.08155246	2	0.06612105	1.029432	0.5976702	0.6119967	no	0.1132383	0.1491705	0
IgAmp_Adults	s10429.1	0	0	G	A	1	0.2047331	2	0.06593854	1.027072	0.598376	0.6126862	no	-0.05110589	-0.06537902	0
IgAmp_Adults	s46718.1	0	0	C	A	1	0.09658778	2	0.06468202	1.007277	0.6043279	0.6184987	no	-0.06768834	-0.03020904	0
IgAmp_Adults	s23479.1	0	0	G	A	0.7041827	0.4292692	2	0.06464042	1.006065	0.6046942	0.6188563	no	0.04275502	0.03703016	0
IgAmp_Adults	s51040.1	0	0	A	G	1	0.04994496	2	0.06328484	0.9855563	0.6109268	0.6249398	no	0	0.01632891	-0.301283
IgAmp_Adults	s05062.1	0	0	G	A	0.9991745	0.01177362	1	0.01585787	0.2466093	0.6194727	0.8890249	no	-0.06391605	0	NA
IgAmp_Adults	s37421.1	0	0	G	A	0.9197854	0.2774869	2	0.0613669	0.9542101	0.6205773	0.634354	no	-0.05468745	-0.04602468	0
IgAmp_Adults	s66698.1	0	0	G	A	0.9984865	0.4661017	2	0.06058495	0.9429808	0.6240715	0.6377609	no	-0.04039979	-0.01263493	0
IgAmp_Adults	s66227.1	0	0	G	A	1	0.03054485	1	0.01497543	0.2332584	0.6291182	0.8947045	no	-0.03332922	0	0
IgAmp_Adults	OAR15_2829773.1	0	0	G	A	1	0.08241607	2	0.05938047	0.9247916	0.629773	0.6433182	no	-0.4597119	-0.4477409	0
IgAmp_Adults	OAR7_60995107.1	0	0	G	A	0.9997248	0.3959538	2	0.05805922	0.9042859	0.6362632	0.6496414	no	0.04082294	0.01571933	0
IgAmp_Adults	OAR18_1894344.1	0	0	A	C	1	0.301596	2	0.05736239	0.8933773	0.6397431	0.6530305	no	0	0.02396881	0.04370761
IgAmp_Adults	s15899.1	0	0	G	A	0.9998624	0.1235035	2	0.05640491	0.8784116	0.6445481	0.6577088	no	0.08874186	0.06561959	0
IgAmp_Adults	s67963.1	0	0	A	G	1	0.1319483	2	0.05609497	0.8738369	0.6460241	0.6591455	no	0	0.02731236	-0.04740973
IgAmp_Adults	OAR10_3723681.1	0	0	C	G	0.9997248	0.3836361	2	0.05493597	0.8546063	0.6522658	0.6652196	no	0	-0.01582053	-0.04332438
IgAmp_Adults	s22205.1	0	0	G	A	0.9995872	0.1589814	2	0.05442832	0.8478265	0.6544807	0.6673743	no	0.07430422	0.07083274	0
IgAmp_Adults	OAR4_88611186.1	0	0	G	A	0.9995872	0.05092911	2	0.05419659	0.8441219	0.6556941	0.6685546	no	0.06834071	0.024021	0
IgAmp_Adults	OAR9_7563022.1	0	0	A	C	1	0.3392955	2	0.05336533	0.8310533	0.6599926	0.6727351	no	0	-0.02505643	-0.03849475
IgAmp_Adults	s28498.1	0	0	C	A	0.9998624	0.1138021	2	0.05295982	0.8247019	0.6620919	0.6747763	no	0.04374458	0.07198181	0
IgAmp_Adults	s59113.1	0	0	A	G	0.9993121	0.04818945	2	0.0526269	0.8195689	0.6637933	0.6764304	no	0	0.03517817	-0.23674
IgAmp_Adults	s21703.1	0	0	C	A	1	0.2589433	2	0.0522175	0.8132744	0.6658857	0.6784644	no	-0.004217794	0.02192601	0
IgAmp_Adults	s21668.1	0	0	G	A	0.9972482	0.3938328	2	0.05106628	0.7952175	0.6719249	0.6843332	no	0.04288279	0.03225133	0
IgAmp_Adults	OAR9_10815788.1	0	0	A	C	1	0.294579	2	0.05025068	0.7825977	0.676178	0.688465	no	0	0.0209287	-0.006624871
IgAmp_Adults	s73586.1	0	0	G	A	0.9997248	0.2956235	2	0.0489001	0.7606956	0.6836236	0.6956951	no	-0.0312004	-0.03999201	0
IgAmp_Adults	s12374.1	0	0	A	G	0.9998624	0.1632035	2	0.04818398	0.7504605	0.6871311	0.6990999	no	0	-0.02782334	4.04E-06
IgAmp_Adults	OAR4_30243238.1	0	0	A	G	0.9237755	0.2187221	2	0.04779433	0.7442996	0.689251	0.7011573	no	0	-0.000141468	0.0543492
IgAmp_Adults	s44857.1	0	0	A	G	0.9997248	0.289499	2	0.04599755	0.7163279	0.6989585	0.710575	no	0	0.000269477	0.03990635
IgAmp_Adults	OAR24_32564603.1	0	0	A	G	0.9993121	0.2965028	2	0.04568607	0.7128978	0.7001583	0.7117385	no	0	0.007224406	0.04558402
IgAmp_Adults	DU287575_503.1	0	0	A	G	1	0.03343423	2	0.0456304	0.7107702	0.7009035	0.7124612	no	0	-0.04998238	-0.2281299
IgAmp_Adults	OAR1_67321113_X.1	0	0	G	A	1	0.07519263	2	0.04354913	0.6783055	0.7123736	0.7235797	no	-0.180013	-0.1892761	0
IgAmp_Adults	DU420655_308.1	0	0	G	A	0.9987617	0.4964871	2	0.04321822	0.6728124	0.7143329	0.7254781	no	-0.01390006	-0.02555849	0
IgAmp_Adults	OAR6_18472969.1	0	0	A	C	0.9990369	0.1677455	2	0.04310201	0.6714658	0.714814	0.7259442	no	0	0.01571356	-0.03840694
IgAmp_Adults	OAR16_66000208.1	0	0	G	A	1	0.2039763	2	0.0413383	0.6438397	0.7247563	0.7355736	no	-0.05781987	-0.04704087	0
IgAmp_Adults	s30313.1	0	0	A	G	0.9986241	0.25558	2	0.04119251	0.6416016	0.7255678	0.7363593	no	0	0.01283147	-0.02362078
IgAmp_Adults	s04801.1	0	0	A	G	0.9988993	0.3711433	2	0.04071302	0.6342661	0.7282338	0.7389402	no	0	-0.000639395	-0.03147714
IgAmp_Adults	s23363.1	0	0	A	G	0.9997248	0.292114	2	0.04056749	0.6317824	0.7291388	0.7398162	no	0	-0.01555766	-0.04437625
IgAmp_Adults	OAR11_50038566.1	0	0	G	A	0.994634	0.1283718	2	0.04046589	0.6292629	0.7300579	0.7407058	no	-0.01383232	0.01582804	0
IgAmp_Adults	s63164.1	0	0	G	A	1	0.164557	2	0.040239	0.6266105	0.7310267	0.7416435	no	-0.027551	-0.000821497	0
IgAmp_Adults	s33132.1	0	0	A	G	0.9995872	0.02326222	2	0.03920584	0.6102533	0.73703	0.7474526	no	0	-0.04933739	-0.1184254
IgAmp_Adults	s52652.1	0	0	A	G	0.9986241	0.2312621	2	0.03869698	0.6027485	0.7398009	0.7501331	no	0	0.01282413	0.04687266
IgAmp_Adults	s16412.1	0	0	A	G	0.9968354	0.1531401	2	0.03863748	0.6023174	0.7399603	0.7502874	no	0	0.004792454	0.06517616
IgAmp_Adults	s23070.1	0	0	A	C	0.9997248	0.3500551	2	0.038229	0.5953971	0.7425251	0.7527681	no	0	-0.02263875	-0.02731726
IgAmp_Adults	OAR3_825716.1	0	0	A	G	0.9983489	0.09364664	2	0.03723355	0.5798897	0.7483048	0.7583568	no	0	0.02859474	-0.005706272
IgAmp_Adults	DU407749_370.1	0	0	C	A	1	0.3899285	2	0.03651136	0.5686922	0.7525062	0.7624181	no	0.01101762	-0.01078032	0
IgAmp_Adults	s69394.1	0	0	G	A	0.9995872	0.4220234	2	0.0362097	0.564034	0.7542609	0.764114	no	-0.006351649	0.0145598	0
IgAmp_Adults	OAR21_39439701.1	0	0	A	G	0.9997248	0.2928021	2	0.03541249	0.5515809	0.758972	0.7686664	no	0	0.007818196	-0.02845415
IgAmp_Adults	s53945.1	0	0	C	A	0.9997248	0.01589595	1	0.006038018	0.09404019	0.7591024	0.956135	no	0.02597176	0	0
IgAmp_Adults	s39652.1	0	0	G	A	1	0.01203908	1	0.005979031	0.09312543	0.7602408	0.9565523	no	-0.03401997	0	NA
IgAmp_Adults	OAR12_10619267.1	0	0	A	G	0.7449092	0.2650536	2	0.03488121	0.5414005	0.7628451	0.7724081	no	0	0.01544257	0.04268586
IgAmp_Adults	OAR6_95349948.1	0	0	G	A	1	0.354224	2	0.03357163	0.522867	0.7699471	0.7792666	no	0.02975163	0.03034393	0
IgAmp_Adults	OAR14_49768607.1	0	0	A	G	0.9997248	0.3493669	2	0.03349034	0.5216053	0.770433	0.7797358	no	0	-0.02068849	-0.008363591
IgAmp_Adults	s29753.1	0	0	G	A	0.9997248	0.3699422	2	0.0325791	0.5073885	0.775929	0.7850413	no	0.0340686	0.02216337	0
IgAmp_Adults	s26985.1	0	0	A	G	0.9988993	0.2665289	2	0.03253945	0.5068	0.7761574	0.7852617	no	0	0.002370911	0.03726161
IgAmp_Adults	OAR3_94404244.1	0	0	A	G	1	0.03976335	2	0.03246685	0.5056261	0.7766131	0.7857016	no	0	0.01106152	0.1294119
IgAmp_Adults	s38352.1	0	0	T	A	0.9940837	0.3777163	2	0.03235887	0.5049735	0.7768665	0.7859461	no	0.009939976	0.02302532	0
IgAmp_Adults	s70633.1	0	0	G	A	0.9984865	0.4477746	2	0.03239871	0.5045958	0.7770132	0.7860878	no	0.01643798	-0.005662614	0
IgAmp_Adults	OAR1_282075357.1	0	0	C	A	0.9994496	0.01624449	2	0.03237956	0.5040974	0.7772069	0.7862746	no	0.08744056	0.1389321	0
IgAmp_Adults	s17944.1	0	0	G	A	0.9990369	0.1749759	2	0.03237205	0.5039587	0.7772608	0.7863267	no	0.0517681	0.03459278	0
IgAmp_Adults	s04217.1	0	0	A	G	0.9995872	0.1200964	2	0.03210626	0.5000261	0.7787906	0.7878031	no	0	0.003834947	-0.0607704
IgAmp_Adults	s35038.1	0	0	A	G	1	0.1201844	2	0.03210626	0.5000261	0.7787906	0.7878031	no	0	0.003834947	-0.0607704
IgAmp_Adults	OAR6_72227089_X.1	0	0	G	A	1	0.3249174	2	0.03175817	0.4946207	0.7808983	0.7898369	no	0.02063065	0.02863257	0
IgAmp_Adults	s22020.1	0	0	A	G	0.9998624	0.4349112	2	0.03161516	0.4923735	0.7817762	0.790684	no	0	0.0191993	0.02852942
IgAmp_Adults	OAR4_119771884.1	0	0	G	A	1	0.1506604	2	0.03093101	0.4817009	0.7859592	0.7947194	no	0.01340273	0.03359997	0
IgAmp_Adults	s51315.1	0	0	A	C	1	0.3077876	2	0.03019425	0.4702459	0.7904736	0.7990735	no	0	0.01783853	0.03135365
IgAmp_Adults	s66294.1	0	0	A	G	1	0.4868602	2	0.02999374	0.4671339	0.7917046	0.8002605	no	0	0.01834962	0.004013309
IgAmp_Adults	s21318.1	0	0	A	C	1	0.4097413	2	0.02929034	0.4562047	0.7960428	0.8044433	no	0	0.01963083	0.01028419
IgAmp_Adults	s29661.1	0	0	A	G	1	0.1685471	2	0.02905941	0.4525545	0.797497	0.8058451	no	0	-0.01857958	0.01612453
IgAmp_Adults	s49258.1	0	0	A	G	0.9949092	0.4948831	2	0.02801678	0.4367791	0.8038122	0.8119317	no	0	0.01914771	0.006558344
IgAmp_Adults	OAR4_79957476.1	0	0	G	A	0.9998624	0.3139535	2	0.02787326	0.4341318	0.8048769	0.8129577	no	0.03190758	0.02865692	0
IgAmp_Adults	s74309.1	0	0	G	A	0.9998624	0.3564057	2	0.02775301	0.4322297	0.8056428	0.8136956	no	-0.00333121	-0.01870381	0
IgAmp_Adults	OAR9_37592948.1	0	0	G	A	1	0.01375894	1	0.003844969	0.05988298	0.806681	0.9718405	no	-0.02157692	0	NA
IgAmp_Adults	s24503.1	0	0	G	A	0.995322	0.1389964	2	0.02729493	0.4237905	0.8090495	0.8169776	no	0.05785327	0.0436686	0
IgAmp_Adults	OAR1_174662731.1	0	0	G	A	0.9995872	0.1343427	2	0.0268415	0.4180842	0.8113611	0.8192043	no	-0.05878937	-0.04323383	0
IgAmp_Adults	s31423.1	0	0	G	A	0.9998624	0.09267923	2	0.02615379	0.4072961	0.8157494	0.8234307	no	-0.06313499	-0.04897495	0
IgAmp_Adults	s37684.1	0	0	A	G	0.9991745	0.4867805	2	0.02580755	0.4019297	0.8179412	0.8255411	no	0	-0.02079614	-0.015653
IgAmp_Adults	s20582.1	0	0	A	G	1	0.01891855	1	0.003258039	0.05074259	0.8217761	0.9760869	no	0	-0.01895014	NA
IgAmp_Adults	s51366.1	0	0	A	G	1	0.4206797	2	0.02451037	0.3817193	0.8262485	0.8335379	no	0	-0.006400536	0.01539214
IgAmp_Adults	OAR6_29026391.1	0	0	G	A	0.9065768	0.02633177	2	0.02132704	0.3328396	0.8466907	0.8532003	no	-0.1837783	-0.1948846	0
IgAmp_Adults	OAR12_36307954.1	0	0	G	A	1	0.1420611	2	0.02125668	0.3310614	0.8474439	0.8539243	no	0.03647128	0.01786743	0
IgAmp_Adults	OAR8_56293695.1	0	0	G	A	1	0.2019125	2	0.02120341	0.3302186	0.847801	0.8542676	no	-0.03609559	-0.02643518	0
IgAmp_Adults	s49673.1	0	0	A	G	1	0.4481288	2	0.02106561	0.3280708	0.848712	0.8551432	no	0	-0.01800031	-0.01910217
IgAmp_Adults	OAR2_197753284.1	0	0	G	A	1	0.2177353	2	0.02061732	0.321125	0.8516646	0.8579811	no	0.03819676	0.03390508	0
IgAmp_Adults	s23983.1	0	0	A	G	0.9944964	0.4140841	2	0.01989853	0.3112997	0.8558588	0.8620115	no	0	-0.001486352	0.01898482
IgAmp_Adults	s17174.1	0	0	G	A	0.9998624	0.4992432	2	0.01956891	0.304694	0.8586903	0.8647319	no	-0.02184087	-0.004814554	0
IgAmp_Adults	OAR1_64972060.1	0	0	A	C	0.9998624	0.4161277	2	0.0194289	0.3026111	0.859585	0.8655914	no	0	-0.004708685	-0.02399766
IgAmp_Adults	s42402.1	0	0	A	G	0.9208861	0.06828029	2	0.01865232	0.2885525	0.8656486	0.8714154	no	0	-0.008343357	0.08374815
IgAmp_Adults	OAR1_5744254.1	0	0	A	G	0.9995872	0.3430833	2	0.01788379	0.2784251	0.8700431	0.8756351	no	0	0.01487173	0.02133331
IgAmp_Adults	OAR4_14869610.1	0	0	A	G	1	0.3262933	2	0.01743778	0.2715622	0.8730337	0.8785062	no	0	0.00170698	0.02530071
IgAmp_Adults	s45307.1	0	0	A	G	0.9991745	0.3244974	2	0.01671281	0.2602406	0.8779898	0.8832632	no	0	-0.01290343	-0.02419668
IgAmp_Adults	OAR1_7717464.1	0	0	A	G	0.9987617	0.09471002	2	0.01669589	0.2600084	0.8780918	0.8833611	no	0	0.007325895	-0.05314818
IgAmp_Adults	s57004.1	0	0	A	G	0.8503027	0.4783172	2	0.01658873	0.2573153	0.8792749	0.8844966	no	0	-0.007952069	0.009133863
IgAmp_Adults	OAR10_23129120.1	0	0	G	A	0.9997248	0.4141206	2	0.01640601	0.2555224	0.8800635	0.8852533	no	0.02184489	0.01734985	0
IgAmp_Adults	s44012.1	0	0	A	G	0.9997248	0.06888247	2	0.01605637	0.2499757	0.8825076	0.8875985	no	0	0.01676672	-0.03662388
IgAmp_Adults	OAR10_4118150.1	0	0	G	A	0.9968354	0.2193927	2	0.01607785	0.2499376	0.8825244	0.8876146	no	0.0135708	0.02391089	0
IgAmp_Adults	s64061.1	0	0	G	A	1	0.04966979	2	0.01479961	0.2305104	0.8911387	0.895878	no	-0.02865807	-0.004890429	0
IgAmp_Adults	s70024.1	0	0	A	T	1	0.1607733	2	0.01456776	0.2268796	0.892758	0.8974309	no	0	-0.00387157	0.03067417
IgAmp_Adults	s48515.1	0	0	A	C	0.9991745	0.4191683	2	0.01327882	0.2069043	0.9017192	0.9060225	no	0	0.001524057	0.0189312
IgAmp_Adults	s68442.1	0	0	A	G	0.9998624	0.04086968	2	0.01304513	0.2031038	0.9034343	0.9076664	no	0	-0.02783263	-0.05281949
IgAmp_Adults	OAR15_12666876.1	0	0	G	A	0.9998624	0.2024907	2	0.01204991	0.1876804	0.9104282	0.9143685	no	-0.02801861	-0.01766981	0
IgAmp_Adults	s66037.1	0	0	A	C	0.9994496	0.128717	2	0.01200521	0.1870075	0.9107346	0.9146621	no	0	-0.01382773	0.006365226
IgAmp_Adults	s57404.1	0	0	G	A	0.9972482	0.05780905	2	0.01195054	0.1862301	0.9110887	0.9150013	no	0.0400538	0.05578722	0
IgAmp_Adults	DU428219_359.1	0	0	G	A	0.9998624	0.3252374	2	0.01178835	0.1835895	0.9122924	0.9161545	no	-0.01402253	-0.001072936	0
IgAmp_Adults	s51337.1	0	0	A	G	0.9997248	0.1906826	2	0.0095662	0.148986	0.928214	0.9314016	no	0	0.001777276	-0.02440007
IgAmp_Adults	s29049.1	0	0	G	A	1	0.03061365	1	0.000495508	0.007717281	0.9299974	0.9963257	no	0.005872922	0	0
IgAmp_Adults	s51096.1	0	0	G	A	0.9998624	0.06226779	2	0.008837765	0.1376505	0.9334898	0.9364512	no	-0.08316033	-0.08601066	0
IgAmp_Adults	s00002.1	0	0	G	A	1	0.1016786	2	0.008620848	0.1342672	0.9350703	0.9379637	no	0.0307749	0.01892359	0
IgAmp_Adults	s43733.1	0	0	G	A	0.8292515	0.07300481	2	0.008340766	0.1293013	0.9373949	0.9401881	no	-0.08638828	-0.08780198	0
IgAmp_Adults	s61466.1	0	0	G	A	1	0.3452119	2	0.008243453	0.1283853	0.9378243	0.9405989	no	-0.0123491	-0.01508094	0
IgAmp_Adults	s40691.1	0	0	G	A	0.9954595	0.4608846	2	0.007447276	0.1160244	0.9436384	0.9461611	no	0.006813025	0.01140451	0
IgAmp_Adults	s74886.1	0	0	G	C	0.9993121	0.1054661	2	0.005964936	0.09278973	0.9546649	0.9567055	no	0.03726311	0.03162272	0
IgAmp_Adults	s32829.1	0	0	A	G	0.9990369	0.1915025	2	0.005617487	0.08777946	0.9570595	0.9589946	no	0	0.003573495	-0.01521202
IgAmp_Adults	OAR4_1691862.1	0	0	G	C	0.9188222	0.2827194	2	0.005569655	0.0865273	0.9576589	0.9595675	no	0.0113405	0.002899804	0
IgAmp_Adults	OAR7_46498332.1	0	0	G	A	1	0.1809989	2	0.005089871	0.07927317	0.9611387	0.9628935	no	0.01288506	0.01838222	0
IgAmp_Adults	s21929.1	0	0	C	G	0.9997248	0.4545142	2	0.005072931	0.07900479	0.9612677	0.9630168	no	0	-0.004594685	0.004298228
IgAmp_Adults	OAR5_107175412.1	0	0	A	G	0.9939461	0.361711	2	0.003165367	0.04925525	0.9756732	0.9767796	no	0	-0.005702723	-0.009915383
IgAmp_Adults	OAR15_16218494.1	0	0	A	G	0.7113374	0.1131528	2	0.003102072	0.04801447	0.9762786	0.9773579	no	0	0.007764476	0.02007654
IgAmp_Adults	s19669.1	0	0	G	A	1	0.03563566	2	0.002951402	0.04596893	0.9772777	0.978312	no	0.06727761	0.06398523	0
IgAmp_Adults	s73227.1	0	0	A	G	1	0.1605669	2	0.002765747	0.04307308	0.9786937	0.9796642	no	0	0.002335065	0.01670524
IgAmp_Adults	OAR9_73394694.1	0	0	A	G	0.9998624	0.4350489	2	0.001677615	0.02612822	0.9870209	0.9876145	no	0	0.00193887	-0.003622397
IgAmp_Adults	OAR20_28699642.1	0	0	A	G	0.9998624	0.2046924	2	0.000696542	0.01087378	0.9945779	0.9948268	no	0	-0.003034364	-0.000299958
IgAmp_Adults	s64199.1	1	52854	A	G	1	0.0339158	1	0.001434933	0.02234879	0.881163	0.9893965	no	0	-0.008759532	0
IgAmp_Adults	OAR19_64675012.1	1	81978	C	G	0.9993121	0.2917527	2	0.2143601	3.338963	0.1883447	0.2033859	no	0	-0.04998908	-0.07744114
IgAmp_Adults	OAR19_64803054.1	1	204694	G	A	1	0.4553522	2	0.1880658	2.92804	0.2313046	0.2474259	no	0.06567773	0.0590161	0
IgAmp_Adults	DU281551_498.1	1	315497	G	A	0.9596863	0.3096057	2	0.007679147	0.1193488	0.9420712	0.944662	no	0.0174574	0.009048703	0
IgAmp_Adults	OAR1_88143.1	1	401196	G	A	0.9995872	0.4580867	2	0.04669452	0.727236	0.6951567	0.7068874	no	0.006930041	0.02462768	0
IgAmp_Adults	s09912.1	1	489045	G	C	1	0.487617	2	0.05261351	0.8192214	0.6639086	0.6765425	no	0.009063865	0.02624902	0
IgAmp_Adults	s36301.1	1	580814	A	G	0.9993121	0.3458626	2	0.09525166	1.48341	0.4763011	0.4928399	no	0	0.03612201	0.02068094
IgAmp_Adults	s34880.1	1	643628	A	G	0.9991745	0.05019278	2	0.1401523	2.182789	0.3357479	0.3530423	no	0	-0.03926027	0.3357659
IgAmp_Adults	s64747.1	1	748143	A	C	0.9966979	0.3793484	2	0.09858108	1.536173	0.4638999	0.4805912	no	0	0.03435942	0.009905378
IgAmp_Adults	s68493.1	1	785434	A	G	0.9977986	0.03357694	1	0.009591117	0.1492763	0.6992279	0.9312726	no	0	-0.02266314	0
IgAmp_Adults	OAR1_420114.1	1	792698	G	A	0.9998624	0.04589239	2	0.02429185	0.3783819	0.8276285	0.8348659	no	0.03675842	0.005032091	0
IgAmp_Adults	OAR1_537224_X.1	1	912507	G	A	1	0.03370941	1	0.007217825	0.1124191	0.7374067	0.9477896	no	0.01967864	0	0
IgAmp_Adults	s35460.1	1	999877	C	G	1	0.05654926	2	0.1739047	2.708454	0.2581467	0.2747472	no	0	-0.05017675	0.3218138
IgAmp_Adults	s48804.1	1	1155400	G	A	0.9994496	0.1543915	2	0.430692	6.708606	0.0349337	0.04076489	no	-0.07559515	-0.145994	0
IgAmp_Adults	s40172.1	1	1245222	A	G	0.9975234	0.0117931	1	0.04596431	0.7169566	0.397144	0.7103619	no	0	-0.08463782	0
IgAmp_Adults	s26718.1	1	1390945	A	C	0.9998624	0.1764827	2	0.1102537	1.717099	0.4237763	0.4408555	no	0	0.02214619	0.1109146
IgAmp_Adults	s31488.1	1	1406764	C	G	0.9197854	0.1769634	2	0.1193948	1.853851	0.3957687	0.4130168	no	0	0.02535268	0.1131178
IgAmp_Adults	s46222.1	1	1513820	A	G	1	0.2014309	2	0.2108787	3.284331	0.1935604	0.2087556	no	0	-0.05615078	-0.05819562
IgAmp_Adults	s38369.1	1	1618342	A	G	0.9998624	0.2189349	2	0.01396271	0.2174658	0.89697	0.9014697	no	0	-0.01355245	0.000144006
IgAmp_Adults	s43961.1	1	1738285	A	G	1	0.4724133	2	0.164469	2.561614	0.277813	0.2946808	no	0	-0.05268008	-0.05151173
IgAmp_Adults	s22577.1	1	1815740	C	A	0.9997248	0.4020782	2	0.2411607	3.756748	0.1528384	0.1666384	no	0.08934706	0.05327801	0
IgAmp_Adults	s48510.1	1	1883334	G	A	0.9998624	0.4787395	2	0.3377076	5.260237	0.07206991	0.08134325	no	-0.05590701	0.01640839	0
IgAmp_Adults	s51465.1	1	1904126	C	A	0.9998624	0.1224026	2	0.07592077	1.182378	0.5536685	0.5689391	no	-0.1333006	-0.1178553	0
IgAmp_Adults	s64926.1	1	1949413	G	A	1	0.2302559	2	0.04683459	0.7294189	0.6943984	0.7061518	no	-0.02520323	0.000654348	0
IgAmp_Adults	s44902.1	1	2038137	A	G	0.9998624	0.4695197	2	0.06772057	1.054837	0.5901265	0.6046255	no	0	-0.01405039	0.01806635
IgAmp_Adults	s39783.1	1	2147622	G	A	1	0.3673638	2	0.2067663	3.220582	0.1998295	0.2152009	no	-0.08282159	-0.06092002	0
IgAmp_Adults	s49245.1	1	2166422	A	G	0.9998624	0.279689	2	0.4689983	7.323103	0.02569262	0.03040821	no	0	-0.07993855	-0.03749762
IgAmp_Adults	s74937.1	1	2194569	G	A	0.9993121	0.3142641	2	0.2902439	4.522132	0.1042393	0.1156706	no	-0.07195507	-0.009950971	0
IgAmp_Adults	s09433.1	1	2203962	G	A	0.995322	0.3677772	2	0.1114374	1.741151	0.4187106	0.4358268	no	-0.06189498	-0.03993488	0
IgAmp_Adults	OAR1_1447599.1	1	2225681	A	G	0.9613374	0.4806784	2	0.2922016	4.560977	0.1022342	0.1135471	no	0	-0.04915621	-0.09191505
IgAmp_Adults	OAR1_1492710.1	1	2268988	A	G	1	0.3621354	2	0.1285661	2.002561	0.3674088	0.3847351	no	0	0.02453193	0.07089634
IgAmp_Adults	s41716.1	1	2317262	G	A	1	0.4067832	2	0.4544814	7.076348	0.02906635	0.03420638	no	-0.05309526	0.02765439	0
IgAmp_Adults	s43513.1	1	2354943	A	G	1	0.4162768	2	0.1602161	2.495405	0.2871637	0.3041355	no	0	-0.0447439	-0.06156471
IgAmp_Adults	s55450.1	1	2407510	G	A	0.9017611	0.1850778	2	0.005401084	0.08403378	0.9588536	0.9607095	no	-0.02088402	-0.02189721	0
IgAmp_Adults	s46580.1	1	2484946	C	A	0.9998624	0.2649649	2	0.4623537	7.203142	0.02728082	0.03219891	no	0.1476172	0.1057472	0
IgAmp_Adults	OAR1_1762874.1	1	2541019	A	G	1	0.2981563	2	0.03463192	0.5393406	0.7636312	0.7731674	no	0	0.02124434	0.01212359
IgAmp_Adults	s47644.1	1	2657803	A	G	0.9998624	0.4858951	2	0.2172934	3.384696	0.1840868	0.1989973	no	0	-0.04743098	-0.07992292
IgAmp_Adults	s63837.1	1	2808944	A	G	0.9988993	0.2812672	2	1.488024	23.1581	9.36E-06	1.59E-05	no	0	-0.08829366	-0.2657164
IgAmp_Adults	s18439.1	1	2838035	A	C	0.9988993	0.02045455	1	0.01036464	0.1613171	0.6879467	0.9259393	no	0	0.0324502	0
IgAmp_Adults	s41913.1	1	2870378	C	A	0.9984865	0.1137522	2	0.2511584	3.90854	0.1416678	0.1549997	no	0.1862968	0.1220889	0
IgAmp_Adults	s32107.1	1	2906205	G	A	0.9609246	0.4444444	2	0.1447555	2.259371	0.3231349	0.3403788	no	0.03898791	0.05457842	0
IgAmp_Adults	s16836.1	1	2960877	A	G	0.9993121	0.277227	2	0.3058465	4.760325	0.09253553	0.1032477	no	0	0.06508893	0.06819342
IgAmp_Adults	s47703.1	1	3051176	A	G	0.9991745	0.08158909	2	0.127966	1.997841	0.3682767	0.3856021	no	0	-0.05780169	0.08707118
IgAmp_Adults	s11984.1	1	3089274	G	A	0.9994496	0.2943282	2	0.6123435	9.532771	0.008511089	0.01059863	no	0.1663293	0.1065891	0
IgAmp_Adults	DU441304_232.1	1	3124748	A	G	0.9965603	0.4091537	2	0.007728199	0.1202766	0.9416343	0.944244	no	0	-0.001928895	-0.0150849
IgAmp_Adults	s72449.1	1	3253438	G	A	0.9997248	0.349711	2	0.2218474	3.456001	0.1776392	0.1923428	no	-0.08494426	-0.07223629	0
IgAmp_Adults	s32559.1	1	3314910	A	G	0.9997248	0.2676851	2	0.1887157	2.939661	0.2299645	0.2460582	no	0	0.04924896	0.06820817
IgAmp_Adults	s04088.1	1	3336925	A	G	1	0.03962576	2	0.07475067	1.164259	0.5587073	0.5738775	no	0	-0.06033677	-0.1185313
IgAmp_Adults	s10771.1	1	3398222	C	A	1	0.3077188	2	0.08349952	1.300553	0.5219014	0.5377562	no	-0.05172011	-0.02166629	0
IgAmp_Adults	s56011.1	1	3460454	A	C	0.997661	0.02875465	2	0.09233065	1.440637	0.4865971	0.5029982	no	0	-0.01177558	-0.4741076
IgAmp_Adults	s30529.1	1	3512999	G	A	1	0.4043065	2	0.9868097	15.36953	0.00045978	0.000654852	no	0.1682511	0.1405638	0
IgAmp_Adults	s22855.1	1	3520169	C	A	0.9949092	0.3156548	2	1.057032	16.50943	0.000260029	0.000380196	no	0.179311	0.1792188	0
IgAmp_Adults	s40377.1	1	3585807	A	G	0.9998624	0.254025	2	0.6530486	10.17584	0.00617083	0.007798923	no	0	-0.03588223	-0.181611
IgAmp_Adults	s25860.1	1	3599190	C	A	0.6042928	0.06910291	2	0.03258274	0.5020996	0.7779836	0.7870243	no	0.1277701	0.1171047	0
IgAmp_Adults	s11250.1	1	3656263	G	A	0.9998624	0.430783	2	0.1472181	2.292156	0.3178811	0.3350974	no	-0.05874483	-0.05274928	0
IgAmp_Adults	s47513.1	1	3666516	A	G	1	0.2461475	2	0.9472832	14.76109	0.000623261	0.000875352	no	0	-0.00559311	-0.2167692
IgAmp_Adults	OAR1_2921089.1	1	3688215	A	C	0.9998624	0.1865281	2	0.3112386	4.848564	0.08854166	0.09899225	no	0	-0.01987241	-0.1615423
IgAmp_Adults	OAR1_2968995.1	1	3735231	A	C	0.9998624	0.2766616	2	0.09228369	1.435502	0.4878482	0.5042317	no	0	0.03531883	0.03746903
IgAmp_Adults	OAR1_3066756.1	1	3839440	A	G	0.9995872	0.2735031	2	0.2059998	3.205724	0.2013195	0.2167314	no	0	0.05045366	0.07637435
IgAmp_Adults	OAR1_3102603.1	1	3876116	G	A	0.9983489	0.2473126	2	0.2081615	3.242099	0.1976911	0.2130034	no	-0.08602324	-0.0358615	0
IgAmp_Adults	s52352.1	1	3979626	A	G	1	0.3729362	2	0.09515701	1.482266	0.4765737	0.493109	no	0	-0.02435877	0.01370446
IgAmp_Adults	s21404.1	1	4002045	G	A	1	0.3022152	2	0.06883116	1.07202	0.585078	0.5996901	no	-0.03566794	-0.00517034	0
IgAmp_Adults	s32601.1	1	4067600	G	A	1	0.4454458	2	0.1187523	1.849821	0.3965668	0.4138113	no	1.50E-05	-0.03301669	0
IgAmp_Adults	s16211.1	1	4098040	G	A	1	0.3085443	2	0.2453727	3.821176	0.1479933	0.1615952	no	-0.09733863	-0.06106937	0
IgAmp_Adults	s38787.1	1	4154546	G	A	1	0.05049532	2	0.2075782	3.234573	0.1984364	0.2137695	no	-0.3134258	-0.384959	0
IgAmp_Adults	OAR1_3412866.1	1	4174901	A	G	0.9076775	0.09557375	2	0.5074173	7.924381	0.0190214	0.02282621	no	0	-0.1068281	0.08216172
IgAmp_Adults	s11992.1	1	4246644	G	A	0.8006329	0.4509366	2	0.02263189	0.3466269	0.840874	0.8476077	no	-0.0175873	-0.02230975	0
IgAmp_Adults	s50475.1	1	4254004	A	C	0.9603742	0.3469914	2	0.1103459	1.718488	0.4234821	0.4405635	no	0	0.02749243	0.06377321
IgAmp_Adults	s45085.1	1	4263142	G	A	1	0.3950881	2	0.0535315	0.8337363	0.6591078	0.6718747	no	0.0322513	0.03455459	0
IgAmp_Adults	s63511.1	1	4301344	A	G	0.9993121	0.3571527	2	0.03892622	0.6058585	0.7386513	0.7490211	no	0	0.01265641	-0.01606832
IgAmp_Adults	s00019.1	1	4363968	G	A	0.9610622	0.3018611	2	0.2417994	3.765504	0.1521708	0.1659439	no	0.03580566	0.07350029	0
IgAmp_Adults	s08980.1	1	4387121	G	A	0.9995872	0.2052306	2	0.08777381	1.366971	0.5048542	0.5209867	no	0.08047516	0.07601205	0
IgAmp_Adults	OAR1_3702014.1	1	4426292	G	A	0.9997248	0.3508808	2	0.2132159	3.317968	0.1903322	0.2054329	no	-0.02970884	0.02282465	0
IgAmp_Adults	DU299578_392.1	1	4561875	A	G	0.9998624	0.4601624	2	0.01830392	0.2850887	0.8671491	0.8728563	no	0	0.007490459	-0.009328281
IgAmp_Adults	OAR1_3909359.1	1	4605863	A	G	1	0.2200055	2	0.07520883	1.171199	0.5567719	0.5719809	no	0	0.01279033	-0.05251913
IgAmp_Adults	OAR1_4068504.1	1	4772466	A	C	0.9994496	0.4684747	2	0.1131761	1.762269	0.4143125	0.4314586	no	0	0.002998883	-0.04260363
IgAmp_Adults	s65509.1	1	4887716	A	G	0.9998624	0.3946608	2	0.02841355	0.4425071	0.8015134	0.8097164	no	0	-0.01925843	-0.02552461
IgAmp_Adults	s15090.1	1	4951877	G	A	1	0.4146946	2	0.1480062	2.3052	0.3158146	0.333019	no	-0.02849176	0.01717319	0
IgAmp_Adults	OAR1_4285092.1	1	4998140	A	G	0.9986241	0.0642739	2	0.3609045	5.623273	0.06010656	0.06840965	no	0	-0.1114043	-0.1342075
IgAmp_Adults	OAR1_4303667.1	1	5016766	G	A	0.9971106	0.4433559	2	0.2989668	4.651277	0.09772101	0.1087602	no	-0.05800052	0.009985861	0
IgAmp_Adults	s03424.1	1	5078059	G	A	1	0.3139791	2	0.1685051	2.624564	0.269205	0.2859641	no	0.05142416	0.07057703	0
IgAmp_Adults	s09057.1	1	5145828	A	G	0.9993121	0.4273716	2	0.02369022	0.3689826	0.8315272	0.8386173	no	0	0.01905267	0.01810067
IgAmp_Adults	s05524.1	1	5231809	A	G	1	0.4049257	2	0.2373043	3.696051	0.157548	0.1715335	no	0	0.05849733	0.04702548
IgAmp_Adults	OAR1_4523214.1	1	5238612	G	A	1	0.473514	2	0.299728	4.667915	0.09691148	0.1079005	no	-0.0730891	-0.003467744	0
IgAmp_Adults	s51981.1	1	5258389	A	C	0.9998624	0.4737168	2	0.2768566	4.310072	0.115899	0.1279829	no	0	0.0669303	0.07046261
IgAmp_Adults	s08276.1	1	5336729	G	C	1	0.08640616	2	0.0861134	1.341131	0.5114192	0.5274477	no	-0.1519593	-0.1472406	0
IgAmp_Adults	s05306.1	1	5401708	A	C	0.9606494	0.3864222	2	0.1942845	3.025915	0.2202576	0.2361402	no	0	0.0521225	0.05110879
IgAmp_Adults	s40431.1	1	5418102	G	A	1	0.286186	2	0.2552667	3.976746	0.136918	0.1500381	no	0.0846902	0.09682894	0
IgAmp_Adults	s73618.1	1	5473827	A	G	0.9995872	0.4514109	2	0.126073	1.96352	0.3746512	0.3919668	no	0	-0.0239369	0.02106762
IgAmp_Adults	OAR1_4935598.1	1	5562664	A	G	0.9998624	0.07850557	2	0.007119255	0.1108799	0.9460688	0.9484857	no	0	-0.01258072	0.01516586
IgAmp_Adults	DU393582_347.1	1	5605415	G	A	1	0.07904513	2	0.009311155	0.1450174	0.9300576	0.9331664	no	-0.01284757	-0.02768346	0
IgAmp_Adults	OAR1_5058639.1	1	5682196	G	A	0.9998624	0.378423	2	0.2961397	4.614112	0.09955392	0.1107054	no	0.07193703	0.08283918	0
IgAmp_Adults	OAR1_5106728.1	1	5729978	G	A	1	0.2237892	2	0.09275685	1.444855	0.485572	0.5019872	no	0.0409501	0.00296723	0
IgAmp_Adults	s60381.1	1	5750260	G	A	1	0.4393231	2	0.001324942	0.02063556	0.9897353	0.9902053	no	-0.003006835	-0.004812557	0
IgAmp_Adults	OAR1_5206930.1	1	5783685	G	A	0.9998624	0.4671116	2	0.05663999	0.8820812	0.6433666	0.6565586	no	-0.006145938	-0.0262867	0
IgAmp_Adults	s62307.1	1	5843188	G	A	1	0.09521189	2	0.09348498	1.45607	0.4828569	0.4993091	no	-0.08370814	-0.113084	0
IgAmp_Adults	OAR1_5355855.1	1	5938634	A	G	1	0.2527518	2	0.2586131	4.028269	0.1334359	0.1463958	no	0	0.05609916	0.007220691
IgAmp_Adults	s24029.1	1	5974588	G	A	0.9995872	0.1015141	2	0.00588988	0.09171472	0.9551782	0.9571961	no	0.02963287	0.01992274	0
IgAmp_Adults	OAR1_5436991.1	1	6024724	G	A	0.9998624	0.2538874	2	0.1837436	2.862069	0.2390615	0.2553356	no	-0.01565198	0.032828	0
IgAmp_Adults	OAR1_5481707.1	1	6068719	A	G	0.9998624	0.2542315	2	0.154582	2.407739	0.3000309	0.3171228	no	0	0.04411556	0.01191274
IgAmp_Adults	s35058.1	1	6148701	G	A	0.9988993	0.01880165	2	0.009426362	0.1468877	0.9291883	0.9323343	no	-0.1004006	-0.07904362	0
IgAmp_Adults	s62012.1	1	6231252	A	G	0.8859384	0.1252524	2	0.02139623	0.3320692	0.8470169	0.8535139	no	0	-0.0104087	-0.05898474
IgAmp_Adults	s23238.1	1	6286448	A	G	1	0.439667	2	0.3716142	5.787712	0.05536233	0.06324893	no	0	-0.04866186	0.02134831
IgAmp_Adults	DU453866_552.1	1	6366323	A	G	0.9998624	0.4461951	2	0.002918896	0.04546143	0.9775257	0.9785488	no	0	-0.005308458	-0.00032636
IgAmp_Adults	s61127.1	1	6408448	G	A	0.9233627	0.4322754	2	0.003567387	0.05555582	0.9726043	0.9738485	no	-0.004573737	0.002603768	0
IgAmp_Adults	s01591.1	1	6468322	A	G	0.9997248	0.116708	2	0.1058816	1.649001	0.438454	0.4554106	no	0	-0.02313605	0.1280581
IgAmp_Adults	s23059.1	1	6480529	G	A	0.9987617	0.4375258	2	0.07574332	1.17777	0.5549456	0.5701909	no	0.01212199	-0.01878772	0
IgAmp_Adults	OAR1_6050410.1	1	6596126	G	A	1	0.3708035	2	0.03800313	0.5918458	0.7438448	0.7540443	no	0.01169026	0.02625005	0
IgAmp_Adults	s67547.1	1	6708911	A	G	1	0.2180793	2	0.02880676	0.4486378	0.7990603	0.8073521	no	0	-0.01970637	-0.03081939
IgAmp_Adults	s20120.1	1	6803550	A	G	0.9951844	0.3078252	2	0.1606646	2.509223	0.2851867	0.3021376	no	0	-0.04025384	-0.0734312
IgAmp_Adults	s58937.1	1	6816172	A	G	1	0.05544854	2	0.05457997	0.8500546	0.6537519	0.6666654	no	0	0.006856238	-0.4649216
IgAmp_Adults	OAR1_6316082.1	1	6867954	A	G	0.9995872	0.09008947	2	0.01471319	0.2296071	0.8915413	0.8962641	no	0	-0.002972698	-0.06088299
IgAmp_Adults	OAR1_6410322.1	1	6965862	G	A	0.9998624	0.05772671	2	0.04163377	0.648424	0.7230969	0.7339669	no	0.02065705	0.05639305	0
IgAmp_Adults	s13861.1	1	7007092	A	G	0.9997248	0.05773465	2	0.04163377	0.648424	0.7230969	0.7339669	no	0	0.03573599	-0.02065705
IgAmp_Adults	OAR1_6531315.1	1	7080496	A	C	1	0.09032746	2	0.01635639	0.2547318	0.8804115	0.8855872	no	0	0.006949807	-0.05349394
IgAmp_Adults	s30581.1	1	7171846	C	A	0.9998624	0.4137884	2	0.1708406	2.667047	0.263547	0.2802275	no	-0.07685198	-0.04680486	0
IgAmp_Adults	OAR1_6722309.1	1	7192190	A	G	0.8873143	0.1498682	2	0.02442004	0.3792185	0.8272823	0.8345328	no	0	-0.001926909	0.04466758
IgAmp_Adults	OAR1_6888977.1	1	7362347	G	A	1	0.05978261	2	0.01991708	0.3101995	0.8563297	0.862464	no	-0.02478728	2.43E-05	0
IgAmp_Adults	OAR1_6968054.1	1	7444909	G	A	0.9998624	0.164442	2	0.07900565	1.230567	0.5404877	0.5560109	no	0.09101414	0.0682097	0
IgAmp_Adults	OAR1_7018250.1	1	7494503	A	G	1	0.1261695	2	0.0395993	0.6167565	0.7346374	0.7451377	no	0	0.02450611	0.06140786
IgAmp_Adults	s24646.1	1	7556697	G	A	1	0.172262	2	0.03593787	0.5596559	0.7559138	0.7657114	no	-0.02726865	-0.003646363	0
IgAmp_Adults	s03149.1	1	7572815	G	A	1	0.1062878	2	0.02930049	0.456278	0.7960136	0.8044152	no	-0.01445442	0.01096329	0
IgAmp_Adults	OAR1_7104917.1	1	7578311	A	G	0.9991745	0.3220187	2	0.1441219	2.243833	0.325655	0.3429109	no	0	0.01084511	0.07796314
IgAmp_Adults	s74740.1	1	7709936	G	A	0.9997248	0.4878888	2	0.1907893	2.971564	0.2263253	0.2423422	no	0.07154541	0.019522	0
IgAmp_Adults	s53274.1	1	7748239	A	G	1	0.1002339	2	0.09780001	1.522842	0.4670024	0.4836569	no	0	0.0469372	0.03485584
IgAmp_Adults	OAR1_7376329.1	1	7766706	C	A	1	0.4675977	2	0.07377497	1.148932	0.5630053	0.5780883	no	-0.000280689	-0.02692152	0
IgAmp_Adults	OAR1_7428857.1	1	7822385	A	C	1	0.4263897	2	0.1738707	2.70787	0.2582221	0.2748237	no	0	-0.04327257	-0.00563656
IgAmp_Adults	OAR1_7546163.1	1	7939149	A	G	0.9998624	0.108917	2	0.1626775	2.533343	0.2817679	0.2986814	no	0	0.05992926	0.07853604
IgAmp_Adults	OAR1_7563736.1	1	7956997	G	A	1	0.0950055	2	0.01671923	0.2603848	0.8779265	0.8832025	no	0.05313943	0.06048173	0
IgAmp_Adults	DU290101_408.1	1	8059661	G	A	0.9998624	0.1362323	2	0.01504558	0.2343221	0.8894419	0.8942507	no	-0.02681881	-0.01045604	0
IgAmp_Adults	s54948.1	1	8215106	C	A	0.9998624	0.3557864	2	0.175784	2.738672	0.2542757	0.2708155	no	-0.04171711	0.008427315	0
IgAmp_Adults	OAR1_7897015.1	1	8251348	G	A	1	0.3802972	2	0.02882621	0.448977	0.7989248	0.8072214	no	-0.03147735	-0.02177054	0
IgAmp_Adults	s38038.1	1	8293625	G	A	0.9997248	0.206441	2	0.06532565	1.017441	0.6012645	0.6155074	no	0.06037331	0.03326139	0
IgAmp_Adults	s29615.1	1	8320942	A	G	1	0.2606632	2	0.07655504	1.192328	0.550921	0.5662454	no	0	0.02437788	0.06294701
IgAmp_Adults	s18895.1	1	8332050	A	G	0.9998624	0.2488647	2	0.1003034	1.562279	0.4578839	0.4746438	no	0	0.02749218	0.0742362
IgAmp_Adults	s05493.1	1	8364799	A	G	1	0.4262521	2	0.05037495	0.7846861	0.6754723	0.6877795	no	0	0.01796537	0.04097683
IgAmp_Adults	OAR1_8082265.1	1	8429256	G	A	1	0.3174876	2	0.002926059	0.045573	0.9774711	0.9784967	no	-0.001474499	0.004504545	0
IgAmp_Adults	OAR1_8123245.1	1	8469331	A	C	1	0.3231288	2	0.0843232	1.313626	0.5185011	0.5344133	no	0	0.000304006	-0.04920016
IgAmp_Adults	s63488.1	1	8504278	G	A	1	0.2387865	2	0.2279391	3.550435	0.1694466	0.1838712	no	0.0219516	-0.0339733	0
IgAmp_Adults	s39567.1	1	8590717	A	G	1	0.09184095	2	0.08959688	1.395237	0.4977692	0.5140096	no	0	0.04485885	0.06836178
IgAmp_Adults	s49872.1	1	8632095	G	A	0.9964227	0.3291908	2	0.3853385	5.989565	0.05004751	0.05744318	no	0.121662	0.1018888	0
IgAmp_Adults	s18552.1	1	8673690	G	A	0.9972482	0.3138797	2	0.1182533	1.84417	0.3976889	0.4149282	no	-0.03736393	0.002661817	0
IgAmp_Adults	s47936.1	1	8712926	G	A	0.9997248	0.3583815	2	0.06088662	0.947973	0.6225157	0.6362441	no	-0.04759118	-0.0332057	0
IgAmp_Adults	s37400.1	1	8734126	G	A	0.9997248	0.1970135	2	0.002823797	0.04398036	0.9782498	0.9792403	no	0.01538594	0.01393375	0
IgAmp_Adults	s61237.1	1	8826615	G	A	1	0.2358971	2	0.0116341	0.1811957	0.913385	0.9172012	no	0.003918385	0.01462427	0
IgAmp_Adults	s68090.1	1	8835276	C	A	0.994634	0.3661641	2	0.2368321	3.685664	0.1583683	0.1723854	no	0.09212815	0.06720496	0
IgAmp_Adults	s00447.1	1	8914372	G	A	1	0.3293891	2	0.01036668	0.1614565	0.9224443	0.9258778	no	-0.02010593	-0.01603244	0
IgAmp_Adults	s26362.1	1	8978097	G	A	0.8845625	0.2472391	2	0.02143286	0.3326481	0.8467718	0.8532782	no	-0.001887575	0.01504857	0
IgAmp_Adults	s54418.1	1	9023748	G	A	1	0.1121354	2	0.03808545	0.5932524	0.7433218	0.7535385	no	0.04673738	0.01811952	0
IgAmp_Adults	s68509.1	1	9059225	A	G	0.9987617	0.1216421	2	0.5496252	8.572672	0.01375523	0.01675475	no	0	-0.03699482	-0.3530484
IgAmp_Adults	s54247.1	1	9163620	G	A	0.9998624	0.4013348	2	0.08992664	1.398978	0.4968391	0.5130933	no	-0.03306796	-0.04522588	0
IgAmp_Adults	s73085.1	1	9205489	A	C	1	0.1227298	2	0.1427849	2.224483	0.3288211	0.3460906	no	0	-0.04912081	-0.1198669
IgAmp_Adults	s67178.1	1	9216738	G	A	0.8032471	0.13395	2	0.02436746	0.3769044	0.8282401	0.8354545	no	0.0705362	0.05480104	0
IgAmp_Adults	OAR1_8918549.1	1	9225672	G	A	0.9998624	0.2409522	2	0.06631932	1.032934	0.5966246	0.6109753	no	-0.04973572	-0.05542845	0
IgAmp_Adults	OAR1_8932175.1	1	9241769	G	A	0.9995872	0.230351	2	0.08493651	1.323183	0.5160294	0.5319827	no	-0.0715793	-0.05804952	0
IgAmp_Adults	s68925.1	1	9293276	G	A	1	0.3267061	2	0.2579418	4.017623	0.134148	0.1471411	no	-0.09483207	-0.08168252	0
IgAmp_Adults	s52639.1	1	9441381	A	G	1	0.137383	2	0.04288657	0.6678699	0.7161004	0.7271905	no	0	0.01607618	0.07064874
IgAmp_Adults	OAR1_9179437_X.1	1	9493388	A	G	1	0.09067144	2	0.06429389	1.001165	0.6061776	0.6203044	no	0	0.03341151	0.1001037
IgAmp_Adults	s11687.1	1	9558392	G	A	0.9993121	0.3904034	2	0.2974062	4.632358	0.09864983	0.1097461	no	-0.05844413	-0.07737085	0
IgAmp_Adults	OAR1_9265710.1	1	9577866	G	A	0.9988993	0.4241047	2	0.2489171	3.87441	0.1441061	0.1575437	no	-0.01192204	-0.05460848	0
IgAmp_Adults	s59084.1	1	9715560	G	A	1	0.01623555	1	0.00144428	0.02249353	0.8807816	0.9893282	no	0.01351232	0	0
IgAmp_Adults	s10625.1	1	9829472	A	G	0.9990369	0.3111142	2	0.04598217	0.7168823	0.6987648	0.7103871	no	0	-0.006525414	0.03398572
IgAmp_Adults	OAR1_9563208.1	1	9866329	A	C	0.992295	0.1868414	2	0.01239642	0.1936041	0.9077357	0.9117886	no	0	-0.005265208	0.02605445
IgAmp_Adults	OAR1_9747314.1	1	10023298	G	A	1	0.190699	2	0.036517	0.5686816	0.7525101	0.762422	no	-0.05638825	-0.05061701	0
IgAmp_Adults	OAR1_9822302.1	1	10103593	A	G	1	0.190699	2	0.036517	0.5686816	0.7525101	0.762422	no	0	0.005771244	0.05638825
IgAmp_Adults	OAR1_9881817.1	1	10158329	C	A	1	0.0936984	2	0.07127206	1.109762	0.5741406	0.5889908	no	-0.09772235	-0.06170533	0
IgAmp_Adults	OAR1_9944815.1	1	10227224	G	A	1	0.3611035	2	0.005743927	0.089459	0.9562561	0.9582266	no	0.005393474	-0.003326874	0
IgAmp_Adults	s35616.1	1	10341090	A	G	0.9982113	0.1011027	2	0.02258437	0.3517212	0.8387349	0.8455506	no	0	0.01549576	0.066849
IgAmp_Adults	s09058.1	1	10372472	C	A	0.9991745	0.2013219	2	0.0152893	0.2378452	0.8878765	0.8927491	no	-0.02207388	-0.007501464	0
IgAmp_Adults	s13591.1	1	10436009	A	C	0.8651624	0.3330153	2	0.1086337	1.699037	0.4276208	0.4446701	no	0	0.001849151	-0.0557978
IgAmp_Adults	OAR1_10275031.1	1	10546581	G	A	1	0.09686296	2	0.008100175	0.1261613	0.9388678	0.9415973	no	-0.02699099	-0.01304042	0
IgAmp_Adults	s05797.1	1	10557584	G	A	1	0.09686296	2	0.008100175	0.1261613	0.9388678	0.9415973	no	-0.02699099	-0.01304042	0
IgAmp_Adults	OAR1_10344180.1	1	10622983	G	A	1	0.09259769	2	0.07127206	1.109762	0.5741406	0.5889908	no	-0.09772235	-0.06170533	0
IgAmp_Adults	OAR1_10362883.1	1	10641864	C	A	1	0.432306	2	0.002137412	0.03328908	0.9834932	0.9842469	no	-0.005051503	0.000528951	0
IgAmp_Adults	OAR1_10454967.1	1	10728279	G	A	1	0.3519538	2	0.2109831	3.286145	0.1933849	0.208575	no	0.0492011	0.07111977	0
IgAmp_Adults	OAR1_10554666.1	1	10825577	G	A	0.9997248	0.3779246	2	0.07268011	1.131787	0.5678524	0.5828353	no	-0.03577042	-0.004780951	0
IgAmp_Adults	OAR1_10582459.1	1	10853425	A	G	0.9998624	0.02112288	2	0.087438	1.361705	0.5061852	0.522297	no	0	0.07959714	0.05302175
IgAmp_Adults	s40611.1	1	10965335	G	A	0.9997248	0.09282962	2	0.1035759	1.612715	0.4464814	0.4633614	no	-0.1038391	-0.05872397	0
IgAmp_Adults	s44128.1	1	11155061	G	A	1	0.3367501	2	0.6587431	10.26256	0.005908997	0.007482925	no	0.01411483	-0.06991664	0
IgAmp_Adults	s64317.1	1	11193919	G	A	1	0.3291827	2	0.08868336	1.380909	0.5013482	0.5175346	no	0.03156418	0.04820779	0
IgAmp_Adults	s50136.1	1	11233635	G	A	1	0.2169097	2	0.008676805	0.1351342	0.934665	0.9375759	no	-0.01382012	-0.002542707	0
IgAmp_Adults	s54667.1	1	11240410	A	G	0.9998624	0.2168708	2	0.008676806	0.1351342	0.934665	0.9375759	no	0	0.01127741	0.01382012
IgAmp_Adults	OAR1_10940722_X.1	1	11277100	G	A	1	0.0937672	2	0.5142419	8.004792	0.01827181	0.02196729	no	0.2941422	0.2141022	0
IgAmp_Adults	OAR1_10974811.1	1	11305521	A	G	0.9998624	0.2507912	2	0.3996775	6.225387	0.04448098	0.05133185	no	0	-0.03574171	-0.158609
IgAmp_Adults	s55981.1	1	11347838	G	A	1	0.3144606	2	0.5145809	8.014686	0.01818164	0.02186386	no	0.1349651	0.1320749	0
IgAmp_Adults	s27280.1	1	11396852	G	A	1	0.1148872	2	0.0872847	1.359527	0.5067369	0.5228399	no	-0.1227783	-0.1177208	0
IgAmp_Adults	OAR1_11087132.1	1	11411955	A	G	0.9995872	0.09766001	2	0.1052263	1.637416	0.4410011	0.4579341	no	0	0.03679147	0.1405532
IgAmp_Adults	s53592.1	1	11513707	A	G	0.9997248	0.4377236	2	0.7008588	10.91595	0.004262169	0.00547921	no	0	-0.08299908	-0.1431553
IgAmp_Adults	s57753.1	1	11527242	G	A	1	0.3190011	2	0.7707037	12.0041	0.00247368	0.003260657	no	0.09458699	-0.007409215	0
IgAmp_Adults	s62446.1	1	11569144	A	G	0.9998624	0.3142975	2	0.4748841	7.395004	0.02478537	0.02938302	no	0	-0.0119699	-0.1423683
IgAmp_Adults	s68301.1	1	11603004	A	G	0.9990369	0.1910205	2	0.5640935	8.788596	0.01234754	0.01511501	no	0	-0.08150998	-0.1916323
IgAmp_Adults	s62112.1	1	11618911	G	A	0.9998624	0.3174625	2	0.594381	9.259077	0.009759262	0.01207665	no	0.1585043	0.1111948	0
IgAmp_Adults	s36441.1	1	11668576	A	G	1	0.2202807	2	0.108599	1.691317	0.4292746	0.4463106	no	0	-0.01485787	-0.08961757
IgAmp_Adults	s45518.1	1	11722412	G	A	1	0.4673913	2	0.316353	4.926038	0.08517743	0.09540086	no	-0.05684883	0.01500661	0
IgAmp_Adults	s18449.1	1	11747642	G	A	1	0.1679279	2	0.06122222	0.9535209	0.6207912	0.6345626	no	-0.07599757	-0.0752098	0
IgAmp_Adults	s18875.1	1	11768264	A	C	1	0.2400248	2	0.1912496	2.9782	0.2255755	0.2415763	no	0	-0.05404438	-0.04746194
IgAmp_Adults	s01320.1	1	11830112	C	A	1	0.02201431	1	0.05426282	0.8450762	0.357949	0.6682504	no	-0.07219927	0	0
IgAmp_Adults	OAR1_11563293.1	1	11852254	A	G	0.9982113	0.4677464	2	0.7233647	11.28542	0.003543251	0.004593898	no	0	0.09115553	0.1457304
IgAmp_Adults	OAR1_11691321.1	1	11982306	A	G	1	0.1485966	2	0.07072625	1.101514	0.5765132	0.5913126	no	0	-0.00441467	-0.1080144
IgAmp_Adults	OAR1_11766718.1	1	12057574	A	G	0.9997248	0.1572392	2	0.01451221	0.2260227	0.8931405	0.8977978	no	0	0.003749563	-0.03619146
IgAmp_Adults	s15481.1	1	12216650	A	G	0.9995872	0.1049553	2	0.02430029	0.3785537	0.8275573	0.8347975	no	0	-0.005608248	0.07222596
IgAmp_Adults	s00977.1	1	12301645	A	G	0.9997248	0.2511698	2	0.4566095	7.109254	0.02859204	0.03367368	no	0	-0.07755829	-0.03147892
IgAmp_Adults	s76021.1	1	12330774	A	C	1	0.2511007	2	0.4681508	7.291512	0.02610167	0.03086989	no	0	-0.07857445	-0.03252837
IgAmp_Adults	OAR1_12120651.1	1	12388712	G	A	1	0.1867089	2	0.2013934	3.136727	0.2083859	0.2239829	no	-0.04681455	-0.08993866	0
IgAmp_Adults	OAR1_12153898.1	1	12429989	G	A	1	0.1644882	2	0.07740139	1.205669	0.5472582	0.5626535	no	-0.05273724	-0.07536959	0
IgAmp_Adults	s26666.1	1	12475934	G	A	0.9998624	0.2126737	2	0.5041291	7.849713	0.01974497	0.02365384	no	0.2128261	0.2089084	0
IgAmp_Adults	s29002.1	1	12522260	C	A	0.9998624	0.1165543	2	0.09999015	1.557338	0.4590166	0.4757639	no	-0.1391484	-0.1483546	0
IgAmp_Adults	s45057.1	1	12550378	G	A	0.9998624	0.2470758	2	0.113041	1.760378	0.4147045	0.4318479	no	0.07687402	0.04425387	0
IgAmp_Adults	s70576.1	1	12706004	A	G	0.9984865	0.3340223	2	0.005470227	0.08531505	0.9582395	0.9601225	no	0	0.002383492	0.01407198
IgAmp_Adults	OAR1_12451373.1	1	12716280	A	G	0.9993121	0.2479003	2	0.04793428	0.7464342	0.6885158	0.7004438	no	0	0.01535442	0.05261157
IgAmp_Adults	s64523.1	1	12775585	A	C	0.9995872	0.3784584	2	0.03680127	0.5731398	0.7508346	0.7608024	no	0	-0.02182282	-0.009836888
IgAmp_Adults	s60191.1	1	12786356	C	G	0.9998624	0.4877529	2	0.03693206	0.5751651	0.7500746	0.7600678	no	0	-0.02419936	-0.0248203
IgAmp_Adults	OAR1_12656583.1	1	12823388	G	A	0.9998624	0.07864318	2	0.1109408	1.727852	0.4215039	0.4386001	no	0.02578521	-0.03032623	0
IgAmp_Adults	s37833.1	1	12848870	G	A	0.9995872	0.4339986	2	0.1031622	1.604756	0.4482618	0.4651239	no	-0.04874562	-0.01106966	0
IgAmp_Adults	s68421.1	1	12875848	G	A	1	0.4794992	2	0.029584	0.4607317	0.794243	0.8027081	no	0.02723441	0.008104866	0
IgAmp_Adults	OAR1_12803672.1	1	12935982	G	A	0.9998624	0.1292831	2	0.2006411	3.125148	0.2095959	0.2252234	no	0.179965	0.1333785	0
IgAmp_Adults	s73231.1	1	12987139	A	G	0.9998624	0.1718728	2	0.01912745	0.2979186	0.8616042	0.867531	no	0	-0.004240478	0.03837236
IgAmp_Adults	OAR1_12937617.1	1	13062345	A	G	1	0.2791002	2	0.03038118	0.4731095	0.7893427	0.7979828	no	0	0.01658705	-0.006929756
IgAmp_Adults	OAR1_13033760.1	1	13158858	A	G	0.9965603	0.07717796	2	0.1135126	1.770829	0.4125431	0.4297005	no	0	-0.05700474	-0.03231379
IgAmp_Adults	OAR1_13042261.1	1	13167313	A	G	1	0.4983489	2	0.1278976	1.991699	0.3694095	0.3867336	no	0	-0.02928548	-0.06437436
IgAmp_Adults	s62110.1	1	13226888	A	G	0.9998624	0.3273703	2	0.1707327	2.658747	0.2646429	0.2813392	no	0	-0.03155836	-0.0857826
IgAmp_Adults	s07985.1	1	13309608	C	A	0.9998624	0.109261	2	0.04263482	0.6640205	0.71748	0.7285269	no	0.08960774	0.08824681	0
IgAmp_Adults	DU400167_253.1	1	13358209	A	C	1	0.2374794	2	0.1080351	1.682368	0.4311997	0.4482198	no	0	-0.04011116	-0.04273894
IgAmp_Adults	s08475.1	1	13424665	G	A	1	0.13071	2	0.2398634	3.735735	0.1544527	0.1683171	no	0.1731899	0.1105927	0
IgAmp_Adults	OAR1_13393044.1	1	13502382	T	A	0.9998624	0.3766341	2	0.0506072	0.7882243	0.6742784	0.6866198	no	-0.007388292	-0.02675886	0
IgAmp_Adults	OAR1_13574541.1	1	13683389	A	G	0.9998624	0.2870511	2	0.163697	2.548959	0.2795765	0.296465	no	0	-0.04813661	-0.05564382
IgAmp_Adults	OAR1_13582660.1	1	13691064	A	G	1	0.02187672	1	0.0422714	0.658336	0.417148	0.7305049	no	0	0.06477888	0
IgAmp_Adults	OAR1_13627234.1	1	13716153	C	A	1	0.4378096	2	0.02401921	0.3740867	0.8294078	0.8365781	no	-0.01615638	0.002615867	0
IgAmp_Adults	s14277.1	1	13761431	G	A	1	0.4746835	2	0.007054208	0.1098643	0.9465494	0.9489453	no	0.003585237	0.009598043	0
IgAmp_Adults	s66530.1	1	13787866	G	A	1	0.3308338	2	0.0185551	0.2889715	0.8654672	0.8712413	no	0.02274646	0.007736016	0
IgAmp_Adults	OAR1_13714304.1	1	13805495	A	G	1	0.3768575	2	0.09142508	1.423623	0.4907545	0.507097	no	0	0.01887141	-0.02158343
IgAmp_Adults	s52117.1	1	13955997	G	A	0.9998624	0.2891152	2	0.0247313	0.3852086	0.8248083	0.8321518	no	-0.0172555	0.001429605	0
IgAmp_Adults	s58309.1	1	14017062	G	A	0.9997248	0.3759978	2	0.1636638	2.547284	0.2798106	0.2967018	no	-0.01414829	-0.0471951	0
IgAmp_Adults	s61250.1	1	14060408	A	G	0.9997248	0.355973	2	0.2452287	3.817791	0.148244	0.1618564	no	0	-0.04510431	0.007877177
IgAmp_Adults	s45194.1	1	14068312	A	G	0.9998624	0.355924	2	0.2452287	3.817791	0.148244	0.1618564	no	0	-0.04510431	0.007877177
IgAmp_Adults	OAR1_13964618.1	1	14093224	G	A	1	0.08152174	2	0.2319179	3.613094	0.1642202	0.178457	no	0.08554621	-0.005027138	0
IgAmp_Adults	OAR1_13970060.1	1	14099180	A	T	1	0.08152174	2	0.2319179	3.613094	0.1642202	0.178457	no	0	-0.09057334	-0.08554621
IgAmp_Adults	s41432.1	1	14242876	C	A	0.9997248	0.3319571	2	0.02018233	0.3147596	0.8543795	0.8605901	no	-0.005144396	-0.01791732	0
IgAmp_Adults	DU518561_359.1	1	14316730	G	A	1	0.3712163	2	0.1397661	2.176892	0.3367393	0.3540368	no	0.05092198	0.006494129	0
IgAmp_Adults	s57394.1	1	14350183	G	A	0.9994496	0.3884912	2	0.0677231	1.054905	0.5901064	0.6046059	no	0.0176995	0.03544117	0
IgAmp_Adults	OAR1_14273769.1	1	14421144	G	A	1	0.1259631	2	0.2440294	3.799934	0.1495735	0.1632409	no	0.001692418	0.06898286	0
IgAmp_Adults	OAR1_14315581.1	1	14454422	A	G	1	0.489956	2	0.02194018	0.3417537	0.8429254	0.8495802	no	0	0.007599271	-0.01077786
IgAmp_Adults	OAR1_14414267.1	1	14562006	G	A	0.9200605	0.0117392	1	0.01488658	0.2303398	0.631272	0.8959509	no	0.05190029	0	0
IgAmp_Adults	s22025.1	1	14664997	A	C	0.9960099	0.3042547	2	0.09755096	1.525479	0.466387	0.4830489	no	0	-0.02982071	0.006080443
IgAmp_Adults	OAR1_14544239.1	1	14691551	G	A	1	0.1439185	2	0.1547349	2.410182	0.2996647	0.3167535	no	0.1115213	0.06019409	0
IgAmp_Adults	s43849.1	1	14722371	G	A	0.9998624	0.4399339	2	0.2279426	3.549748	0.1695048	0.1839314	no	0.003135098	-0.04355551	0
IgAmp_Adults	OAR1_14614448.1	1	14764585	G	A	0.8780958	0.3245848	2	0.2208531	3.441373	0.1789433	0.1936896	no	-0.01330145	-0.05501343	0
IgAmp_Adults	OAR1_14620644.1	1	14771579	A	G	0.9998624	0.2816155	2	0.05889411	0.9169719	0.6322402	0.6457222	no	0	0.02067578	0.05011148
IgAmp_Adults	OAR1_14717841.1	1	14844219	G	A	1	0.3212025	2	0.07493868	1.167313	0.5578549	0.5730423	no	-0.02224535	0.009710091	0
IgAmp_Adults	OAR1_14777475.1	1	14898732	A	G	1	0.4838332	2	0.06599384	1.027665	0.5981986	0.6125129	no	0	-0.02614844	-0.00351466
IgAmp_Adults	s70168.1	1	14935560	G	A	0.9997248	0.2431874	2	0.1333459	2.080817	0.3533104	0.3706387	no	-0.06847508	-0.07744079	0
IgAmp_Adults	s71739.1	1	14970746	G	A	0.9998624	0.3212467	2	0.07493868	1.167313	0.5578549	0.5730423	no	-0.02224535	0.009710091	0
IgAmp_Adults	OAR1_14973022.1	1	15017620	G	A	1	0.3156302	2	0.2671038	4.16162	0.1248291	0.1373739	no	-0.07161609	-0.09058512	0
IgAmp_Adults	s55606.1	1	15117118	A	C	0.9997248	0.04390311	2	0.1570711	2.44598	0.2943487	0.3113908	no	0	-0.08564414	-0.01529182
IgAmp_Adults	s01338.1	1	15143339	A	G	0.9995872	0.2044047	2	0.2170127	3.379663	0.1845507	0.1994756	no	0	-0.05486374	-0.09152784
IgAmp_Adults	OAR1_15188542.1	1	15237402	A	G	0.9997248	0.3925131	2	0.1422639	2.215369	0.3303229	0.3475983	no	0	-0.04398811	-0.02530516
IgAmp_Adults	OAR1_15228673.1	1	15274271	C	A	0.9076775	0.2131272	2	0.09176022	1.432474	0.4885874	0.5049607	no	0.07886598	0.08093589	0
IgAmp_Adults	OAR1_15256499.1	1	15306352	A	G	0.9998624	0.4331911	2	0.01957094	0.3048273	0.858633	0.8646769	no	0	0.007512588	0.02472837
IgAmp_Adults	OAR1_15484095.1	1	15527286	A	G	1	0.08007705	2	0.1488469	2.318855	0.3136658	0.330857	no	0	-0.07046013	-0.0690624
IgAmp_Adults	OAR1_15525913.1	1	15566031	G	A	0.9998624	0.1779276	2	0.02246944	0.3499553	0.8394758	0.8462631	no	-0.04247134	-0.03028965	0
IgAmp_Adults	s19593.1	1	15697768	G	A	1	0.1245872	2	0.09904263	1.542843	0.4623554	0.4790647	no	0.02081658	-0.02426042	0
IgAmp_Adults	OAR1_15762141.1	1	15765887	G	A	0.9994496	0.40212	2	0.1124566	1.750755	0.4167046	0.4338347	no	0.05053548	0.05158073	0
IgAmp_Adults	s52476.1	1	15821739	G	A	0.9977986	0.4927606	2	0.1144713	1.779506	0.4107572	0.4279258	no	0.003742471	0.03416523	0
IgAmp_Adults	s00481.1	1	15853511	A	G	1	0.08447991	2	0.06347066	0.9885708	0.6100067	0.6240419	no	0	0.01273793	-0.1545965
IgAmp_Adults	s44894.1	1	15881949	G	A	0.9980737	0.1894817	2	0.2696586	4.193083	0.1228807	0.1353277	no	0.02071333	0.08009314	0
IgAmp_Adults	s28376.1	1	15948720	G	C	0.9994496	0.4134774	2	0.1365539	2.132147	0.344358	0.3616742	no	-0.01325053	-0.04445853	0
IgAmp_Adults	s05916.1	1	16008656	G	A	1	0.09466153	2	0.04840008	0.7538088	0.6859817	0.6979842	no	0.1001266	0.1032026	0
IgAmp_Adults	s49722.1	1	16064349	G	A	0.9998624	0.3263382	2	0.1130319	1.76054	0.4146709	0.4318145	no	0.07059571	0.04630203	0
IgAmp_Adults	s27971.1	1	16147225	A	G	1	0.2226197	2	0.579746	9.027135	0.01095929	0.01348945	no	0	0.08849102	0.01028009
IgAmp_Adults	s01031.1	1	16176988	G	A	0.9966979	0.2179045	2	0.4438001	6.898367	0.03177157	0.03723717	no	-0.01972696	0.05983101	0
IgAmp_Adults	OAR1_16274081.1	1	16272811	G	A	1	0.0208448	1	0.04507088	0.7019116	0.4021421	0.715478	no	-0.05630467	0	0
IgAmp_Adults	OAR1_16348823_X.1	1	16343115	A	G	0.9613374	0.02719336	2	0.1253752	1.951729	0.3768663	0.3941774	no	0	0.08335528	-0.08209042
IgAmp_Adults	OAR1_16391522.1	1	16378991	A	G	1	0.2400936	2	0.5377047	8.371825	0.01520832	0.01843929	no	0	0.08300594	0.02240035
IgAmp_Adults	s46756.1	1	16465248	A	G	0.9997248	0.2438068	2	0.1007476	1.572043	0.4556541	0.4724385	no	0	0.03154791	0.06675564
IgAmp_Adults	OAR1_16572940.1	1	16586526	A	G	0.9998624	0.2495528	2	0.1333456	2.075465	0.354257	0.371586	no	0	0.03450202	0.07756745
IgAmp_Adults	OAR1_16697706.1	1	16712240	A	G	1	0.03020088	1	0.009423413	0.1467671	0.7016442	0.9323879	no	0	-0.02512069	0
IgAmp_Adults	OAR1_16795469.1	1	16810918	G	A	0.9957347	0.1700981	2	0.1779679	2.778192	0.2493006	0.2657583	no	0.1173025	0.07268773	0
IgAmp_Adults	OAR1_16852861.1	1	16899077	G	A	0.9991745	0.02382264	1	0.01239227	0.1929246	0.6604936	0.9120842	no	0.03492332	0	0
IgAmp_Adults	OAR1_16975351.1	1	16948266	A	G	1	0.1243121	2	0.1771468	2.758424	0.2517768	0.2682759	no	0	0.06536453	0.07131982
IgAmp_Adults	s62022.1	1	17003571	G	A	0.9997248	0.2718827	2	0.1417873	2.208248	0.3315011	0.348781	no	-0.08610166	-0.05757487	0
IgAmp_Adults	s23433.1	1	17038771	A	G	0.9977986	0.3382515	2	0.04577477	0.7132891	0.7000213	0.7116057	no	0	0.02411924	0.03247078
IgAmp_Adults	OAR1_17163931.1	1	17097896	G	A	1	0.1863649	2	0.3008234	4.685356	0.09607002	0.1070066	no	-0.02795753	-0.08752352	0
IgAmp_Adults	s38279.1	1	17151167	A	G	1	0.0339158	2	0.1920985	2.992125	0.2240104	0.239977	no	0	-0.08155659	0.3775785
IgAmp_Adults	s60080.1	1	17180199	G	A	0.9984865	0.1866474	2	0.3005507	4.678653	0.09639252	0.1073492	no	-0.02825639	-0.08770524	0
IgAmp_Adults	s58391.1	1	17278400	G	A	0.9998624	0.1865969	2	0.3078508	4.794805	0.0909539	0.1015635	no	-0.03013434	-0.08990597	0
IgAmp_Adults	OAR1_17351278.1	1	17283773	G	A	0.9965603	0.3138893	2	0.07904452	1.231304	0.5402886	0.5558156	no	-0.04646974	-0.05111582	0
IgAmp_Adults	OAR1_17421390.1	1	17354256	A	G	0.9995872	0.4566414	2	0.1485948	2.314041	0.3144216	0.3316175	no	0	0.02392813	0.06935184
IgAmp_Adults	OAR1_17426826.1	1	17361209	G	A	1	0.1897358	2	0.03539792	0.5512856	0.759084	0.7687747	no	-0.01220049	-0.03219375	0
IgAmp_Adults	OAR1_17466323.1	1	17403806	G	A	0.9990369	0.342928	2	0.1372695	2.139451	0.3431027	0.3604163	no	-0.06502576	-0.06368767	0
IgAmp_Adults	s25913.1	1	17473274	C	A	0.9966979	0.2351601	2	0.08045268	1.247994	0.5357985	0.5514082	no	-0.0217988	-0.04770022	0
IgAmp_Adults	s54037.1	1	17729311	G	A	0.9997248	0.1341178	2	0.05064355	0.7887823	0.6740903	0.686437	no	-0.03414656	-0.05669386	0
IgAmp_Adults	s35095.1	1	17884528	A	G	1	0.02951293	2	0.08930392	1.390959	0.4988352	0.5150596	no	0	-0.08270853	0.02731249
IgAmp_Adults	OAR1_18052854.1	1	17904198	G	A	0.9998624	0.3608779	2	0.4892468	7.616698	0.02218478	0.02643453	no	-0.065777	0.01452904	0
IgAmp_Adults	s61691.1	1	17964972	A	G	0.9998624	0.4009908	2	0.04610513	0.7181364	0.6983267	0.7099623	no	0	0.02533286	0.02929751
IgAmp_Adults	s62337.1	1	18049756	G	A	1	0.1415795	2	0.03814655	0.5940782	0.743015	0.7532418	no	-0.03684405	-0.00855232	0
IgAmp_Adults	s58659.1	1	18097028	G	A	0.9995872	0.463042	2	0.3164062	4.925635	0.08519459	0.0954192	no	-0.09844736	-0.0682825	0
IgAmp_Adults	OAR1_18293636.1	1	18135356	A	G	1	0.333448	2	0.1873065	2.917506	0.232526	0.2486722	no	0	-0.04171189	-0.08059515
IgAmp_Adults	OAR1_18300122.1	1	18141837	A	T	0.961475	0.3350744	2	0.1866194	2.906676	0.2337885	0.2499601	no	0	-0.04160623	-0.08053955
IgAmp_Adults	s74275.1	1	18240132	G	A	1	0.2418134	2	0.08369977	1.30362	0.5211016	0.53697	no	-0.07028457	-0.04804553	0
IgAmp_Adults	OAR1_18449705.1	1	18298255	G	A	0.9995872	0.3783895	2	0.2233198	3.475922	0.1758787	0.1905238	no	0.07576434	0.02410997	0
IgAmp_Adults	OAR1_18512294.1	1	18320945	A	G	0.9998624	0.3152608	2	0.1795967	2.797264	0.2469346	0.2633516	no	0	0.03061914	0.08602671
IgAmp_Adults	s06310.1	1	18360283	G	A	0.9997248	0.05821635	2	0.5556183	8.651221	0.01322547	0.01613861	no	-0.3314444	-0.4405464	0
IgAmp_Adults	OAR1_18664902.1	1	18469241	G	A	0.9998624	0.2226503	2	0.475955	7.40552	0.02465538	0.029236	no	-0.07946872	0.005509911	0
IgAmp_Adults	OAR1_18691972.1	1	18494158	A	G	0.9235003	0.4784714	2	0.4004653	6.238064	0.04419994	0.05102242	no	0	0.01999667	0.1004133
IgAmp_Adults	s14459.1	1	18582753	G	A	0.9998624	0.365419	2	0.2270475	3.536783	0.1706072	0.1850725	no	-0.08746701	-0.06991377	0
IgAmp_Adults	s72347.1	1	18632538	A	C	0.9997248	0.2572942	2	0.1642709	2.558882	0.2781927	0.2950649	no	0	-0.02126139	0.05772165
IgAmp_Adults	s32983.1	1	18695502	G	A	1	0.1675839	2	0.1234794	1.923115	0.3822969	0.3995942	no	-0.1204951	-0.09864945	0
IgAmp_Adults	OAR1_18966270.1	1	18773114	G	A	1	0.04052009	2	0.1814119	2.824739	0.2435654	0.2599228	no	-0.3133891	-0.3542525	0
IgAmp_Adults	s11269.1	1	18800532	G	C	0.9979362	0.1755825	2	0.02957823	0.4604298	0.7943629	0.8028237	no	-0.04824964	-0.05181154	0
IgAmp_Adults	DU202534_254.1	1	18803224	A	G	1	0.1349752	2	0.01161074	0.1808366	0.913549	0.9173583	no	0	0.008773537	0.03966719
IgAmp_Adults	s40222.1	1	18908522	T	A	1	0.4275592	2	0.01523817	0.237314	0.8881124	0.8929754	no	0.001270844	0.01258596	0
IgAmp_Adults	s54068.1	1	18960866	G	A	1	0.1541002	2	0.310838	4.840369	0.08890522	0.09937998	no	0.003915621	0.07169567	0
IgAmp_Adults	s10307.1	1	19003874	A	G	0.9998624	0.2410899	2	0.04583667	0.7139097	0.6998041	0.7113951	no	0	0.005576019	-0.04325945
IgAmp_Adults	OAR1_19152280.1	1	19027134	A	C	0.9995872	0.1999312	2	0.04823147	0.7512043	0.6868755	0.6988519	no	0	0.009811856	-0.04592156
IgAmp_Adults	OAR1_19174177.1	1	19048510	A	G	1	0.318038	2	0.2533196	3.945323	0.1390862	0.152304	no	0	0.05881792	0.05039055
IgAmp_Adults	OAR1_19214328_X.1	1	19087646	A	G	0.9998624	0.1943718	2	0.1352269	2.106135	0.3488659	0.3661895	no	0	0.04486411	0.02910346
IgAmp_Adults	s27712.1	1	19146157	C	A	0.9993121	0.1243976	2	0.2066123	3.217756	0.200112	0.2154911	no	0.09380727	0.1405944	0
IgAmp_Adults	s29702.1	1	19277933	C	A	0.9609246	0.2787085	2	0.5433942	8.459978	0.01455255	0.01768002	no	-0.02343171	0.05802145	0
IgAmp_Adults	OAR1_19444938.1	1	19319317	C	G	0.9998624	0.4756433	2	0.1371111	2.135511	0.3437792	0.3610943	no	0	0.03798379	0.06333992
IgAmp_Adults	OAR1_19750493.1	1	19642265	G	A	1	0.1597413	2	0.3957017	6.161583	0.04592289	0.0529181	no	-0.02674773	0.05169405	0
IgAmp_Adults	OAR1_19761666.1	1	19654996	G	A	0.9984865	0.3278903	2	0.02071729	0.322645	0.8510176	0.8573592	no	0.002641044	0.01669124	0
IgAmp_Adults	OAR1_19817567.1	1	19716867	G	A	0.9200605	0.3282488	2	0.003859912	0.0596304	0.9706249	0.9719576	no	0.008400486	0.01111391	0
IgAmp_Adults	s32787.1	1	19742061	C	A	0.9998624	0.1143526	2	0.4845633	7.545963	0.02298344	0.02734165	no	-0.1727508	-0.07744892	0
IgAmp_Adults	OAR1_19875829.1	1	19774888	A	G	1	0.1144056	2	0.4845633	7.545963	0.02298344	0.02734165	no	0	0.09530185	0.1727508
IgAmp_Adults	OAR1_20007545.1	1	19939524	C	A	1	0.1059439	2	0.3527572	5.493806	0.06412616	0.07276741	no	-0.1483744	-0.06344692	0
IgAmp_Adults	OAR1_20035449.1	1	19970769	G	A	0.9998624	0.2112976	2	0.1163057	1.810932	0.4043535	0.4215592	no	0.02768138	0.05883778	0
IgAmp_Adults	s05208.1	1	20014904	A	G	0.9994496	0.3898678	2	0.2280862	3.551572	0.1693503	0.1837715	no	0	0.03993255	-0.01385783
IgAmp_Adults	OAR1_20118195.1	1	20049561	A	C	0.9611998	0.3952906	2	0.2828142	4.402272	0.1106774	0.1224764	no	0	0.04382253	-0.01657376
IgAmp_Adults	OAR1_20180147_X.1	1	20099767	A	G	1	0.2946478	2	0.08923704	1.389642	0.4991637	0.5153831	no	0	-0.02957747	-0.05577339
IgAmp_Adults	s37676.1	1	20130161	G	C	0.9964227	0.3962994	2	0.2303295	3.594063	0.1657903	0.1800843	no	0.02467468	0.05923476	0
IgAmp_Adults	OAR1_20926901.1	1	20792252	G	A	0.9998624	0.1590753	2	0.3460332	5.389898	0.06754583	0.07646485	no	0.09793747	0.1458498	0
IgAmp_Adults	OAR1_21078445.1	1	20948352	G	A	1	0.3937122	2	0.3105098	4.835318	0.08913001	0.09961968	no	0.01857649	0.06395591	0
IgAmp_Adults	s53426.1	1	21034048	A	G	0.9993121	0.1361696	2	0.1105867	1.722242	0.4226879	0.4397753	no	0	0.04398436	-0.005850534
IgAmp_Adults	s72819.1	1	21085565	A	C	0.9990369	0.1362071	2	0.1107333	1.724611	0.4221877	0.4392788	no	0	0.04399842	-0.005856338
IgAmp_Adults	s68037.1	1	21132185	A	G	0.9998624	0.3346635	2	0.1349885	2.102477	0.3495047	0.3668291	no	0	0.03993856	0.01249166
IgAmp_Adults	OAR1_21408870.1	1	21338000	G	A	0.9998624	0.1435943	2	0.4397265	6.847296	0.03259332	0.03815542	no	0.1284225	0.1822316	0
IgAmp_Adults	OAR1_21439660.1	1	21480663	A	C	0.7063841	0.284963	2	0.3067684	4.783567	0.09146639	0.1021094	no	0	0.06173602	-0.001297831
IgAmp_Adults	s21134.1	1	21485616	A	G	0.9995872	0.283276	2	0.6768802	10.53744	0.005150199	0.006563396	no	0	0.08145647	-0.00982418
IgAmp_Adults	s14078.1	1	21520656	C	A	1	0.1895294	2	0.1843948	2.871422	0.2379461	0.254199	no	0.06062608	0.09512824	0
IgAmp_Adults	OAR1_21607699.1	1	21557161	G	A	0.9997248	0.1893752	2	0.1772447	2.766525	0.2507591	0.2672414	no	0.06222626	0.09508788	0
IgAmp_Adults	OAR1_21646425.1	1	21598497	G	A	1	0.3379196	2	0.07394415	1.151739	0.5622158	0.5773149	no	0.03646504	0.04639413	0
IgAmp_Adults	OAR1_21703182.1	1	21654955	A	G	1	0.2879059	2	0.7696355	11.98248	0.002500565	0.003294455	no	0	0.08658345	-0.01143083
IgAmp_Adults	s34237.1	1	21837886	G	A	0.9998624	0.1602449	2	0.2059624	3.206902	0.201201	0.2166097	no	0.07307502	0.1111571	0
IgAmp_Adults	s33844.1	1	21899028	G	A	1	0.3031783	2	0.06576776	1.024385	0.5991804	0.6134719	no	0.03869957	0.04900712	0
IgAmp_Adults	s07849.1	1	21950469	G	A	0.9997248	0.3744839	2	0.1505543	2.344825	0.3096191	0.3267838	no	0.000131818	0.03813633	0
IgAmp_Adults	s05262.1	1	21959783	G	A	0.9998624	0.3647998	2	0.3415415	5.319721	0.06995797	0.07906772	no	0.05302607	0.08616477	0
IgAmp_Adults	s19691.1	1	21973809	G	A	1	0.3647496	2	0.3415415	5.319721	0.06995797	0.07906772	no	0.05302607	0.08616477	0
IgAmp_Adults	s61132.1	1	22071304	A	C	0.9986241	0.4924222	2	0.06791308	1.057372	0.589379	0.6038949	no	0	0.006528792	-0.02858546
IgAmp_Adults	s01249.1	1	22122845	G	A	1	0.416552	2	0.1688425	2.629466	0.2685461	0.2852962	no	0.02154194	0.05153861	0
IgAmp_Adults	OAR1_22183990.1	1	22136099	A	C	0.9984865	0.0478848	2	0.1104539	1.720154	0.4231295	0.4402136	no	0	-0.07403688	-0.1302436
IgAmp_Adults	OAR1_22189406.1	1	22141488	A	G	0.9112548	0.3547486	2	0.0451641	0.695204	0.70638	0.7177708	no	0	0.01773751	-0.01356494
IgAmp_Adults	s75232.1	1	22217108	G	A	1	0.1260319	2	0.1896905	2.953693	0.2283567	0.2444168	no	0.04413201	0.1009139	0
IgAmp_Adults	s13809.1	1	22224050	G	A	0.9998624	0.4559653	2	0.08156942	1.270499	0.5298032	0.5455206	no	0.04008861	0.03857596	0
IgAmp_Adults	OAR1_22330907.1	1	22280192	G	A	1	0.04801871	2	0.1104539	1.720154	0.4231295	0.4402136	no	0.1302436	0.05620675	0
IgAmp_Adults	s73188.1	1	22314998	G	A	0.8885526	0.222205	2	0.08132116	1.259866	0.5326274	0.5482944	no	0.05803365	0.07195442	0
IgAmp_Adults	s11844.1	1	22377080	G	A	0.9997248	0.4229287	2	0.2407573	3.750939	0.153283	0.1671008	no	-0.02689743	0.02935974	0
IgAmp_Adults	s33540.1	1	22443318	G	A	1	0.1019538	2	0.09817279	1.528891	0.4655921	0.4822635	no	-0.1563352	-0.1698433	0
IgAmp_Adults	s00707.1	1	22521412	C	A	1	0.2423638	2	0.275166	4.28546	0.1173341	0.1294942	no	0.04227462	0.08738184	0
IgAmp_Adults	s75089.1	1	22529742	G	A	0.9987617	0.3730541	2	0.4807005	7.493338	0.02359621	0.02803665	no	-0.02803231	0.04906863	0
IgAmp_Adults	s63953.1	1	22544268	A	G	0.7149147	0.3663395	2	0.2252213	3.491957	0.1744742	0.1890722	no	0	0.05300241	0.008170533
IgAmp_Adults	OAR1_22656259.1	1	22567752	G	A	1	0.05042653	2	0.07201816	1.121511	0.5707776	0.5856992	no	0.11471	0.0665285	0
IgAmp_Adults	OAR1_22697949.1	1	22600348	A	G	0.9998624	0.2239576	2	0.05026804	0.7828799	0.6760826	0.6883723	no	0	0.01836009	-0.02598439
IgAmp_Adults	OAR1_22710021.1	1	22611877	G	A	1	0.2725647	2	0.01590736	0.2477382	0.8834955	0.8885463	no	-0.01641242	-0.02332409	0
IgAmp_Adults	OAR1_22739177.1	1	22642211	A	C	0.9998624	0.4312646	2	0.1655936	2.579219	0.2753783	0.2922166	no	0	0.02397887	-0.02829503
IgAmp_Adults	OAR1_22803831.1	1	22709544	A	G	0.9998624	0.4318839	2	0.4118471	6.412903	0.04050008	0.04693993	no	0	0.0310246	-0.05343856
IgAmp_Adults	s26645.1	1	22737885	G	A	1	0.1942763	2	0.1128024	1.756666	0.4154749	0.4326133	no	0.0358152	0.06561473	0
IgAmp_Adults	s27454.1	1	22782029	G	A	1	0.2793753	2	0.01904934	0.2966693	0.8621425	0.8680481	no	-0.01659784	-0.02394647	0
IgAmp_Adults	s65534.1	1	22837032	A	G	0.9997248	0.3179879	2	0.2808119	4.369143	0.1125259	0.1244272	no	0	0.0616444	0.04976576
IgAmp_Adults	OAR1_22985927.1	1	22895020	G	A	0.9998624	0.4589239	2	0.3578938	5.572687	0.06164622	0.07008038	no	-0.08497388	-0.01223349	0
IgAmp_Adults	s26299.1	1	22972628	G	A	1	0.1151624	2	0.06522013	1.015746	0.6017741	0.616005	no	0.0716155	0.03524029	0
IgAmp_Adults	s32095.1	1	22999661	A	G	1	0.2136764	2	0.1635008	2.546071	0.2799805	0.2968736	no	0	0.04698677	0.07415013
IgAmp_Adults	s10605.1	1	23026552	G	A	1	0.4345074	2	0.01464365	0.2280705	0.8922265	0.8969212	no	-0.01892615	-0.005087852	0
IgAmp_Adults	OAR1_23123932.1	1	23044548	A	G	1	0.4052009	2	0.03869969	0.6027395	0.7398042	0.7501363	no	0	0.02188657	0.03183754
IgAmp_Adults	s67590.1	1	23101966	A	G	1	0.1225234	2	0.07544051	1.174767	0.5557795	0.5710083	no	0	0.003186272	-0.1298367
IgAmp_Adults	OAR1_23195620.1	1	23117038	A	G	0.9988993	0.09703857	2	0.1725297	2.691823	0.2603024	0.2769355	no	0	0.05743917	-0.04380911
IgAmp_Adults	OAR1_23288187.1	1	23213302	A	G	1	0.4757843	2	0.07001018	1.090326	0.5797473	0.5944766	no	0	0.03278865	0.02187289
IgAmp_Adults	s43410.1	1	23262754	A	G	0.8866263	0.1665891	2	0.3242303	5.024462	0.08108711	0.09102553	no	0	0.0714641	-0.03065161
IgAmp_Adults	OAR1_23369763.1	1	23294379	A	C	1	0.3494772	2	0.08800764	1.370561	0.5039488	0.5200954	no	0	0.007217422	-0.04378035
IgAmp_Adults	OAR1_23447504.1	1	23376407	G	A	0.9998624	0.06371267	2	0.04800252	0.7475748	0.6881232	0.7000628	no	0.1695126	0.158033	0
IgAmp_Adults	OAR1_23560552.1	1	23486511	G	A	1	0.04072647	1	0.02829035	0.4405876	0.506839	0.8104581	no	-0.04181498	0	0
IgAmp_Adults	OAR1_23620328.1	1	23540948	A	G	1	0.02827463	2	0.1947637	3.033408	0.219434	0.2352978	no	0	-0.04529436	-0.7287694
IgAmp_Adults	OAR1_23632541.1	1	23552875	A	G	1	0.3886901	2	0.03892047	0.6062154	0.7385196	0.7488936	no	0	0.005811275	-0.02296282
IgAmp_Adults	OAR1_23724877.1	1	23642725	A	G	1	0.3479637	2	0.04778631	0.7442908	0.689254	0.7011602	no	0	-0.00203344	-0.03582558
IgAmp_Adults	OAR1_23734999.1	1	23651580	G	A	1	0.3479637	2	0.04778631	0.7442908	0.689254	0.7011602	no	0.03582558	0.03379214	0
IgAmp_Adults	OAR1_23804013_X.1	1	23709900	G	A	0.9998624	0.02827852	2	0.1949369	3.035033	0.2192557	0.2351154	no	0.7284159	0.6828268	0
IgAmp_Adults	OAR1_23837231.1	1	23739280	C	A	0.923913	0.3928518	2	0.03892047	0.6062154	0.7385196	0.7488936	no	0.02296282	0.02877409	0
IgAmp_Adults	OAR1_23937981.1	1	23846290	G	A	1	0.02827463	2	0.1947637	3.033408	0.219434	0.2352978	no	0.7287694	0.683475	0
IgAmp_Adults	OAR1_23977779.1	1	23878767	G	A	1	0.3813979	2	0.008839485	0.1376742	0.9334787	0.9364406	no	0.0154076	0.01369835	0
IgAmp_Adults	OAR1_23990063.1	1	23888952	G	A	1	0.1342185	2	0.3090291	4.813017	0.09012943	0.100685	no	0.1832572	0.2230517	0
IgAmp_Adults	DU379505_529.1	1	23952498	A	C	0.9998624	0.03550296	2	0.207659	3.234201	0.1984733	0.2138074	no	0	-0.04990867	-0.7330103
IgAmp_Adults	OAR1_24165388.1	1	24104855	C	A	0.9997248	0.0468621	2	0.009433184	0.146912	0.929177	0.9323234	no	0.07618927	0.06297295	0
IgAmp_Adults	OAR1_24228078.1	1	24135839	G	A	1	0.0468492	2	0.009433184	0.146912	0.929177	0.9323234	no	0.07618927	0.06297295	0
IgAmp_Adults	OAR1_24326418.1	1	24181124	T	A	1	0.07711888	2	0.1023499	1.593909	0.4506995	0.4675366	no	0.3928314	0.4052296	0
IgAmp_Adults	OAR1_24546509.1	1	24332025	C	A	0.9960099	0.3800939	2	0.4076358	6.378762	0.04119737	0.0477106	no	-0.03474357	0.03790703	0
IgAmp_Adults	OAR1_24574732.1	1	24362394	A	G	1	0.1455696	2	0.2266432	3.529215	0.171254	0.1857417	no	0	0.04657877	-0.06155916
IgAmp_Adults	OAR1_24633611.1	1	24422906	A	G	0.9998624	0.4438558	2	0.4190162	6.525317	0.03828648	0.04448928	no	0	0.07560382	0.09070036
IgAmp_Adults	OAR1_24663779.1	1	24453219	A	C	1	0.03556687	2	0.207659	3.234201	0.1984733	0.2138074	no	0	-0.04990867	-0.7330103
IgAmp_Adults	s21860.1	1	24538073	A	C	0.997661	0.1858364	2	0.06090315	0.9485093	0.6223487	0.6360813	no	0	-0.009208351	-0.07736362
IgAmp_Adults	OAR1_24797111.1	1	24578785	G	A	1	0.1034673	2	0.000357128	0.00556215	0.9972228	0.9973504	no	0.007270273	0.005154563	0
IgAmp_Adults	OAR1_24812678.1	1	24593299	G	A	0.9995872	0.09834825	2	0.02837647	0.4418813	0.8017643	0.8099582	no	0.0165703	-0.009358672	0
IgAmp_Adults	s72632.1	1	24652810	G	A	1	0.4109108	2	0.138286	2.153073	0.3407738	0.3580822	no	-0.03051789	-0.04978614	0
IgAmp_Adults	OAR1_25052307.1	1	24832808	G	A	0.9998624	0.4060823	2	0.1128802	1.757699	0.4152605	0.4324003	no	-0.01427855	-0.04017923	0
IgAmp_Adults	OAR1_25075310.1	1	24856670	C	G	0.9998624	0.1173799	2	0.1615667	2.515519	0.2842902	0.3012316	no	0	-0.05267806	-0.1344218
IgAmp_Adults	OAR1_25121292.1	1	24901207	T	A	1	0.2581866	2	0.003208016	0.04996518	0.9753269	0.9764489	no	0.01415292	0.01234642	0
IgAmp_Adults	OAR1_25426384.1	1	25190083	G	A	1	0.2394744	2	0.04651239	0.7244121	0.6961389	0.7078402	no	-0.005018695	0.01974742	0
IgAmp_Adults	OAR1_25604801.1	1	25319915	A	G	1	0.4069895	2	0.1149469	1.790107	0.4085858	0.4257675	no	0	0.03696258	0.01143723
IgAmp_Adults	OAR1_25728954.1	1	25458108	A	G	0.923913	0.1560685	2	0.1007673	1.569498	0.4562342	0.4730122	no	0	0.03986644	-0.007249429
IgAmp_Adults	s00731.1	1	25520349	G	A	1	0.1589846	2	0.1007673	1.569498	0.4562342	0.4730122	no	0.007249429	0.04711587	0
IgAmp_Adults	OAR1_25834328.1	1	25552735	A	G	0.9998624	0.1590065	2	0.1025109	1.596092	0.4502079	0.4670501	no	0	0.04025644	-0.006912853
IgAmp_Adults	OAR1_25842722.1	1	25561238	G	A	1	0.1243808	2	0.04037853	0.628941	0.7301754	0.7408196	no	-0.01494965	0.01458906	0
IgAmp_Adults	OAR1_25922572.1	1	25643415	G	A	0.9998624	0.1590065	2	0.1007673	1.569498	0.4562342	0.4730122	no	0.007249429	0.04711587	0
IgAmp_Adults	OAR1_25947606.1	1	25666754	C	A	0.9998624	0.282166	2	0.03577037	0.5568833	0.7569624	0.7667247	no	0.04225027	0.03536045	0
IgAmp_Adults	OAR1_26031175.1	1	25750178	G	A	0.9998624	0.1230907	2	0.2032869	3.165853	0.2053732	0.2208926	no	0.1318733	0.07163046	0
IgAmp_Adults	OAR1_26064552.1	1	25783422	G	A	0.9997248	0.2475227	2	0.07101691	1.105891	0.575253	0.5900795	no	0.01783969	-0.01430729	0
IgAmp_Adults	OAR1_26088084.1	1	25807080	A	G	1	0.2821959	2	0.03778363	0.5884309	0.7451159	0.7552735	no	0	-0.008518037	-0.04378829
IgAmp_Adults	OAR1_26129820.1	1	25850121	G	A	1	0.3914419	2	0.01483216	0.2309994	0.8909208	0.8956691	no	0.009891358	0.01696058	0
IgAmp_Adults	OAR1_26135770.1	1	25854799	G	A	0.923913	0.3870439	2	0.01483216	0.2309994	0.8909208	0.8956691	no	0.009891358	0.01696058	0
IgAmp_Adults	OAR1_26340680.1	1	25879029	G	A	1	0.3914419	2	0.01483216	0.2309994	0.8909208	0.8956691	no	0.009891358	0.01696058	0
IgAmp_Adults	OAR1_26198156.1	1	25925373	A	G	0.9998624	0.3908078	2	0.01651935	0.2569877	0.879419	0.8846348	no	0	0.008923331	-0.007975313
IgAmp_Adults	s31015.1	1	25932152	A	C	1	0.2468354	2	0.06569833	1.023072	0.5995739	0.6138563	no	0	-0.03095035	-0.01684141
IgAmp_Adults	OAR1_26268431.1	1	25994480	G	A	0.9940837	0.2482353	2	0.0484762	0.7548366	0.6856292	0.6976421	no	0.01036469	-0.01592905	0
IgAmp_Adults	OAR1_26667396.1	1	26395324	A	G	0.9998624	0.4228705	2	0.04457462	0.6942071	0.7067322	0.7181122	no	0	-0.01774633	-0.0378104
IgAmp_Adults	OAR1_26705881.1	1	26431692	A	G	0.9998624	0.4229393	2	0.04457462	0.6942071	0.7067322	0.7181122	no	0	-0.01774633	-0.0378104
IgAmp_Adults	OAR1_26910607.1	1	26639102	A	G	0.9984865	0.2887557	2	0.08281329	1.28949	0.5247964	0.5406014	no	0	9.64E-05	0.05532657
IgAmp_Adults	OAR1_26961444.1	1	26662513	G	A	1	0.3982526	2	0.01815048	0.2826625	0.8682017	0.8738671	no	0.02383448	0.0108027	0
IgAmp_Adults	OAR1_27060195.1	1	26751408	G	A	1	0.4966979	2	0.04391533	0.6839883	0.7103523	0.721621	no	0.003779681	-0.01808128	0
IgAmp_Adults	s74202.1	1	26812077	A	C	1	0.4950468	2	0.05952699	0.927161	0.6290274	0.6425916	no	0	-0.02893809	-0.01520225
IgAmp_Adults	OAR1_27161849.1	1	26849693	A	G	1	0.4034122	2	0.01063417	0.1656152	0.9205282	0.924043	no	0	-0.0119025	-0.00587709
IgAmp_Adults	OAR1_27200925.1	1	26889226	A	C	1	0.2156714	2	0.08414934	1.310577	0.5192923	0.5351912	no	0	0.02530204	-0.03002629
IgAmp_Adults	OAR1_27215234.1	1	26901948	A	G	1	0.2156714	2	0.08414934	1.310577	0.5192923	0.5351912	no	0	0.02530204	-0.03002629
IgAmp_Adults	OAR1_27291243.1	1	26975517	C	A	0.9997248	0.1290944	2	0.1052417	1.639324	0.4405805	0.4575175	no	-0.1212002	-0.08521662	0
IgAmp_Adults	OAR1_27347434.1	1	27039579	G	A	0.9233627	0.1683058	2	0.04410764	0.6890478	0.7085576	0.7198816	no	0.01441459	0.0383105	0
IgAmp_Adults	OAR1_27431644.1	1	27120678	G	A	1	0.2171161	2	0.07877386	1.22679	0.5415094	0.5570136	no	0.01139312	0.04104213	0
IgAmp_Adults	s29707.1	1	27185908	G	A	1	0.4887177	2	0.09489791	1.478033	0.4775834	0.4941056	no	0.04214374	0.001322187	0
IgAmp_Adults	OAR1_27539263.1	1	27275897	G	A	0.8281508	0.3496428	2	0.2373922	3.707191	0.1566728	0.1706244	no	0.005944875	0.0537634	0
IgAmp_Adults	OAR1_27632403.1	1	27287535	A	G	0.9181343	0.3549378	2	0.2562345	3.983567	0.1364518	0.1495508	no	0	0.05687301	0.02621143
IgAmp_Adults	s71629.1	1	27398178	C	A	0.9207485	0.2680813	2	0.1039117	1.614315	0.4461243	0.4630079	no	-0.03730654	0.001077325	0
IgAmp_Adults	OAR1_27815024.1	1	27468042	A	G	0.9975234	0.4715862	2	0.1367667	2.144057	0.3423134	0.3596253	no	0	0.04653518	0.04557237
IgAmp_Adults	s57436.1	1	27653531	G	A	1	0.4413181	2	0.01418955	0.2210095	0.8953821	0.8999472	no	0.0211697	0.01082052	0
IgAmp_Adults	s69885.1	1	27713751	G	A	0.9998624	0.1851521	2	0.1097809	1.709349	0.4254217	0.4424883	no	-0.0429809	0.000191178	0
IgAmp_Adults	s02497.1	1	27726177	C	A	1	0.2550908	2	0.01233028	0.1920481	0.9084422	0.9124656	no	0.00303529	0.01429589	0
IgAmp_Adults	s46623.1	1	27779337	A	G	0.9997248	0.2033443	2	0.07212622	1.123223	0.5702892	0.5852211	no	0	-0.03261155	-0.0405623
IgAmp_Adults	s61441.1	1	27895772	G	A	0.9998624	0.1795101	2	0.03876374	0.6037269	0.739439	0.7497831	no	-0.007924158	-0.03066166	0
IgAmp_Adults	s47478.1	1	27998157	G	A	1	0.4408365	2	0.3157971	4.919262	0.08546646	0.09570966	no	0.01061503	-0.04710127	0
IgAmp_Adults	OAR1_28512428.1	1	28053649	A	C	1	0.07409191	2	0.04317208	0.6724049	0.7144785	0.7256191	no	0	-0.01187748	-0.127276
IgAmp_Adults	s03528.1	1	28125498	G	A	0.9998624	0.3899821	2	0.00712597	0.1109833	0.9460199	0.9484389	no	0.002739639	0.009904262	0
IgAmp_Adults	OAR1_28632121.1	1	28171796	A	G	0.9971106	0.4841314	2	0.01782419	0.2774024	0.8704881	0.8760624	no	0	-0.01502042	-0.00487384
IgAmp_Adults	OAR1_28670724.1	1	28191610	G	A	1	0.1220418	2	0.2138327	3.330693	0.1891251	0.2041898	no	0.1666949	0.1260706	0
IgAmp_Adults	OAR1_28678534.1	1	28221350	G	A	0.9991745	0.3262875	2	0.03256044	0.5076325	0.7758344	0.78495	no	-0.03462283	-0.03241699	0
IgAmp_Adults	s38237.1	1	28318326	A	C	0.9050633	0.2140468	2	0.1304694	2.038586	0.36085	0.3781804	no	0	-0.04353792	-0.06477941
IgAmp_Adults	s43026.1	1	28342811	A	G	0.9982113	0.247898	2	0.02911161	0.4526948	0.797441	0.8057912	no	0	-0.0196191	-0.00661575
IgAmp_Adults	OAR1_28807538.1	1	28351421	A	G	0.9998624	0.4014724	2	0.01547719	0.241064	0.8864487	0.8913795	no	0	-0.000507209	0.01738121
IgAmp_Adults	OAR1_28982601.1	1	28392308	G	A	1	0.07237204	2	0.145623	2.268168	0.3217168	0.3389537	no	0.2297853	0.1936619	0
IgAmp_Adults	s03859.1	1	28442294	A	G	1	0.2619015	2	0.09836403	1.531685	0.4649421	0.4816212	no	0	-0.0353936	-0.05139805
IgAmp_Adults	s52292.1	1	28475105	G	A	1	0.03446615	2	0.01104679	0.1720605	0.9175665	0.9212065	no	0.05651891	0.03283906	0
IgAmp_Adults	OAR1_29148829.1	1	28558011	A	G	0.9997248	0.04961464	2	0.07158339	1.115009	0.5726363	0.5875185	no	0	-0.005212394	-0.2332338
IgAmp_Adults	s47050.1	1	28591520	A	G	0.9998624	0.3857163	2	0.01613259	0.2511671	0.8819821	0.8870943	no	0	0.004617815	0.02305904
IgAmp_Adults	s14002.1	1	28647777	A	G	0.9997248	0.3810212	2	0.1123435	1.74948	0.4169704	0.4340986	no	0	-0.008127132	-0.05647745
IgAmp_Adults	OAR1_29299710.1	1	28706320	C	A	0.9994496	0.1911481	2	0.1468096	2.285773	0.3188972	0.3361192	no	-0.07442683	-0.02842506	0
IgAmp_Adults	s01632.1	1	28748336	G	A	0.9998624	0.3846842	2	0.2541135	3.955808	0.1383589	0.1515441	no	-0.09256502	-0.06497514	0
IgAmp_Adults	s02548.1	1	28785578	G	A	0.9997248	0.2403661	2	0.05749836	0.8953207	0.6391217	0.6524254	no	-0.05171708	-0.05169116	0
IgAmp_Adults	s75178.1	1	28795354	G	A	0.9998624	0.2404018	2	0.05749836	0.8953207	0.6391217	0.6524254	no	-0.05171708	-0.05169116	0
IgAmp_Adults	s54084.1	1	28918937	A	G	0.9997248	0.3566612	2	0.01033054	0.1608903	0.9227055	0.9261279	no	0	-0.007929736	-0.01923473
IgAmp_Adults	s45910.1	1	28979692	A	C	0.9616125	0.1982401	2	0.1123692	1.749673	0.4169301	0.4340586	no	0	0.02821652	0.08866364
IgAmp_Adults	s70733.1	1	29058211	A	G	1	0.14041	2	7.34E-05	0.001143008	0.9994287	0.9994549	no	0	-0.000777309	-0.003285535
IgAmp_Adults	s43731.1	1	29139418	G	A	0.9998624	0.3252374	2	0.01806478	0.2813435	0.8687744	0.874417	no	0.02548411	0.02381512	0
IgAmp_Adults	OAR1_29821208.1	1	29201615	G	A	0.9994496	0.436674	2	0.01560253	0.2429955	0.8855931	0.8905587	no	0.01066801	-0.00472808	0
IgAmp_Adults	OAR1_29872607.1	1	29252531	A	C	0.9998624	0.2529242	2	0.1688152	2.6355	0.2677371	0.2844763	no	0	0.01239769	0.1008545
IgAmp_Adults	s32583.1	1	29283748	G	A	1	0.2958861	2	0.1587099	2.472229	0.2905109	0.3075164	no	-0.06930237	-0.07420777	0
IgAmp_Adults	OAR1_30001452.1	1	29347753	A	C	1	0.4630572	2	0.004545704	0.07079842	0.96522	0.9667938	no	0	0.007688345	0.003228025
IgAmp_Adults	s24782.1	1	29407784	A	C	0.9994496	0.3148403	2	0.06619814	1.030967	0.5972119	0.6115491	no	0	-0.004394037	-0.05067754
IgAmp_Adults	s25724.1	1	29458419	G	A	0.9994496	0.3738298	2	0.03983074	0.6222057	0.7326385	0.7432034	no	-0.03870763	-0.02361169	0
IgAmp_Adults	OAR1_30154789.1	1	29503793	C	A	0.9994496	0.4436261	2	0.005627771	0.08753727	0.9571754	0.9591054	no	0.000572681	0.007693354	0
IgAmp_Adults	OAR1_30207692.1	1	29555014	A	G	1	0.4440699	2	0.00696439	0.1084694	0.9472098	0.9495769	no	0	0.006995849	-0.00262219
IgAmp_Adults	s36900.1	1	29581185	C	A	1	0.335787	2	0.1057353	1.646707	0.4389571	0.4559091	no	0.058504	0.05437991	0
IgAmp_Adults	OAR1_30241364.1	1	29587606	A	T	0.9998624	0.3308105	2	0.02619096	0.4079059	0.8155007	0.8231912	no	0	0.01641485	0.02968496
IgAmp_Adults	OAR1_30320883.1	1	29668504	G	A	0.9998624	0.4649787	2	0.1705858	2.656798	0.264901	0.2816008	no	0.02036319	-0.02626563	0
IgAmp_Adults	s34112.1	1	29695048	A	C	1	0.4649835	2	0.1705858	2.656798	0.264901	0.2816008	no	0	-0.04662882	-0.02036319
IgAmp_Adults	OAR1_30388117.1	1	29732489	C	A	0.9993121	0.4513975	2	0.200738	3.125849	0.2095224	0.2251481	no	0.06422148	0.05980472	0
IgAmp_Adults	OAR1_30397578.1	1	29742664	G	A	1	0.1610484	2	0.03667113	0.5710381	0.751624	0.7615655	no	-0.03257764	-0.007776519	0
IgAmp_Adults	OAR1_30457351.1	1	29815556	A	C	1	0.2250963	2	0.01120523	0.1745112	0.9164428	0.9201303	no	0	-0.002269665	0.02387345
IgAmp_Adults	OAR1_30552484.1	1	29914606	A	G	0.9998624	0.09942204	2	0.4180348	6.51078	0.03856578	0.04479884	no	0	-0.02813434	0.3622274
IgAmp_Adults	s11621.1	1	30075465	A	G	0.9998624	0.490161	2	0.01981457	0.3085806	0.8570232	0.8631302	no	0	-0.008037083	0.009116033
IgAmp_Adults	OAR1_30673378.1	1	30096508	G	A	1	0.1102091	2	0.08453968	1.316325	0.5178019	0.5337258	no	-0.06577395	-0.01924534	0
IgAmp_Adults	OAR1_30798950.1	1	30143388	G	A	1	0.3721106	2	0.0871628	1.357638	0.5072157	0.5233113	no	0.01444172	0.03719853	0
IgAmp_Adults	OAR1_30877408.1	1	30230748	C	A	0.9998624	0.4587175	2	0.06606639	1.029052	0.5977838	0.6121077	no	0.01427162	-0.01657739	0
IgAmp_Adults	OAR1_30938989.1	1	30289572	G	A	0.9998624	0.2194165	2	0.01974958	0.3075808	0.8574517	0.863542	no	0.02836551	0.03581978	0
IgAmp_Adults	OAR1_30968801.1	1	30326020	G	A	0.9997248	0.1233829	2	0.235161	3.66214	0.160242	0.1743305	no	-0.1405202	-0.1829213	0
IgAmp_Adults	s15443.1	1	30362395	G	A	0.9995872	0.4219546	2	0.07694137	1.198186	0.5493098	0.5646655	no	0.05049663	0.03030648	0
IgAmp_Adults	OAR1_31068766.1	1	30425582	G	A	0.9991745	0.217089	2	0.169568	2.638169	0.26738	0.2841143	no	-0.008534853	-0.0529517	0
IgAmp_Adults	OAR1_31076790.1	1	30433365	A	G	1	0.3635113	2	0.0750528	1.168709	0.5574657	0.5726608	no	0	0.02657834	0.04837924
IgAmp_Adults	OAR1_31126491.1	1	30493193	A	G	0.9994496	0.2041575	2	0.01395584	0.2173026	0.8970432	0.9015399	no	0	0.01447665	0.01004117
IgAmp_Adults	s42235.1	1	30549250	G	A	0.9998624	0.2966148	2	0.01390032	0.2164841	0.8974104	0.9018919	no	0.0241569	0.01608174	0
IgAmp_Adults	OAR1_31287571.1	1	30634108	C	A	0.9898184	0.3856686	2	0.0141081	0.2194654	0.8960736	0.9006103	no	0.01804504	0.01688213	0
IgAmp_Adults	OAR1_31319029.1	1	30664376	G	A	0.9998624	0.2115041	2	0.07642543	1.188976	0.5518449	0.5671513	no	-0.01101282	0.02300087	0
IgAmp_Adults	s19645.1	1	30721079	A	G	1	0.3342735	2	0.0235318	0.3664987	0.8325606	0.8396115	no	0	0.01767135	0.00845491
IgAmp_Adults	OAR1_31385712.1	1	30731456	C	A	1	0.1227986	2	0.1244269	1.937671	0.3795247	0.3968295	no	-0.09028409	-0.1233778	0
IgAmp_Adults	OAR1_31410797.1	1	30753893	C	A	0.9997248	0.1981833	2	0.02389436	0.3721203	0.8302236	0.8373631	no	0.02978434	0.01176999	0
IgAmp_Adults	OAR1_31470501.1	1	30814041	A	G	1	0.2078288	2	0.08942622	1.39268	0.4984061	0.5146369	no	0	0.03233395	-0.01085425
IgAmp_Adults	OAR1_31693459.1	1	31007858	C	A	0.9998624	0.2464566	2	0.1543558	2.403361	0.3006884	0.3177857	no	-0.03261374	0.0145394	0
IgAmp_Adults	OAR1_31750547_X.1	1	31064860	G	A	1	0.2652036	2	0.1915296	2.982073	0.2251391	0.2411304	no	-0.08213246	-0.03501694	0
IgAmp_Adults	OAR1_31791056.1	1	31102078	G	A	0.9998624	0.2652401	2	0.1915296	2.982073	0.2251391	0.2411304	no	-0.08213246	-0.03501694	0
IgAmp_Adults	s57286.1	1	31172198	A	G	0.9998624	0.01898995	1	0.1705967	2.656368	0.103136	0.2816586	no	0	0.1295625	0
IgAmp_Adults	OAR1_31915752.1	1	31234220	G	A	1	0.04781233	2	0.04047502	0.6303681	0.7296546	0.7403154	no	0.1324736	0.1484567	0
IgAmp_Adults	OAR1_32040848.1	1	31359136	C	A	1	0.1382086	2	0.2019463	3.145765	0.2074464	0.2230194	no	0.03988171	0.09670581	0
IgAmp_Adults	OAR1_32080179.1	1	31397543	C	A	1	0.1067006	2	0.1511014	2.35367	0.3082528	0.325408	no	0.08145936	0.1307866	0
IgAmp_Adults	OAR1_32169633.1	1	31490350	G	A	1	0.3943313	2	0.09287094	1.446157	0.4852561	0.5016756	no	0.05328673	0.02283174	0
IgAmp_Adults	s51521.1	1	31561046	C	A	0.9988993	0.03911846	2	0.1334947	2.078615	0.3536995	0.3710281	no	-0.1226611	-0.03708752	0
IgAmp_Adults	s20982.1	1	31631166	A	C	1	0.473858	2	0.2372993	3.695579	0.1575851	0.171572	no	0	-0.06514902	-0.05662715
IgAmp_Adults	OAR1_32336568.1	1	31654151	A	G	1	0.1080765	2	0.05953763	0.9273048	0.6289822	0.6425475	no	0	-0.03232718	0.02777156
IgAmp_Adults	s45780.1	1	31730380	A	G	1	0.1911117	2	0.2479527	3.861269	0.1450561	0.1585343	no	0	-0.04175174	-0.1263455
IgAmp_Adults	OAR1_32448869.1	1	31768869	A	G	1	0.310333	2	0.03800248	0.5918555	0.7438412	0.7540408	no	0	0.02340542	0.02011404
IgAmp_Adults	OAR1_32611128_X.1	1	31870673	G	A	0.9998624	0.07781753	2	0.0494294	0.7698879	0.6804888	0.6926515	no	0.08729682	0.05537791	0
IgAmp_Adults	s71991.1	1	31918917	A	C	1	0.1743258	2	0.3875253	6.036769	0.04888013	0.05616426	no	0	-0.0630018	0.046674
IgAmp_Adults	s48022.1	1	31986697	G	A	1	0.2294304	2	0.00890272	0.1386618	0.9330179	0.9359996	no	0.02064774	0.01244543	0
IgAmp_Adults	OAR1_32552631.1	1	31993079	G	A	1	0.08888277	2	0.05087278	0.7922849	0.6729108	0.6852912	no	-0.03977951	-0.0682692	0
IgAmp_Adults	s23738.1	1	32034706	C	A	0.9998624	0.0855924	2	0.09922895	1.545495	0.4617427	0.478459	no	-0.1734922	-0.1504581	0
IgAmp_Adults	s12059.1	1	32068787	A	G	0.9994496	0.4968337	2	0.01200033	0.1868281	0.9108163	0.9147404	no	0	0.008817424	-0.003206209
IgAmp_Adults	s54055.1	1	32089372	G	A	0.9998624	0.08855098	2	0.05212485	0.8114938	0.6664788	0.6790409	no	-0.03909556	-0.0681559	0
IgAmp_Adults	OAR1_32866715.1	1	32125973	C	A	1	0.08413594	2	0.05749595	0.8954457	0.6390818	0.6523865	no	-0.03700073	-0.06899922	0
IgAmp_Adults	OAR1_32906689.1	1	32165462	A	C	1	0.05778756	2	0.05210495	0.8114962	0.666478	0.6790401	no	0	-0.03476119	-0.1190581
IgAmp_Adults	s70438.1	1	32210437	G	A	0.9995872	0.2684102	2	0.02373538	0.3695675	0.831284	0.8383834	no	0.03286007	0.02567589	0
IgAmp_Adults	OAR1_33043220.1	1	32301465	A	G	1	0.4462713	2	0.007797276	0.1214382	0.9410875	0.943721	no	0	-0.01074097	-0.01063122
IgAmp_Adults	s66067.1	1	32383459	A	G	0.9998624	0.08153296	2	0.02032908	0.3165165	0.8536293	0.8598692	no	0	-0.01925281	-0.0562233
IgAmp_Adults	OAR1_33161254.1	1	32427554	A	G	0.9997248	0.3531517	2	0.1557027	2.425498	0.2973786	0.3144478	no	0	0.02285037	-0.03630077
IgAmp_Adults	s52869.1	1	32468399	A	C	0.9998624	0.03797991	1	0.03844457	0.5987317	0.4390624	0.7515717	no	0	-0.04684011	0
IgAmp_Adults	OAR1_33323393.1	1	32593767	G	A	1	0.4233627	2	0.08504569	1.324559	0.5156745	0.5316336	no	0.002724042	0.03053371	0
IgAmp_Adults	OAR1_33359684_X.1	1	32629936	A	G	1	0.4702119	2	0.0484546	0.7546224	0.6857027	0.6977134	no	0	-0.02590536	-0.03572137
IgAmp_Adults	OAR1_33393829.1	1	32665395	G	A	1	0.2764172	2	0.05661136	0.8817334	0.6434785	0.6566675	no	0.03511424	0.04275634	0
IgAmp_Adults	s50290.1	1	32731085	A	G	1	0.2568107	2	0.002188424	0.03408424	0.9831023	0.9838736	no	0	0.004407671	-0.002862838
IgAmp_Adults	s59842.1	1	32755936	G	A	0.9998624	0.3860603	2	0.02377045	0.3702055	0.8310189	0.8381283	no	-0.02839637	-0.01639012	0
IgAmp_Adults	OAR1_33511295.1	1	32775568	G	A	0.9942212	0.255328	2	0.004092087	0.06356729	0.9687161	0.9701341	no	0.000556733	0.007482176	0
IgAmp_Adults	OAR1_33544806.1	1	32810494	A	C	0.9975234	0.3524138	2	0.04215721	0.6556913	0.7204742	0.731427	no	0	-0.01760761	0.008326834
IgAmp_Adults	s51949.1	1	32871895	A	C	1	0.08564942	2	0.03988944	0.6212394	0.7329926	0.743546	no	0	-0.03244489	-0.02178603
IgAmp_Adults	OAR1_33644654.1	1	32915213	G	A	1	0.03742433	1	0.05040367	0.784975	0.3756239	0.6876848	no	0.052221	0	0
IgAmp_Adults	OAR1_33752813.1	1	33019228	A	G	1	0.2980187	2	0.01888839	0.2941597	0.863225	0.8690878	no	0	-0.01311617	-0.02699014
IgAmp_Adults	OAR1_33804014.1	1	33071830	A	G	1	0.106219	2	0.1729133	2.692726	0.2601848	0.2768161	no	0	0.03382438	0.2201782
IgAmp_Adults	OAR1_33864798.1	1	33134760	C	G	1	0.1106907	2	0.1304832	2.0323	0.3619859	0.379316	no	0	-0.02934649	-0.1524473
IgAmp_Adults	OAR1_34027998.1	1	33295297	A	G	0.8456247	0.3108526	2	0.004614005	0.0713956	0.9649319	0.9665184	no	0	-0.006494554	-0.01397487
IgAmp_Adults	OAR1_34041305.1	1	33308065	A	G	0.9998624	0.4380074	2	0.08112916	1.263392	0.5316893	0.5473732	no	0	-0.02859993	-0.04908465
IgAmp_Adults	s26829.1	1	33355888	A	G	0.9997248	0.2158684	2	0.1516376	2.36156	0.3070392	0.3241856	no	0	0.02513565	-0.05559488
IgAmp_Adults	OAR1_34153975.1	1	33411858	G	A	1	0.4133187	2	0.07262388	1.131022	0.5680698	0.5830481	no	0.02929583	-0.004109173	0
IgAmp_Adults	s11900.1	1	33449730	A	G	0.9998624	0.4084904	2	0.06486626	1.010206	0.6034433	0.6176349	no	0	-0.03150406	-0.02980759
IgAmp_Adults	s40404.1	1	33493053	G	A	0.9990369	0.06321443	2	0.02540381	0.3956075	0.8205308	0.8280344	no	0.07899821	0.0580064	0
IgAmp_Adults	s15094.1	1	33596869	G	A	1	0.3593836	2	0.04953268	0.7715219	0.679933	0.6921118	no	-0.01329637	-0.03032404	0
IgAmp_Adults	s26451.1	1	33644281	A	G	0.8995597	0.02906087	1	0.100765	1.578665	0.2089531	0.4709485	no	0	-0.08715173	0
IgAmp_Adults	OAR1_34451730.1	1	33683222	G	A	1	0.06177766	2	0.05130696	0.7990459	0.6706399	0.6830847	no	0.09123881	0.05600961	0
IgAmp_Adults	s32858.1	1	33745198	C	A	0.9994496	0.02718888	1	0.06935391	1.080162	0.2986613	0.5973656	no	0.07132453	0	0
IgAmp_Adults	OAR1_34571240.1	1	33806609	A	G	0.9987617	0.4451026	2	0.07654319	1.191638	0.551111	0.5664318	no	0	-0.03420188	-0.03570429
IgAmp_Adults	OAR1_34595582.1	1	33829792	G	A	1	0.4220556	2	0.102911	1.602821	0.4486956	0.4655533	no	0.01085562	-0.02420604	0
IgAmp_Adults	s50085.1	1	33947907	A	G	0.9998624	0.40161	2	0.1783914	2.778361	0.2492795	0.2657369	no	0	-0.04487971	-0.01071179
IgAmp_Adults	OAR1_34737700.1	1	33972724	G	A	1	0.421574	2	0.102911	1.602821	0.4486956	0.4655533	no	0.01085562	-0.02420604	0
IgAmp_Adults	OAR1_34775368.1	1	34014733	A	G	0.9998624	0.07272602	2	0.04267132	0.6642798	0.7173869	0.7284368	no	0	-0.01343095	-0.108826
IgAmp_Adults	OAR1_34814178.1	1	34057911	G	A	0.9998624	0.3599835	2	0.02470579	0.3847814	0.8249845	0.8323214	no	-0.02875762	-0.0214419	0
IgAmp_Adults	OAR1_34823051.1	1	34067382	G	A	0.9998624	0.06942342	2	0.04219034	0.6570262	0.7199935	0.7309615	no	0.1085056	0.09551801	0
IgAmp_Adults	OAR1_34876908.1	1	34118937	G	A	0.9997248	0.4270575	2	0.1477743	2.301496	0.3164001	0.3336079	no	0.01103216	-0.03043712	0
IgAmp_Adults	OAR1_34937374.1	1	34179162	A	G	1	0.4540451	2	0.1123352	1.74999	0.4168642	0.4339932	no	0	-0.03860123	-0.01599297
IgAmp_Adults	s48655.1	1	34246092	G	A	1	0.458792	2	0.03773225	0.5876388	0.7454111	0.7555589	no	-0.03486333	-0.02220887	0
IgAmp_Adults	OAR1_35059392.1	1	34301440	G	A	0.9997248	0.3247316	2	0.04168598	0.6492107	0.7228126	0.7336915	no	-0.04087011	-0.02421587	0
IgAmp_Adults	OAR1_35606506.1	1	34659473	A	C	0.9940837	0.3992388	2	0.04315578	0.6745085	0.7137273	0.7248914	no	0	-0.02598242	-0.02546424
IgAmp_Adults	OAR1_35643275.1	1	34689399	G	A	0.9998624	0.443787	2	0.01293393	0.2014287	0.9041913	0.9083919	no	-0.02061014	-0.01007889	0
IgAmp_Adults	OAR1_35680080.1	1	34731590	A	G	1	0.3111585	2	0.3145716	4.901444	0.0862313	0.09652658	no	0	-0.02466835	0.07244477
IgAmp_Adults	OAR1_35717733.1	1	34769254	A	G	0.9998624	0.1248796	2	0.0115122	0.1793066	0.9142481	0.918028	no	0	-0.005936694	-0.04577556
IgAmp_Adults	OAR1_35762815.1	1	34815815	A	G	0.9984865	0.3760507	2	0.08570197	1.334905	0.5130139	0.5290166	no	0	-0.03434446	-0.03560783
IgAmp_Adults	OAR1_35774685.1	1	34828018	G	A	0.9998624	0.08696849	2	0.04280227	0.6663845	0.7166324	0.7277059	no	0.1555172	0.1583247	0
IgAmp_Adults	OAR1_35866895_X.1	1	34903072	G	A	0.9998624	0.2383377	2	0.03091299	0.4814973	0.7860392	0.7947965	no	-0.03945658	-0.02353737	0
IgAmp_Adults	OAR1_35880392.1	1	34917135	G	A	0.9997248	0.430567	2	0.003098005	0.04824948	0.9761639	0.9772483	no	0.009829876	0.006483405	0
IgAmp_Adults	OAR1_35929107.1	1	34965090	G	A	1	0.4783297	2	0.004878573	0.07598322	0.962721	0.9644057	no	0.001751711	0.007566042	0
IgAmp_Adults	OAR1_35949478.1	1	34984758	A	G	1	0.2386489	2	0.03637328	0.5665517	0.753312	0.763197	no	0	0.0166099	0.04346336
IgAmp_Adults	OAR1_36005563_X.1	1	35037755	C	A	0.9998624	0.3708545	2	0.2192598	3.415898	0.1812372	0.1960576	no	-0.04013286	-0.06695653	0
IgAmp_Adults	s71554.1	1	35085108	A	G	0.9998624	0.2386817	2	0.03723691	0.5797991	0.7483387	0.7583896	no	0	0.01693435	0.04379951
IgAmp_Adults	OAR1_36080883.1	1	35121626	G	A	0.9613374	0.462144	2	0.2344843	3.652821	0.1609904	0.1751072	no	0.04629215	0.06345661	0
IgAmp_Adults	s75656.1	1	35171601	G	A	1	0.08482389	2	0.1160021	1.806515	0.4052475	0.4224482	no	-0.1846578	-0.1951992	0
IgAmp_Adults	OAR1_36193466.1	1	35229200	C	A	0.9982113	0.09221227	2	0.00595983	0.09271547	0.9547004	0.9567393	no	0.004536851	-0.007411991	0
IgAmp_Adults	OAR1_36249180_X.1	1	35287583	A	G	0.9998624	0.1034127	2	0.01127463	0.1755971	0.9159454	0.9196538	no	0	0.01376965	0.05108637
IgAmp_Adults	OAR1_36268411.1	1	35305689	G	A	0.9997248	0.3759978	2	0.02609554	0.407398	0.8157078	0.8233906	no	0.02785575	0.02443833	0
IgAmp_Adults	OAR1_36351741.1	1	35381250	C	A	0.9986241	0.3994213	2	0.04867909	0.7582272	0.6844679	0.6965147	no	0.02436717	0.03179373	0
IgAmp_Adults	OAR1_36581483.1	1	35619965	G	A	0.9986241	0.07116285	2	0.02877274	0.4481714	0.7992466	0.8075317	no	0.02881167	0.05819043	0
IgAmp_Adults	OAR1_36621076.1	1	35661180	A	G	0.9998624	0.07107472	2	0.02872565	0.4484852	0.7991212	0.8074108	no	0	0.02928103	-0.03053061
IgAmp_Adults	s47685.1	1	35711795	G	A	0.9998624	0.3557864	2	0.009731362	0.1515599	0.9270202	0.9302588	no	-0.005516803	-0.01327411	0
IgAmp_Adults	OAR1_36734806.1	1	35765365	A	G	0.9986241	0.06675393	2	0.003518319	0.0548026	0.9729707	0.9741984	no	0	-0.004668236	-0.05292691
IgAmp_Adults	s21447.1	1	35833194	A	G	0.9998624	0.140911	2	0.01678516	0.2614083	0.8774773	0.8827714	no	0	-0.01730793	-0.004000506
IgAmp_Adults	OAR1_36892031.1	1	35921824	G	A	1	0.4517061	2	0.1870194	2.912339	0.2331276	0.2492859	no	-0.04511081	-0.05963801	0
IgAmp_Adults	OAR1_37049145.1	1	36083524	G	A	0.9997248	0.09503165	2	0.1102302	1.716943	0.4238095	0.4408884	no	0.1648626	0.1577211	0
IgAmp_Adults	OAR1_37143987.1	1	36174703	G	A	1	0.1199092	2	0.05429174	0.8456298	0.6551999	0.6680739	no	0.0965239	0.08365179	0
IgAmp_Adults	OAR1_37175864.1	1	36207781	A	G	1	0.1344249	2	0.1416214	2.205374	0.3319779	0.3492596	no	0	-0.05101627	-0.006065432
IgAmp_Adults	s48148.1	1	36376231	A	G	1	0.4247386	2	0.08360018	1.302046	0.5215119	0.5373733	no	0	0.02456225	0.05311997
IgAmp_Adults	OAR1_37360072.1	1	36391159	A	G	1	0.4425564	2	0.08911674	1.388085	0.4995526	0.5157662	no	0	-0.004164357	-0.04397331
IgAmp_Adults	s30526.1	1	36443661	G	A	0.9998624	0.4414476	2	0.03743732	0.5831216	0.7470966	0.7571887	no	0.03361154	0.02146028	0
IgAmp_Adults	s24450.1	1	36524386	G	A	0.9998624	0.4985551	2	0.0362759	0.5647853	0.7539776	0.7638403	no	0.02565317	0.000624887	0
IgAmp_Adults	OAR1_37820087.1	1	36813076	G	A	0.9997248	0.09916047	2	0.5916	9.211703	0.009993189	0.01235265	no	-0.4604365	-0.4807597	0
IgAmp_Adults	OAR1_37868706.1	1	36866270	A	G	0.997661	0.09888291	2	0.5902965	9.191344	0.01009543	0.01247319	no	0	-0.01905265	0.4622416
IgAmp_Adults	OAR1_37970060.1	1	36969515	G	A	0.9998624	0.4847255	2	0.09718944	1.513533	0.469181	0.4858092	no	-0.01563802	-0.03712454	0
IgAmp_Adults	OAR1_38005791.1	1	37007146	G	A	1	0.4352642	2	0.08250898	1.28498	0.525981	0.5417655	no	0.008997868	-0.02229264	0
IgAmp_Adults	s15031.1	1	37297296	A	G	1	0.1037424	2	0.009595309	0.1494424	0.9280022	0.9311988	no	0	-0.008268175	-0.04614987
IgAmp_Adults	s13613.1	1	37304186	G	A	1	0.04616125	2	0.2713608	4.226843	0.1208239	0.1331659	no	-0.5588355	-0.5951876	0
IgAmp_Adults	OAR1_38393616.1	1	37354245	G	A	1	0.08654375	2	0.0280627	0.4370662	0.8036969	0.8118206	no	0.08140829	0.0908711	0
IgAmp_Adults	OAR1_38477503.1	1	37434408	G	A	0.9997248	0.1326727	2	0.07228449	1.125734	0.5695736	0.5845205	no	-0.06195911	-0.08456367	0
IgAmp_Adults	OAR1_38526208.1	1	37481382	A	G	1	0.2264034	2	0.09652143	1.50349	0.4715429	0.488142	no	0	-0.01172641	-0.07647055
IgAmp_Adults	OAR1_38551279.1	1	37504986	G	A	1	0.1399285	2	0.08105076	1.262263	0.5319896	0.547668	no	0.0741663	0.03861062	0
IgAmp_Adults	OAR1_38581202.1	1	37533058	A	G	1	0.3686021	2	0.1640135	2.554175	0.2788482	0.2957282	no	0	-0.04006676	-0.000955321
IgAmp_Adults	OAR1_38627380.1	1	37577304	G	A	1	0.1890479	2	0.1028539	1.601825	0.4489192	0.4657746	no	0.07008381	0.08408196	0
IgAmp_Adults	OAR1_38686643.1	1	37638661	G	A	0.9983489	0.1891538	2	0.1028539	1.601825	0.4489192	0.4657746	no	0.07008381	0.08408196	0
IgAmp_Adults	OAR1_38783627.1	1	37738909	A	G	1	0.057306	2	0.2945945	4.588247	0.1008497	0.1120797	no	0	-0.06358829	0.3381026
IgAmp_Adults	OAR1_39192533.1	1	37888645	A	G	0.9995872	0.01803166	1	0.003035284	0.04725508	0.8279104	0.977712	no	0	0.01957269	0
IgAmp_Adults	OAR1_38952997.1	1	37896574	A	G	0.9998624	0.01795789	1	0.002841795	0.04425976	0.8333711	0.9791098	no	0	0.01893637	0
IgAmp_Adults	OAR1_38970455.1	1	37914792	A	G	0.7824711	0.4536663	2	0.04361397	0.6757777	0.7132746	0.7244527	no	0	-0.02485451	-0.03526285
IgAmp_Adults	OAR1_39106935.1	1	38003251	G	A	1	0.1860209	2	0.06950342	1.082407	0.5820473	0.5967263	no	-0.006428798	-0.03710958	0
IgAmp_Adults	OAR1_39154871.1	1	38049463	G	A	1	0.4636764	2	0.0978557	1.523969	0.4667394	0.4833971	no	-0.02966503	-0.04209491	0
IgAmp_Adults	OAR1_39162234_X.1	1	38056915	A	G	0.9997248	0.01802918	1	0.002841795	0.04425976	0.8333711	0.9791098	no	0	0.01893637	0
IgAmp_Adults	s01639.1	1	38095589	G	A	0.9994496	0.2391933	2	0.007644219	0.1190122	0.9422298	0.9448137	no	0.02348158	0.02194405	0
IgAmp_Adults	OAR1_39269616.1	1	38127685	G	A	1	0.03666758	2	0.3043183	4.740978	0.09343504	0.1042049	no	-0.6472945	-0.5889605	0
IgAmp_Adults	OAR1_39311722.1	1	38170719	A	C	1	0.3817419	2	0.04651579	0.7244932	0.6961107	0.7078128	no	0	0.02528361	0.02248026
IgAmp_Adults	OAR1_39378088.1	1	38191431	G	A	0.9997248	0.4611891	2	0.08431888	1.313166	0.5186205	0.5345307	no	0.03949496	0.03946405	0
IgAmp_Adults	OAR1_39362302.1	1	38202816	G	A	1	0.1750826	2	0.1337743	2.083005	0.3529241	0.3702521	no	-0.09256935	-0.1052166	0
IgAmp_Adults	OAR1_39492494.1	1	38284914	A	G	1	0.4594799	2	0.11732	1.827078	0.4011021	0.4183248	no	0	0.002627814	-0.04437761
IgAmp_Adults	OAR1_39502527.1	1	38295575	A	G	1	0.4594111	2	0.11732	1.827078	0.4011021	0.4183248	no	0	0.002627814	-0.04437761
IgAmp_Adults	OAR1_39518757.1	1	38313103	G	A	1	0.33276	2	0.05558938	0.8657969	0.6486263	0.6616782	no	-0.004248659	-0.02652705	0
IgAmp_Adults	OAR1_39540579.1	1	38337673	G	A	0.995322	0.1110036	2	0.1497921	2.337197	0.3108022	0.3279749	no	-0.1702318	-0.1422832	0
IgAmp_Adults	OAR1_39566435.1	1	38363048	C	G	0.9995872	0.4496903	2	0.1716809	2.674025	0.2626291	0.2792964	no	0	-0.02907662	-0.07447267
IgAmp_Adults	OAR1_39674755.1	1	38467737	A	G	0.9988993	0.03884298	2	0.2312957	3.603004	0.1650508	0.1793179	no	0	0.09247259	0.3093541
IgAmp_Adults	OAR1_39850200.1	1	38633519	G	A	1	0.4492295	2	0.09833665	1.531546	0.4649744	0.4816531	no	0.01766479	0.03835043	0
IgAmp_Adults	s06710.1	1	38690672	G	A	1	0.2256467	2	0.0819298	1.276065	0.5283309	0.5440743	no	-0.003311911	-0.03525986	0
IgAmp_Adults	s70539.1	1	38713856	G	A	0.9997248	0.1895816	2	0.05674757	0.8836648	0.6428574	0.6560628	no	0.008131584	0.03509829	0
IgAmp_Adults	OAR1_39983102.1	1	38758317	A	G	1	0.3099202	2	0.02868536	0.4467215	0.7998263	0.8080904	no	0	0.02038949	0.01924837
IgAmp_Adults	OAR1_40030112.1	1	38809812	G	A	1	0.393437	2	0.01908486	0.2972315	0.8619002	0.8678154	no	0.01909976	0.003198833	0
IgAmp_Adults	OAR1_40061890.1	1	38842224	A	G	1	0.4958035	2	0.07984604	1.243471	0.5370115	0.552599	no	0	0.02907158	0.0481403
IgAmp_Adults	OAR1_40088131.1	1	38868294	G	A	0.9997248	0.2102945	2	0.1476456	2.299414	0.3167296	0.3339393	no	0.03414774	0.07140526	0
IgAmp_Adults	OAR1_40116778.1	1	38896655	G	A	1	0.4049257	2	0.02613751	0.4070906	0.8158332	0.8235114	no	-0.008001265	-0.01958526	0
IgAmp_Adults	s33893.1	1	38960363	G	A	1	0.09390479	2	0.04603612	0.7169869	0.6987282	0.7103517	no	-0.08855144	-0.08792617	0
IgAmp_Adults	s69959.1	1	39002554	A	G	0.9995872	0.2905712	2	0.000525644	0.008186816	0.995915	0.9961026	no	0	-0.002665035	-0.001502359
IgAmp_Adults	OAR1_40342997.1	1	39113171	A	C	0.997661	0.189698	2	0.00960999	0.1500462	0.9277221	0.9309307	no	0	0.01098192	0.02257892
IgAmp_Adults	OAR1_40376821.1	1	39147338	G	A	1	0.234246	2	0.2421624	3.769611	0.1518586	0.1656192	no	-0.007243229	0.04746178	0
IgAmp_Adults	OAR1_40393522.1	1	39163386	A	G	0.9905063	0.4489512	2	0.2246871	3.485541	0.1750348	0.1896517	no	0	-0.02715431	-0.08483343
IgAmp_Adults	OAR1_40400919.1	1	39170317	G	A	0.9998624	0.4502546	2	0.1992033	3.103241	0.2119043	0.2275892	no	0.07992452	0.05022827	0
IgAmp_Adults	OAR1_40463470.1	1	39226937	G	A	1	0.1397221	2	0.3790581	5.903161	0.05225705	0.05986009	no	0.1599053	0.0779008	0
IgAmp_Adults	OAR1_40517497.1	1	39280480	A	G	1	0.174945	2	0.1700027	2.648114	0.2660538	0.2827698	no	0	0.02907528	0.1223417
IgAmp_Adults	s69444.1	1	39292694	A	G	0.9995872	0.2052306	2	0.1753748	2.731656	0.2551693	0.2717233	no	0	-0.03628624	-0.1234463
IgAmp_Adults	OAR1_40581620.1	1	39305439	G	A	0.6375894	0.3614588	2	0.07800411	1.206823	0.5469426	0.5623439	no	-0.01837382	-0.04402103	0
IgAmp_Adults	OAR1_40651944_X.1	1	39333421	A	G	1	0.4578288	2	0.1067618	1.662785	0.4354424	0.452426	no	0	-0.01876909	-0.05646245
IgAmp_Adults	OAR1_40686911.1	1	39376128	G	A	1	0.2528206	2	0.08871144	1.38176	0.5011348	0.5173244	no	-0.02863723	-0.05123536	0
IgAmp_Adults	OAR1_40732785.1	1	39415988	G	A	1	0.2528206	2	0.08871144	1.38176	0.5011348	0.5173244	no	-0.02863723	-0.05123536	0
IgAmp_Adults	OAR1_40768615.1	1	39455736	A	C	0.9997248	0.3647812	2	0.273426	4.257384	0.1189928	0.1312401	no	0	-0.05258251	-0.003668494
IgAmp_Adults	OAR1_40795862.1	1	39487206	G	A	1	0.4891304	2	0.6819638	10.62783	0.004922619	0.00628643	no	-0.07505194	-0.1069646	0
IgAmp_Adults	OAR1_40813548.1	1	39510589	G	A	0.9995872	0.3134205	2	0.1258722	1.960584	0.3752016	0.3925162	no	0.07413561	0.05421264	0
IgAmp_Adults	s72748.1	1	39575615	G	A	0.9236379	0.01943989	1	0.01021994	0.1591636	0.6899278	0.926891	no	0.03240964	0	0
IgAmp_Adults	OAR1_40975836.1	1	39668878	G	A	0.9998624	0.1928581	2	0.4237353	6.601107	0.03686275	0.04290967	no	-0.1671961	-0.1662906	0
IgAmp_Adults	OAR1_41004192.1	1	39699299	A	G	1	0.4844524	2	0.1269277	1.976998	0.3721348	0.3894549	no	0	0.03948648	0.05916143
IgAmp_Adults	OAR1_41047950.1	1	39740431	A	G	1	0.4766098	2	0.1754959	2.733015	0.254996	0.2715473	no	0	0.005637557	-0.05122361
IgAmp_Adults	s16767.1	1	39829283	G	A	0.9995872	0.4041982	2	0.05904617	0.9196259	0.6314017	0.6449053	no	-0.04398125	-0.02852204	0
IgAmp_Adults	OAR1_41166835.1	1	39862092	A	G	1	0.3721794	2	0.04889102	0.7614227	0.6833751	0.6954539	no	0	-0.000138825	-0.03611554
IgAmp_Adults	OAR1_41210828.1	1	39908351	A	G	1	0.2237892	2	0.01503725	0.2341997	0.8894964	0.8943029	no	0	-0.01461348	-0.02418211
IgAmp_Adults	OAR1_41220308.1	1	39918446	A	G	0.9998624	0.2236824	2	0.01503725	0.2341997	0.8894964	0.8943029	no	0	-0.01461348	-0.02418211
IgAmp_Adults	OAR1_41306759.1	1	40006226	A	G	1	0.3369565	2	0.02625058	0.4088228	0.815127	0.8228312	no	0	0.01872045	0.01086382
IgAmp_Adults	OAR1_41371451.1	1	40070699	G	A	0.9997248	0.02057528	1	0.01014053	0.1577516	0.6912351	0.9275154	no	0.03228655	0	0
IgAmp_Adults	OAR1_41497208.1	1	40190989	A	T	0.9997248	0.1781585	2	0.02649183	0.4126127	0.8135838	0.8213451	no	0	0.0207636	0.02253953
IgAmp_Adults	OAR1_41530331.1	1	40223705	A	G	1	0.3959136	2	0.3825013	5.956944	0.0508705	0.05834397	no	0	-0.04658511	-0.120503
IgAmp_Adults	OAR1_41607999.1	1	40294532	G	A	0.9998624	0.2103344	2	0.01311688	0.2042879	0.9028995	0.9071539	no	-0.02742685	-0.02786701	0
IgAmp_Adults	OAR1_41661218.1	1	40358818	A	G	0.9997248	0.3061519	2	0.01830428	0.2850695	0.8671574	0.8728644	no	0	0.01257146	-0.004140729
IgAmp_Adults	OAR1_41816754.1	1	40403784	G	A	1	0.4085718	2	0.004497159	0.07004178	0.9655852	0.9671427	no	-0.008559664	-0.009614855	0
IgAmp_Adults	OAR1_41824180.1	1	40410060	G	A	1	0.3097826	2	0.06514019	1.014532	0.6021395	0.6163618	no	-0.05094872	-0.03804219	0
IgAmp_Adults	OAR1_41851018.1	1	40438064	G	A	0.9990369	0.1899187	2	0.02144688	0.3342302	0.8461022	0.8526346	no	-0.03781682	-0.02354122	0
IgAmp_Adults	s28657.1	1	40535514	A	G	0.7857733	0.1779023	2	0.05492925	0.8613841	0.6500591	0.6630724	no	0	0.0293787	0.04824687
IgAmp_Adults	s30054.1	1	40617392	A	G	0.9998624	0.2480391	2	0.002224112	0.034639	0.9828296	0.9836133	no	0	-0.004562748	-0.01010296
IgAmp_Adults	OAR1_42038601.1	1	40632790	A	C	0.9997248	0.2480044	2	0.002224112	0.034639	0.9828296	0.9836133	no	0	-0.004562748	-0.01010296
IgAmp_Adults	OAR1_42065742.1	1	40649784	A	G	1	0.1831315	2	0.02189974	0.3410792	0.8432097	0.8498536	no	0	0.0184405	0.02711622
IgAmp_Adults	OAR1_42138778.1	1	40724628	A	C	0.995322	0.03863699	2	0.2557083	3.980986	0.1366281	0.149735	no	0	-0.06101405	-0.5933572
IgAmp_Adults	OAR1_42168539.1	1	40761554	G	A	1	0.4233627	2	0.2136385	3.327997	0.1893802	0.2044526	no	-0.01933367	0.03208874	0
IgAmp_Adults	OAR1_42191539.1	1	40787782	G	A	1	0.05565493	2	0.1789455	2.787233	0.2481762	0.2646147	no	0.3229897	0.2947813	0
IgAmp_Adults	OAR1_42292919.1	1	40872239	G	C	0.9998624	0.4946333	2	0.0616214	0.9597649	0.6188561	0.6326755	no	0.001151645	0.02453471	0
IgAmp_Adults	OAR1_42467729_X.1	1	41045334	A	G	1	0.1975096	2	0.1180093	1.837664	0.3989847	0.4162179	no	0	-0.0106988	0.07682479
IgAmp_Adults	OAR1_42478835.1	1	41057142	A	G	1	0.09651899	2	0.3427053	5.336148	0.06938575	0.07845063	no	0	-0.0254332	-0.2762691
IgAmp_Adults	OAR1_42655563.1	1	41178968	A	G	1	0.4528068	2	0.2774107	4.320694	0.1152851	0.1273361	no	0	-0.05012086	-0.0894039
IgAmp_Adults	OAR1_42759185.1	1	41287082	G	A	0.996973	0.1033674	2	0.1671665	2.603416	0.2720667	0.2888633	no	0.1596416	0.1735466	0
IgAmp_Adults	OAR1_42809521.1	1	41335132	C	A	0.95776	0.2383997	2	0.1167313	1.816336	0.4032623	0.4204738	no	0.0498837	0.07017886	0
IgAmp_Adults	OAR1_42858124.1	1	41383840	A	G	0.9998624	0.1058896	2	0.08568747	1.334591	0.5130943	0.5290957	no	0	0.01325934	-0.1034197
IgAmp_Adults	OAR1_42899127.1	1	41424489	G	A	1	0.08503027	2	0.008871923	0.1381769	0.9332441	0.9362162	no	-0.0281879	-0.04207469	0
IgAmp_Adults	OAR1_42933481.1	1	41456605	A	G	0.9983489	0.2269846	2	0.06954693	1.083332	0.5817782	0.5964631	no	0	0.01917498	0.06729593
IgAmp_Adults	OAR1_42968648.1	1	41492360	G	A	1	0.166896	2	0.4385742	6.830665	0.03286548	0.0384593	no	0.0723822	-0.02125738	0
IgAmp_Adults	OAR1_43022391.1	1	41545764	G	A	1	0.4126995	2	0.0715547	1.114551	0.5727674	0.5876469	no	-0.04625344	-0.03579938	0
IgAmp_Adults	OAR1_43042460.1	1	41564355	A	G	1	0.2259218	2	0.0790378	1.230943	0.5403861	0.5559112	no	0	-0.001576252	0.0644797
IgAmp_Adults	OAR1_43083702.1	1	41602942	A	G	1	0.1272014	2	0.08805684	1.371306	0.5037611	0.5199105	no	0	0.01097391	-0.1055046
IgAmp_Adults	OAR1_43124870.1	1	41644220	G	A	1	0.2175977	2	0.2458553	3.829764	0.1473592	0.1609347	no	0.07106946	0.008202254	0
IgAmp_Adults	OAR1_43197562.1	1	41714742	G	A	1	0.2556412	2	0.0903194	1.406997	0.494851	0.5111344	no	-0.02356622	-0.04893482	0
IgAmp_Adults	OAR1_43274517.1	1	41787987	C	A	1	0.03680517	2	0.2014839	3.137502	0.2083052	0.2239002	no	0.6458054	0.5789429	0
IgAmp_Adults	OAR1_43323062.1	1	41837170	A	G	0.9998624	0.2261594	2	0.1847675	2.877862	0.2371812	0.2534194	no	0	-0.05435667	-0.05505211
IgAmp_Adults	OAR1_43407936.1	1	41922812	G	A	0.9998624	0.3611532	2	0.3494831	5.444464	0.06572787	0.07450032	no	-0.09884849	-0.09398514	0
IgAmp_Adults	OAR1_43448305.1	1	41961495	G	A	1	0.4676665	2	0.1336902	2.082207	0.3530648	0.3703929	no	-0.02993098	0.01475204	0
IgAmp_Adults	OAR1_43483994.1	1	41997167	A	G	0.9998624	0.0493326	2	0.06330066	0.9859308	0.6108124	0.6248282	no	0	0.04670261	0.3037882
IgAmp_Adults	OAR1_43591299.1	1	42108474	A	G	0.9993121	0.4425169	2	0.3838766	5.978976	0.05031318	0.05773404	no	0	0.04323243	0.1092774
IgAmp_Adults	OAR1_43609775.1	1	42128684	G	A	0.7960925	0.1654857	2	0.4253064	6.62662	0.0363955	0.04239065	no	0.1399464	0.04611167	0
IgAmp_Adults	OAR1_43868196.1	1	42383135	C	A	0.9998624	0.2858126	2	0.3166357	4.929452	0.08503213	0.0952456	no	-0.005322568	0.05357387	0
IgAmp_Adults	s37285.1	1	42431526	G	A	1	0.2652036	2	0.1689777	2.631682	0.2682487	0.2849948	no	0.02171233	0.05770698	0
IgAmp_Adults	s54617.1	1	42470458	G	A	0.9998624	0.2181781	2	0.1731654	2.696938	0.2596375	0.2762606	no	-0.1122218	-0.08245237	0
IgAmp_Adults	OAR1_43994216.1	1	42495087	A	G	1	0.333792	2	0.06611291	1.029719	0.5975846	0.6119131	no	0	0.02679874	0.04378068
IgAmp_Adults	OAR1_44090814.1	1	42594579	G	A	1	0.2893506	2	0.1343631	2.092652	0.3512258	0.3685522	no	0.08277133	0.0595948	0
IgAmp_Adults	s54796.1	1	42656182	G	A	1	0.2638965	2	0.1209397	1.883523	0.3899403	0.4072123	no	-0.06567354	-0.02903211	0
IgAmp_Adults	OAR1_44185492.1	1	42686806	G	A	1	0.1783159	2	0.1523516	2.372608	0.3053478	0.3224817	no	0.04171673	-0.01217771	0
IgAmp_Adults	OAR1_44241542.1	1	42737432	A	G	0.9998624	0.2615247	2	0.03760973	0.5857731	0.7461068	0.7562316	no	0	0.02315069	0.02552887
IgAmp_Adults	OAR1_44290160.1	1	42805325	A	G	0.8566318	0.4608095	2	0.3141508	4.91706	0.08556065	0.09581028	no	0	0.0238942	0.09738538
IgAmp_Adults	s04347.1	1	42856505	G	A	0.9998624	0.02380625	2	0.1013322	1.578206	0.4542521	0.4710517	no	0.3582191	0.2854002	0
IgAmp_Adults	OAR1_44413743.1	1	42883692	G	A	1	0.1168822	2	0.06694747	1.042728	0.5937101	0.6081278	no	0.1076047	0.1283664	0
IgAmp_Adults	OAR1_44420033.1	1	42890145	A	T	0.9998624	0.06880418	2	0.008585516	0.1337172	0.9353275	0.9382098	no	0	-0.007495925	-0.06162367
IgAmp_Adults	s00418.1	1	42954585	A	G	0.9944964	0.2064887	2	0.2283504	3.557765	0.1688267	0.1832295	no	0	0.05898361	0.07347524
IgAmp_Adults	s33077.1	1	43022408	C	A	0.9997248	0.1067988	2	0.1828522	2.847267	0.2408373	0.2571447	no	-0.1214052	-0.05805279	0
IgAmp_Adults	s49519.1	1	43069450	G	A	1	0.106907	2	0.1828522	2.847267	0.2408373	0.2571447	no	-0.1214052	-0.05805279	0
IgAmp_Adults	s31243.1	1	43120030	A	G	0.9997248	0.1315717	2	0.3543525	5.517836	0.06336029	0.0719381	no	0	0.06440747	-0.08965661
IgAmp_Adults	OAR1_44681265.1	1	43127535	A	G	0.7709136	0.1287703	2	0.1848351	2.839901	0.241726	0.2580498	no	0	0.0382437	-0.1172644
IgAmp_Adults	OAR1_44780695.1	1	43223584	G	A	1	0.4876857	2	0.2810448	4.37775	0.1120427	0.1239174	no	0.02786668	0.06194416	0
IgAmp_Adults	OAR1_44840101.1	1	43279373	A	G	0.9998624	0.1332737	2	0.01056004	0.1644749	0.9210532	0.9245457	no	0	-0.01430115	-0.01040667
IgAmp_Adults	OAR1_44848802.1	1	43289777	A	G	1	0.2294304	2	0.317305	4.940506	0.08456344	0.09474472	no	0	0.065639	0.01662702
IgAmp_Adults	s58926.1	1	43376092	G	A	0.9983489	0.1515298	2	0.4701963	7.309124	0.02587283	0.03061165	no	0.09878531	0.1656261	0
IgAmp_Adults	s17842.1	1	43412715	A	G	1	0.06810677	2	0.1447421	2.254313	0.323953	0.341201	no	0	0.04988229	-0.2405213
IgAmp_Adults	OAR1_45014772.1	1	43452165	A	G	0.9998624	0.3998899	2	0.264012	4.114299	0.1278178	0.1405099	no	0	0.02966427	-0.04347971
IgAmp_Adults	OAR1_45043922.1	1	43480604	A	G	0.9998624	0.09955965	2	0.08692526	1.357197	0.5073275	0.5234213	no	0	0.03066522	-0.08970905
IgAmp_Adults	OAR1_45270297.1	1	43681990	G	A	0.9997248	0.4007019	2	0.1894752	2.950231	0.2287523	0.2448208	no	0.02902351	0.05784164	0
IgAmp_Adults	OAR1_45327694.1	1	43738147	C	A	1	0.1405476	2	0.4920561	7.664133	0.0216648	0.02584313	no	0.1276382	0.02814871	0
IgAmp_Adults	OAR1_45408089.1	1	43808890	A	G	0.9998624	0.1076097	2	0.7619406	11.866	0.002650522	0.003482674	no	0	-0.1447787	-0.1172172
IgAmp_Adults	OAR1_45428149.1	1	43827197	G	A	1	0.1316731	2	0.5997172	9.338402	0.009379761	0.01162824	no	0.2006346	0.09078393	0
IgAmp_Adults	OAR1_45507542.1	1	43914646	G	A	1	0.2065905	2	0.3046316	4.744437	0.09327359	0.1040331	no	0.02346883	0.08237604	0
IgAmp_Adults	OAR1_45559516.1	1	44026375	G	A	1	0.1750138	2	0.137382	2.139767	0.3430485	0.360362	no	-0.03128337	0.01636898	0
IgAmp_Adults	OAR1_45679268.1	1	44116873	A	G	0.9235003	0.3904946	2	0.1738022	2.707231	0.2583047	0.2749076	no	0	0.04660366	0.01893415
IgAmp_Adults	OAR1_45752051.1	1	44190462	G	A	0.9998624	0.04953901	2	0.03277307	0.5104421	0.7747452	0.7838987	no	0.08569596	0.1177847	0
IgAmp_Adults	OAR1_45788763.1	1	44226437	A	G	0.9998624	0.4753681	2	0.08373273	1.303594	0.5211086	0.5369768	no	0	0.0157096	0.04975595
IgAmp_Adults	OAR1_45896510.1	1	44322623	T	A	1	0.1263759	2	0.2057898	3.205284	0.2013638	0.2167769	no	0.0196651	-0.04331404	0
IgAmp_Adults	OAR1_46015898.1	1	44438055	A	G	0.9997248	0.2973438	2	0.4748459	7.39661	0.02476546	0.02936051	no	0	0.01328833	-0.1324751
IgAmp_Adults	OAR1_46055595.1	1	44477844	G	A	0.9997248	0.4801129	2	0.09822163	1.529238	0.4655112	0.4821835	no	0.05511658	0.0299036	0
IgAmp_Adults	OAR1_46249324.1	1	44556454	A	G	0.9998624	0.457479	2	0.1241006	1.932852	0.3804403	0.3977427	no	0	0.03785024	0.05996058
IgAmp_Adults	OAR1_46289114.1	1	44603325	A	C	0.9938085	0.1808113	2	0.1637156	2.544036	0.2802655	0.2971619	no	0	-0.04702307	-0.08287875
IgAmp_Adults	OAR1_46324129.1	1	44681816	A	G	1	0.03295267	2	0.02703881	0.4211541	0.8101166	0.8180056	no	0	0.009499005	-0.2151204
IgAmp_Adults	OAR1_46385796.1	1	44750512	A	G	0.9998624	0.2975781	2	0.03106561	0.483847	0.7851162	0.7939063	no	0	-0.02070163	-0.01201866
IgAmp_Adults	OAR1_46417199_X.1	1	44779226	G	A	1	0.05097688	2	0.0540814	0.8423175	0.6562859	0.6691303	no	0.08757929	0.129153	0
IgAmp_Adults	OAR1_46456653.1	1	44825237	A	G	0.9955971	0.2166943	2	0.2279364	3.543535	0.1700322	0.1844774	no	0	-0.05889784	-0.04273516
IgAmp_Adults	OAR1_46489104.1	1	44851437	C	A	1	0.08399835	2	0.02497494	0.3890036	0.8232447	0.8306468	no	-0.08500946	-0.07181188	0
IgAmp_Adults	OAR1_46497525.1	1	44859968	A	G	0.9982113	0.4139904	2	0.0457365	0.7120789	0.700445	0.7120166	no	0	0.02617015	0.02746577
IgAmp_Adults	OAR1_46640007.1	1	44932568	G	A	1	0.2971932	2	0.6395369	9.960012	0.006874023	0.008644605	no	0.1370304	0.05233605	0
IgAmp_Adults	OAR1_46676235.1	1	44966662	A	G	0.9998624	0.4779139	2	0.1024108	1.594634	0.450536	0.4673748	no	0	0.007181812	-0.03446681
IgAmp_Adults	OAR1_46704784.1	1	45000954	A	C	0.9611998	0.4003006	2	0.2541451	3.957955	0.1382105	0.151389	no	0	-0.05644956	-0.07939164
IgAmp_Adults	OAR1_46854842.1	1	45161695	A	C	1	0.3794717	2	0.04711752	0.7338234	0.6928708	0.7046698	no	0	0.02377394	0.007303151
IgAmp_Adults	OAR1_46879504.1	1	45188524	G	A	1	0.4798431	2	0.1114372	1.735486	0.4198982	0.437006	no	0.05905141	0.02850546	0
IgAmp_Adults	OAR1_46890376.1	1	45196769	G	A	0.8867639	0.4812258	2	0.05742117	0.8880455	0.6414508	0.6546934	no	0.0450917	0.02418511	0
IgAmp_Adults	OAR1_46988035.1	1	45300804	A	G	0.9995872	0.07370957	2	0.03694989	0.5755011	0.7499486	0.759946	no	0	-0.005161847	-0.1864747
IgAmp_Adults	OAR1_47033695_X.1	1	45347887	A	G	1	0.1557512	2	0.2055727	3.201531	0.2017421	0.2171654	no	0	-0.06032076	-0.02593147
IgAmp_Adults	OAR1_47194601.1	1	45510988	G	A	0.9998624	0.3757396	2	0.04015155	0.6246552	0.7317418	0.7423356	no	-0.02995974	-0.006502608	0
IgAmp_Adults	s28129.1	1	45566434	A	C	0.9993121	0.05507366	2	0.008716675	0.1356075	0.9344438	0.9373642	no	0	0.01489428	-0.06457719
IgAmp_Adults	OAR1_47291615.1	1	45606454	C	A	1	0.4006604	2	0.1265763	1.97155	0.3731498	0.3904682	no	0.06499965	0.03276799	0
IgAmp_Adults	OAR1_47348433.1	1	45661974	A	G	0.9995872	0.4636614	2	0.1054702	1.642576	0.4398648	0.4568084	no	0	-0.003405407	0.04109681
IgAmp_Adults	OAR1_47377110.1	1	45692057	G	A	0.9994496	0.4503717	2	0.1244309	1.938336	0.3793986	0.3967037	no	0.06423979	0.03946074	0
IgAmp_Adults	OAR1_47449016.1	1	45758020	C	A	0.9991745	0.3234646	2	0.266601	4.151806	0.1254431	0.1380185	no	0.09737278	0.04519175	0
IgAmp_Adults	OAR1_47495026.1	1	45803728	G	A	0.9206109	0.03624271	2	0.1824361	2.836581	0.2421276	0.2584588	no	0.08040654	0.1799593	0
IgAmp_Adults	OAR1_47560140.1	1	45842845	G	A	0.9998624	0.2803082	2	0.2725549	4.243005	0.1198514	0.1321433	no	0.0541936	-0.007643171	0
IgAmp_Adults	OAR1_47578504.1	1	45866593	G	A	1	0.311984	2	0.2679661	4.173876	0.1240664	0.1365732	no	0.04952049	-0.01057951	0
IgAmp_Adults	OAR1_47719852.1	1	46013940	G	A	1	0.1963401	2	0.06385164	0.9944808	0.6082067	0.6222852	no	0.07422764	0.05704209	0
IgAmp_Adults	OAR1_47862668.1	1	46099328	A	G	1	0.3860072	2	0.1536545	2.392488	0.3023276	0.3194382	no	0	0.01075312	0.06853626
IgAmp_Adults	OAR1_47912038.1	1	46142764	C	A	1	0.3013209	2	0.07840256	1.220928	0.5430987	0.558573	no	-0.04784669	-0.04962167	0
IgAmp_Adults	OAR1_47955876.1	1	46183594	A	G	0.9998624	0.03268199	2	0.0403083	0.6273838	0.7307441	0.74137	no	0	-0.02911731	-0.2636
IgAmp_Adults	OAR1_47969746.1	1	46197717	G	A	1	0.4576912	2	0.2401839	3.739769	0.1541415	0.1679935	no	0.07449087	0.01602191	0
IgAmp_Adults	s33659.1	1	46251743	G	A	1	0.2686434	2	0.6371434	9.923656	0.00700012	0.00879582	no	0.160926	0.0818357	0
IgAmp_Adults	OAR1_48122363.1	1	46354569	G	A	0.9998624	0.09611944	2	0.7922493	12.34073	0.002090476	0.002776967	no	-0.1744333	-0.3046709	0
IgAmp_Adults	OAR1_48175544.1	1	46405823	G	A	0.9998624	0.09089033	2	0.5918843	9.219958	0.009952029	0.01230411	no	-0.2458909	-0.3477563	0
IgAmp_Adults	OAR1_48189618.1	1	46419637	G	A	0.9214364	0.08690458	2	0.3363838	5.205014	0.0740876	0.08351437	no	-0.1955027	-0.2780934	0
IgAmp_Adults	OAR1_48213459.1	1	46443244	G	A	1	0.2783434	2	0.1113815	1.734639	0.4200761	0.4371826	no	-0.05488124	-0.06951051	0
IgAmp_Adults	OAR1_48277895.1	1	46511856	A	G	0.9997248	0.01568951	1	0.2481125	3.864622	0.04931431	0.158281	no	0	-0.1934029	NA
IgAmp_Adults	OAR1_48311255.1	1	46542493	G	A	1	0.1058063	2	0.4826783	7.513751	0.0233566	0.02776499	no	-0.3462836	-0.2885815	0
IgAmp_Adults	OAR1_48373831.1	1	46675988	G	A	0.9997248	0.2199284	2	0.04632557	0.7210264	0.6973184	0.7089842	no	-0.04864783	-0.05534028	0
IgAmp_Adults	OAR1_48547376.1	1	46818281	G	A	1	0.109246	2	0.5875592	9.151135	0.01030045	0.01271473	no	-0.1169203	-0.2231574	0
IgAmp_Adults	OAR1_48683893.1	1	46956837	G	A	1	0.2093423	2	0.0502585	0.7826088	0.6761743	0.6884613	no	-0.06502932	-0.05509988	0
IgAmp_Adults	OAR1_48720750.1	1	46988666	A	G	1	0.3263621	2	0.2272271	3.539621	0.1703652	0.184822	no	0	-0.02339244	-0.1026116
IgAmp_Adults	s14904.1	1	47026546	G	A	0.9990369	0.2351604	2	0.704597	10.97913	0.004129631	0.00531655	no	0.1905634	0.1119534	0
IgAmp_Adults	s25087.1	1	47048984	A	C	0.9990369	0.3145572	2	0.4729753	7.367678	0.02512633	0.02976851	no	0	-0.05585208	-0.1439909
IgAmp_Adults	OAR1_48858120.1	1	47119719	G	A	1	0.01066318	1	0.2455578	3.823764	0.05053062	0.1613959	no	0.2598412	0	NA
IgAmp_Adults	OAR1_48901255.1	1	47166473	G	A	1	0.3137727	2	0.4236915	6.599951	0.03688407	0.04293334	no	0.1345157	0.0781794	0
IgAmp_Adults	s73242.1	1	47199195	G	A	1	0.1540314	2	0.08150503	1.269215	0.5301434	0.5458548	no	-0.04664627	-0.007278156	0
IgAmp_Adults	OAR1_48960585.1	1	47230218	A	G	1	0.2269538	2	0.0538023	0.8380379	0.6576917	0.6704976	no	0	-0.01686279	-0.05793589
IgAmp_Adults	OAR1_48995273.1	1	47261090	G	A	0.887727	0.1660725	2	0.1490544	2.308808	0.3152454	0.3324463	no	0.03435086	-0.01947604	0
IgAmp_Adults	OAR1_49032119.1	1	47300571	G	A	1	0.3078564	2	0.2478286	3.860353	0.1451226	0.1586036	no	0.09204969	0.04016696	0
IgAmp_Adults	OAR1_49079223.1	1	47348063	G	A	1	0.06040176	2	0.0618179	0.9628792	0.6178932	0.6317363	no	0.246357	0.2305594	0
IgAmp_Adults	s68890.1	1	47471165	A	G	1	0.0586131	2	0.3435075	5.350081	0.06890405	0.07793098	no	0	-0.004481022	0.5106699
IgAmp_Adults	OAR1_49281958.1	1	47543632	G	A	1	0.04492295	2	0.5341711	8.317956	0.01562352	0.01891922	no	-0.8460093	-0.7744515	0
IgAmp_Adults	OAR1_49294129.1	1	47555156	G	A	0.9991745	0.3732443	2	0.1721907	2.680876	0.261731	0.2783852	no	0.08082924	0.06289366	0
IgAmp_Adults	OAR1_49492036.1	1	47747760	G	A	0.9998624	0.3495941	2	0.1092014	1.700978	0.4272059	0.4442585	no	0.06507388	0.05518154	0
IgAmp_Adults	OAR1_49545500_X.1	1	47803936	G	A	0.9994496	0.356897	2	0.1992739	3.103994	0.2118245	0.2275075	no	0.07821309	0.07663868	0
IgAmp_Adults	OAR1_49634137.1	1	47892591	A	G	0.9998624	0.02573276	2	0.2492363	3.881082	0.1436262	0.1570431	no	0	-0.1420841	-0.417968
IgAmp_Adults	s38356.1	1	48071822	C	A	0.9990369	0.2879769	2	0.2085682	3.247133	0.1971942	0.2124927	no	0.1043407	0.07547475	0
IgAmp_Adults	OAR1_50137413.1	1	48262273	G	A	0.9979362	0.01426996	2	0.07598568	1.183555	0.5533428	0.5686198	no	0.3344903	0.2532798	0
IgAmp_Adults	OAR1_50219468.1	1	48332675	G	A	1	0.3214089	2	0.08316066	1.295284	0.5232781	0.5391093	no	0.06219633	0.04488515	0
IgAmp_Adults	OAR1_50246968.1	1	48354976	G	A	1	0.373005	2	0.07131779	1.110832	0.5738336	0.5886904	no	0.05234028	0.03975288	0
IgAmp_Adults	OAR1_50287726.1	1	48393355	A	C	1	0.2991194	2	0.1766111	2.750713	0.2527495	0.2692646	no	0	-0.02804996	-0.09383274
IgAmp_Adults	OAR1_50348647.1	1	48452612	A	G	1	0.3011833	2	0.2174357	3.3867	0.1839024	0.1988071	no	0	-0.03395397	-0.1026028
IgAmp_Adults	OAR1_50383125.1	1	48491110	C	A	0.9998624	0.3105821	2	0.08969669	1.397029	0.4973236	0.5135705	no	0.06321768	0.05691352	0
IgAmp_Adults	OAR1_50682135.1	1	48769836	G	A	1	0.491951	2	0.07719129	1.202163	0.5482184	0.5635952	no	0.04815954	0.02788902	0
IgAmp_Adults	OAR1_50742248.1	1	48843181	C	A	0.9982113	0.3955892	2	0.009752888	0.1517857	0.9269155	0.9301586	no	0.007876782	-0.003939475	0
IgAmp_Adults	OAR1_50971080.1	1	48976600	G	A	0.8051734	0.3893541	2	0.01797929	0.2798189	0.869437	0.8750532	no	0.01704764	-0.000457446	0
IgAmp_Adults	OAR1_51158880.1	1	49056164	C	G	0.9983489	0.2318082	2	0.1882615	2.943873	0.2294806	0.2455643	no	0	0.01409724	-0.07678027
IgAmp_Adults	OAR1_51226693.1	1	49123644	A	G	1	0.2850853	2	0.05392915	0.8399331	0.6570688	0.6698917	no	0	0.00702884	-0.03611483
IgAmp_Adults	s05689.1	1	49191082	A	G	0.9998624	0.4252099	2	0.1733833	2.700389	0.2591898	0.2758062	no	0	0.007570091	-0.05323284
IgAmp_Adults	OAR1_51307088.1	1	49216343	A	G	0.9998624	0.4252099	2	0.1733833	2.700389	0.2591898	0.2758062	no	0	0.007570091	-0.05323284
IgAmp_Adults	OAR1_51459020_X.1	1	49368000	G	A	1	0.3379884	2	0.03378926	0.5262316	0.7686529	0.778017	no	-0.007466291	-0.02361441	0
IgAmp_Adults	OAR1_51620522.1	1	49532411	G	A	1	0.4838332	2	0.000847459	0.01319873	0.9934224	0.9937241	no	0.003494206	-0.000275215	0
IgAmp_Adults	OAR1_51781186.1	1	49645045	A	G	1	0.1024353	2	0.3306219	5.147636	0.0762439	0.08583164	no	0	0.0679765	0.2369773
IgAmp_Adults	OAR1_51821448.1	1	49686118	G	A	1	0.3967391	2	0.04920732	0.766308	0.6817079	0.6938352	no	0.0356571	0.01226959	0
IgAmp_Adults	OAR1_51833033.1	1	49698300	G	A	1	0.2524766	2	0.08880346	1.383136	0.5007903	0.5169852	no	0.07722546	0.06541281	0
IgAmp_Adults	OAR1_51923225.1	1	49788536	G	A	1	0.01107595	1	0.2455578	3.823764	0.05053062	0.1613959	no	0.2598412	0	NA
IgAmp_Adults	OAR1_52048533.1	1	49897092	A	G	1	0.1046368	2	0.4054511	6.313133	0.04257166	0.04922776	no	0	0.07475755	0.2550042
IgAmp_Adults	OAR1_52085279.1	1	49932372	A	G	1	0.307306	2	0.1965393	3.061583	0.2163643	0.2321567	no	0	-0.02782199	-0.08638828
IgAmp_Adults	OAR1_52227026.1	1	50083890	G	A	1	0.01465327	1	0.06395572	0.9959393	0.3182951	0.6218524	no	0.1058304	0	NA
IgAmp_Adults	OAR1_52263906.1	1	50120343	A	G	1	0.1272702	2	0.0311184	0.4846636	0.7847957	0.7935971	no	0	-0.004378842	0.08233392
IgAmp_Adults	OAR1_52312510.1	1	50168432	G	A	1	0.3185195	2	0.2078449	3.236573	0.1982381	0.2135657	no	-0.09814352	-0.06751165	0
IgAmp_Adults	OAR1_52347468.1	1	50204860	A	G	0.9998624	0.3220724	2	0.2176028	3.388566	0.1837309	0.1986303	no	0	0.03547958	0.09814392
IgAmp_Adults	OAR1_52374321.1	1	50229647	A	G	1	0.3227848	2	0.4517182	7.034966	0.02967403	0.03488828	no	0	-0.07980068	-0.06367448
IgAmp_Adults	OAR1_52398580.1	1	50250861	G	A	1	0.2462851	2	0.1905379	2.968258	0.2266997	0.2427247	no	0.0234909	0.06662061	0
IgAmp_Adults	s25789.1	1	50306410	A	C	0.9994496	0.2235683	2	0.2777447	4.321423	0.1152431	0.1272918	no	0	0.02471531	0.1463561
IgAmp_Adults	OAR1_52460849.1	1	50316433	A	G	1	0.01107595	1	0.2073185	3.228358	0.07237323	0.2144042	no	0	-0.2338319	NA
IgAmp_Adults	OAR1_52518679.1	1	50373341	G	A	1	0.2266098	2	0.2180993	3.396268	0.1830247	0.1979019	no	-0.1245943	-0.09056613	0
IgAmp_Adults	OAR1_52559106.1	1	50412664	A	G	0.9998624	0.4678684	2	0.005084841	0.07918921	0.961179	0.9629321	no	0	-0.007933478	-0.002496583
IgAmp_Adults	OAR1_52607477.1	1	50465210	G	A	0.9998624	0.4719967	2	0.05217096	0.8125609	0.6661233	0.6786953	no	-0.04150802	-0.02404664	0
IgAmp_Adults	OAR1_52636268.1	1	50494736	G	A	0.9998624	0.1236411	2	0.1488973	2.318203	0.313768	0.3309599	no	-0.06220332	-0.1107942	0
IgAmp_Adults	OAR1_52693319.1	1	50555666	C	A	0.9993121	0.4129148	2	0.01042733	0.1622322	0.9220866	0.9255353	no	-0.01111155	0.001577487	0
IgAmp_Adults	OAR1_52744886.1	1	50596811	A	G	0.9998624	0.3388606	2	0.2749823	4.282581	0.1175031	0.1296722	no	0	0.04823923	-0.01430277
IgAmp_Adults	OAR1_52767848.1	1	50621736	A	G	0.9986241	0.478162	2	0.01077185	0.1674422	0.9196877	0.9232381	no	0	-0.01213803	-0.00569299
IgAmp_Adults	OAR1_52908583.1	1	50766596	G	A	1	0.3291827	2	0.3002832	4.676632	0.09648997	0.1074527	no	0.01250402	0.0640513	0
IgAmp_Adults	OAR1_53013277.1	1	50859612	G	C	1	0.1064254	2	0.4316395	6.721024	0.03471748	0.04052415	no	-0.2577775	-0.179292	0
IgAmp_Adults	OAR1_53100587.1	1	50951986	A	G	0.9998624	0.325719	2	0.2902542	4.520453	0.1043269	0.1157633	no	0	0.04673056	-0.023722
IgAmp_Adults	OAR1_53231316.1	1	51095438	C	A	1	0.312672	2	0.02685282	0.4182129	0.8113089	0.8191541	no	0.03622797	0.02453419	0
IgAmp_Adults	OAR1_53266044.1	1	51131612	A	G	0.9998624	0.4843126	2	0.1670247	2.601186	0.2723703	0.2891707	no	0	0.001618936	-0.05306213
IgAmp_Adults	OAR1_53280983.1	1	51148490	A	G	0.9995872	0.4893324	2	0.1282037	1.996696	0.3684876	0.3858128	no	0	0.003147898	-0.04480368
IgAmp_Adults	OAR1_53401053.1	1	51261221	C	A	1	0.1624931	2	0.3202706	4.986717	0.08263198	0.09267921	no	-0.006491779	0.06531524	0
IgAmp_Adults	s03901.1	1	51396124	G	A	0.9997248	0.4579549	2	0.08235914	1.282786	0.5265583	0.5423328	no	-0.05175649	-0.0310129	0
IgAmp_Adults	OAR1_53726695.1	1	51449360	A	G	0.9951844	0.3533803	2	0.3695873	5.753374	0.05632105	0.0642934	no	0	-0.06347833	-0.008979677
IgAmp_Adults	OAR1_53811180.1	1	51530320	G	A	0.8888277	0.380031	2	0.02137115	0.331378	0.8473097	0.8537953	no	-0.01994133	-0.02537279	0
IgAmp_Adults	OAR1_53877100.1	1	51590592	A	G	1	0.3338608	2	0.1274701	1.985185	0.3706147	0.3879371	no	0	-0.03503319	-0.06213453
IgAmp_Adults	OAR1_53930788.1	1	51646151	A	G	1	0.06170886	2	0.1672418	2.604411	0.2719314	0.2887262	no	0	0.008376605	-0.3690311
IgAmp_Adults	OAR1_53955787.1	1	51675055	G	A	0.9998624	0.2695748	2	0.2422021	3.772119	0.1516683	0.1654211	no	0.08670031	0.03344011	0
IgAmp_Adults	s68160.1	1	51787802	G	A	1	0.3893781	2	0.1630599	2.539439	0.2809103	0.2978141	no	-0.06954788	-0.06271702	0
IgAmp_Adults	OAR1_54106443.1	1	51826353	G	A	1	0.3546368	2	0.3026232	4.712766	0.09476237	0.1056166	no	0.07980326	0.01870927	0
IgAmp_Adults	s61191.1	1	51915484	G	A	0.9997248	0.4990366	2	0.000425088	0.006620508	0.9966952	0.9968471	no	-0.002502782	-0.002729514	0
IgAmp_Adults	OAR1_54229566.1	1	51946782	A	G	0.9997248	0.4386182	2	0.03612556	0.5623706	0.7548884	0.7647205	no	0	0.02216347	0.02814166
IgAmp_Adults	s70485.1	1	51972706	A	C	0.9997248	0.2477291	2	0.1276897	1.986525	0.3703664	0.3876892	no	0	-0.01656638	0.06680079
IgAmp_Adults	OAR1_54350679.1	1	52011976	A	G	0.9997248	0.2410542	2	0.01488674	0.23186	0.8905376	0.8953015	no	0	-0.01259838	-0.02330113
IgAmp_Adults	OAR1_54397975.1	1	52057956	G	A	1	0.1957898	2	0.1846958	2.875807	0.237425	0.2536678	no	-0.1340225	-0.09815172	0
IgAmp_Adults	OAR1_54459161.1	1	52118283	A	G	0.9998624	0.01843952	1	0.000695824	0.01083684	0.9170899	0.9948443	no	0	0.00920102	0
IgAmp_Adults	OAR1_54495204.1	1	52149039	G	A	1	0.4089846	2	0.07719634	1.202302	0.5481803	0.5635579	no	0.05157694	0.03398751	0
IgAmp_Adults	OAR1_54721896.1	1	52381551	A	C	0.9990369	0.08228894	2	0.183132	2.850219	0.2404822	0.2567829	no	0	-0.07455845	-0.05872328
IgAmp_Adults	OAR1_54747951.1	1	52407771	G	A	1	0.07746285	2	0.162326	2.528386	0.2824671	0.2993885	no	-0.2517822	-0.2034071	0
IgAmp_Adults	OAR1_54796405.1	1	52454161	G	A	0.9998624	0.4878217	2	0.3139969	4.890547	0.08670241	0.09702961	no	0.07735097	0.00589525	0
IgAmp_Adults	s11882.1	1	52484108	A	G	0.9998624	0.2204486	2	0.3052354	4.753746	0.09284043	0.1035722	no	0	0.04153932	0.1463116
IgAmp_Adults	OAR1_54955557.1	1	52559137	G	A	0.9998624	0.2931058	2	0.001766921	0.02751005	0.9863391	0.9869637	no	-0.005146854	-0.007393625	0
IgAmp_Adults	OAR1_54997728.1	1	52599367	C	A	1	0.2379609	2	0.2457149	3.826316	0.1476135	0.1611996	no	-0.09591676	-0.1177904	0
IgAmp_Adults	OAR1_54989563.1	1	52604897	G	A	1	0.2379609	2	0.2457149	3.826316	0.1476135	0.1611996	no	-0.09591676	-0.1177904	0
IgAmp_Adults	s58993.1	1	52630864	A	G	0.9995872	0.1781831	2	0.03789784	0.5916418	0.7439206	0.7541177	no	0	-0.01802296	0.03010682
IgAmp_Adults	OAR1_55194024.1	1	52750780	A	G	1	0.4663594	2	0.000245693	0.003826519	0.9980886	0.9981765	no	0	-0.000914316	0.001080026
IgAmp_Adults	OAR1_55300202.1	1	52850429	A	G	0.9998624	0.2018715	2	0.006182286	0.09625038	0.9530145	0.9551275	no	0	-0.008620626	0.002969736
IgAmp_Adults	OAR1_55655089.1	1	53074711	C	A	1	0.08255366	2	0.2559632	3.986128	0.1362772	0.1493682	no	-0.3362443	-0.3242197	0
IgAmp_Adults	OAR1_55707992_X.1	1	53124616	G	A	0.9998624	0.174281	2	0.0266799	0.4155378	0.8123948	0.8202	no	-0.02666936	-0.04199577	0
IgAmp_Adults	OAR1_55749530.1	1	53162188	G	A	1	0.1944827	2	0.1668359	2.598186	0.2727792	0.2895848	no	-0.1278491	-0.0973766	0
IgAmp_Adults	s05776.1	1	53204423	C	A	1	0.1025041	2	0.1230683	1.916595	0.3835453	0.4008389	no	-0.2091483	-0.2004609	0
IgAmp_Adults	OAR1_55820164.1	1	53234840	A	G	1	0.2569483	2	0.1868161	2.909379	0.2334729	0.2496381	no	0	-0.0152166	0.08368702
IgAmp_Adults	OAR1_55869497.1	1	53285316	A	G	1	0.01981288	1	0.007019989	0.1093314	0.7409066	0.9491866	no	0	-0.02464098	0
IgAmp_Adults	s17708.1	1	53355068	A	C	0.9995872	0.3880248	2	0.07288551	1.135257	0.5668681	0.5818715	no	0	-0.02629403	-0.04673054
IgAmp_Adults	OAR1_55965072.1	1	53385876	A	G	1	0.4700055	2	0.01907784	0.2971269	0.8619453	0.8678587	no	0	-0.01487671	-0.0246637
IgAmp_Adults	OAR1_56190988.1	1	53597841	A	G	0.9998624	0.1737994	2	0.01457926	0.2270699	0.892673	0.8973495	no	0	-0.00791397	0.03019756
IgAmp_Adults	OAR1_56211697.1	1	53618252	G	C	0.9997248	0.1736168	2	0.01457926	0.2270699	0.892673	0.8973495	no	-0.03019756	-0.03811153	0
IgAmp_Adults	OAR1_56266714.1	1	53668236	A	G	1	0.171574	2	0.02745458	0.4276013	0.8075093	0.8154939	no	0	-0.005805423	0.05329814
IgAmp_Adults	OAR1_56306680.1	1	53710321	A	G	1	0.02724271	1	0.005477546	0.08530866	0.7702282	0.9601254	no	0	-0.01997087	0
IgAmp_Adults	OAR1_56372435.1	1	53773014	G	A	0.8991469	0.3828615	2	0.3392526	5.281156	0.07132004	0.08053565	no	0.06567056	-0.005782773	0
IgAmp_Adults	OAR1_56433278.1	1	53798164	G	A	1	0.1129609	2	0.0612611	0.9540931	0.6206136	0.6343894	no	-0.01575619	0.02049467	0
IgAmp_Adults	OAR1_56507935.1	1	53875325	A	G	0.9997248	0.3716625	2	0.07032813	1.095402	0.5782779	0.5930391	no	0	-0.006387076	0.03493941
IgAmp_Adults	OAR1_56549471.1	1	53914250	A	G	1	0.02621079	1	0.001567022	0.0244049	0.8758591	0.9884266	no	0	-0.01114398	0
IgAmp_Adults	OAR1_56620267.1	1	53988591	A	G	0.9997248	0.2243325	2	0.1080278	1.681889	0.431303	0.4483222	no	0	0.02752437	0.08521459
IgAmp_Adults	s52219.1	1	54020598	A	G	0.9958723	0.2714838	2	0.05923152	0.9220207	0.6306462	0.6441691	no	0	-0.01652697	0.02698668
IgAmp_Adults	OAR1_56685682.1	1	54052331	C	A	1	0.3569758	2	0.05570763	0.8675459	0.6480594	0.6611264	no	-0.04356343	-0.01820198	0
IgAmp_Adults	s73207.1	1	54152286	A	G	0.9986241	0.4442684	2	0.2530179	3.940823	0.1393995	0.1526312	no	0	0.003701279	0.07587997
IgAmp_Adults	OAR1_57075579.1	1	54232979	C	A	1	0.2671987	2	0.005275911	0.08216824	0.9597484	0.9615647	no	-0.00691302	0.001863129	0
IgAmp_Adults	OAR1_57519742.1	1	54625392	A	G	0.9178591	0.4144806	2	0.4913622	7.6165	0.02218698	0.02643703	no	0	-0.08617999	-0.09833778
IgAmp_Adults	OAR1_57568179.1	1	54660528	A	G	0.9977986	0.3923056	2	0.3939353	6.137331	0.04648313	0.0535338	no	0	-0.07395229	-0.06818207
IgAmp_Adults	DU395740_415.1	1	54730309	A	C	1	0.1080077	2	0.08359803	1.302119	0.5214929	0.5373546	no	0	-0.03741633	0.05063124
IgAmp_Adults	s26674.1	1	54769787	A	G	1	0.4898872	2	0.05691204	0.8865056	0.6419449	0.6551744	no	0	-0.0107979	0.01962942
IgAmp_Adults	OAR1_57729403.1	1	54828729	G	A	0.9918822	0.04556804	2	0.2613454	4.064874	0.1310159	0.1438619	no	0.2976797	0.208275	0
IgAmp_Adults	OAR1_57786513.1	1	54886359	G	A	0.9997248	0.3462703	2	0.01455328	0.2266665	0.8928531	0.8975221	no	-0.01714377	-0.02083238	0
IgAmp_Adults	OAR1_57838218.1	1	54942118	G	A	0.9221244	0.2252313	2	0.2481329	3.852804	0.1456714	0.1591757	no	0.01956259	-0.03853424	0
IgAmp_Adults	OAR1_57912778.1	1	54979835	C	A	0.8681893	0.3419968	2	0.005616914	0.08755762	0.9571657	0.959096	no	-0.003352552	-0.01004504	0
IgAmp_Adults	OAR1_57941516.1	1	55009756	A	G	0.9094662	0.341528	2	0.007463812	0.1157035	0.9437898	0.9463059	no	0	-0.007645212	0.00441804
IgAmp_Adults	s35436.1	1	55099580	G	A	1	0.4539075	2	0.09725954	1.515102	0.4688132	0.4854459	no	0.01673039	0.03801969	0
IgAmp_Adults	OAR1_58076698.1	1	55133477	A	C	0.9994496	0.03765143	2	0.3705524	5.772588	0.05578257	0.06370686	no	0	-0.1306861	-0.4017493
IgAmp_Adults	OAR1_58146474.1	1	55200354	G	A	0.9995872	0.4017206	2	0.17797	2.76959	0.2503752	0.266851	no	0.01482342	-0.0303954	0
IgAmp_Adults	OAR1_58298578.1	1	55355187	A	G	0.9987617	0.01542912	2	0.3010005	4.687157	0.09598356	0.1069147	no	0	-0.1544814	-0.4194975
IgAmp_Adults	OAR1_58337978.1	1	55391260	A	G	1	0.1117914	2	0.06115494	0.9525286	0.6210993	0.634863	no	0	-0.03840024	-0.0406501
IgAmp_Adults	OAR1_58471290.1	1	55523410	A	G	0.994634	0.1112879	2	0.06348482	0.9920565	0.6089445	0.6230052	no	0	-0.03928929	-0.04468305
IgAmp_Adults	OAR1_58494261.1	1	55553416	G	A	0.9997248	0.1227636	2	0.1685433	2.624111	0.269266	0.2860259	no	-0.1553579	-0.1687176	0
IgAmp_Adults	OAR1_58557145.1	1	55626796	A	G	0.9995872	0.3022712	2	0.04525646	0.7048487	0.7029817	0.7144764	no	0	0.01951684	0.04417845
IgAmp_Adults	OAR1_58591484.1	1	55664172	G	A	0.9998624	0.2496904	2	0.1642888	2.558971	0.2781803	0.2950524	no	0.03031376	-0.01695025	0
IgAmp_Adults	OAR1_58627940.1	1	55702139	G	A	0.9964227	0.4214996	2	0.07339547	1.140714	0.5653236	0.5803589	no	-0.03456486	-0.002426802	0
IgAmp_Adults	s19824.1	1	55759528	G	A	0.8011833	0.4248669	2	0.1892448	2.897169	0.2349026	0.2510963	no	0.04689137	-0.01201295	0
IgAmp_Adults	OAR1_58746085.1	1	55807319	C	A	0.994634	0.1151612	2	0.1380494	2.153296	0.3407357	0.358044	no	-0.1353947	-0.1542605	0
IgAmp_Adults	OAR1_58778285.1	1	55845405	A	G	0.9994496	0.4027395	2	0.01786275	0.278316	0.8700906	0.8756807	no	0	-0.01302908	-0.02355444
IgAmp_Adults	OAR1_58824777_X.1	1	55884312	A	G	1	0.4258393	2	0.3641535	5.671906	0.0586626	0.06684098	no	0	-0.05914134	0.000663728
IgAmp_Adults	OAR1_58842022.1	1	55899592	A	G	1	0.1497661	2	0.07813988	1.216833	0.5442119	0.5596652	no	0	-0.03332208	0.01744394
IgAmp_Adults	OAR1_58907550.1	1	55959313	C	A	0.9599615	0.399742	2	0.190543	2.966015	0.2269541	0.2429845	no	0.000552849	-0.04195917	0
IgAmp_Adults	OAR1_58938560.1	1	55989663	G	A	0.9998624	0.3226916	2	0.0508786	0.7920749	0.6729815	0.6853598	no	-0.01362557	-0.03146623	0
IgAmp_Adults	OAR1_58965035.1	1	56017782	A	G	1	0.1796918	2	0.02867759	0.4466008	0.7998745	0.8081369	no	0	-0.02031468	0.000309177
IgAmp_Adults	OAR1_59008890.1	1	56067723	G	A	0.9958723	0.01305609	1	0.000701498	0.0109257	0.9167519	0.9948021	no	0.009728552	0	0
IgAmp_Adults	OAR1_59033021.1	1	56091191	C	A	0.9998624	0.1026558	2	0.06157923	0.9591858	0.6190354	0.6328503	no	0.06278766	0.02465027	0
IgAmp_Adults	OAR1_59116550.1	1	56144857	A	G	1	0.4036874	2	0.1854134	2.888536	0.2359187	0.2521324	no	0	-0.005170492	0.0611518
IgAmp_Adults	s53539.1	1	56273963	G	A	1	0.403825	2	0.1954688	3.044362	0.2182354	0.2340716	no	-0.04020568	-0.06344823	0
IgAmp_Adults	OAR1_59376965.1	1	56395820	A	G	1	0.293891	2	0.07809589	1.216358	0.5443412	0.559792	no	0	-0.03278153	-0.01965686
IgAmp_Adults	s05724.1	1	56437438	C	A	0.9997248	0.4762593	2	0.1360302	2.118808	0.3466623	0.3639827	no	0.04387258	-0.004138579	0
IgAmp_Adults	OAR1_59485241.1	1	56514297	C	A	0.9995872	0.3820372	2	0.1073828	1.672493	0.433334	0.450336	no	0.01499238	0.0411459	0
IgAmp_Adults	OAR1_59516036.1	1	56550698	C	A	1	0.2112686	2	0.1753997	2.731366	0.2552063	0.2717609	no	-0.09148667	-0.1085661	0
IgAmp_Adults	OAR1_59527140.1	1	56560691	C	G	0.9174463	0.1664667	2	0.02966125	0.4600095	0.7945298	0.8029847	no	0	-0.01101785	0.03684506
IgAmp_Adults	OAR1_59661335.1	1	56660215	A	G	0.9995872	0.4800413	2	0.1625894	2.532516	0.2818845	0.2987993	no	0	-0.05035022	-0.0626125
IgAmp_Adults	OAR1_59752385.1	1	56743803	G	A	0.8889653	0.3242532	2	0.1324602	2.053578	0.3581552	0.3754857	no	0.07352578	0.04034923	0
IgAmp_Adults	OAR1_59993498.1	1	56971923	G	A	0.9995872	0.3995871	2	0.2684237	4.180004	0.1236869	0.1361745	no	0.08734714	0.06717276	0
IgAmp_Adults	OAR1_60012212.1	1	56993351	G	A	0.9998624	0.3998211	2	0.2684237	4.180004	0.1236869	0.1361745	no	0.08734714	0.06717276	0
IgAmp_Adults	OAR1_60063674.1	1	57039707	G	A	1	0.4049945	2	0.2018859	3.144463	0.2075815	0.223158	no	-0.07957307	-0.03750486	0
IgAmp_Adults	OAR1_60169765.1	1	57147186	A	G	1	0.1308476	2	0.05880051	0.9157729	0.6326193	0.6460916	no	0	-0.03161062	0.004831188
IgAmp_Adults	OAR1_60267266.1	1	57249759	G	A	1	0.4660842	2	0.1812377	2.82294	0.2437847	0.260146	no	-0.07258652	-0.04814989	0
IgAmp_Adults	OAR1_60303596.1	1	57283179	C	A	1	0.3670886	2	0.06353621	0.9896471	0.6096785	0.6237216	no	0.01744305	0.03525452	0
IgAmp_Adults	OAR1_60333122.1	1	57316101	A	C	1	0.3123968	2	0.009298207	0.1448135	0.9301525	0.9332571	no	0	0.01040988	0.01488464
IgAmp_Adults	OAR1_60385738.1	1	57368619	A	G	0.9933957	0.1612188	2	0.01255855	0.1958555	0.9067144	0.91081	no	0	-0.004264907	0.02955511
IgAmp_Adults	OAR1_60573392.1	1	57540822	A	G	1	0.3563566	2	0.50903	7.928059	0.01898645	0.0227862	no	0	-0.05356135	0.04346789
IgAmp_Adults	OAR1_60649800.1	1	57612556	A	G	1	0.1408916	2	0.02153018	0.3353362	0.8456344	0.8521848	no	0	-0.01632015	0.02117951
IgAmp_Adults	OAR1_60716093.1	1	57676142	C	A	0.9997248	0.3261767	2	0.2477806	3.859828	0.1451607	0.1586433	no	-0.09985086	-0.07485119	0
IgAmp_Adults	OAR1_60750138.1	1	57704929	A	C	0.9230875	0.04978387	2	0.1071516	1.668564	0.4341861	0.4511807	no	0	-0.02562484	-0.4957618
IgAmp_Adults	OAR1_60787591.1	1	57739410	A	C	1	0.2872179	2	0.04853941	0.7559066	0.6852625	0.6972861	no	0	0.02690928	0.02481965
IgAmp_Adults	OAR1_60831182.1	1	57783473	G	A	1	0.1982664	2	0.03218112	0.5012531	0.778313	0.7873421	no	-0.04680663	-0.03224176	0
IgAmp_Adults	OAR1_60838371.1	1	57789949	G	A	0.9994496	0.04653084	2	0.106887	1.663714	0.4352403	0.4522257	no	0.4946483	0.4678284	0
IgAmp_Adults	OAR1_61145066.1	1	57981823	A	G	0.9997248	0.3169557	2	0.3493489	5.436123	0.06600256	0.07479732	no	0	0.02242914	0.1179118
IgAmp_Adults	OAR1_61237925.1	1	58019251	A	G	1	0.04678041	2	0.108842	1.69535	0.4284098	0.4454527	no	0	-0.01017863	-0.3230922
IgAmp_Adults	OAR1_61335860.1	1	58124042	G	A	1	0.0468492	2	0.108842	1.69535	0.4284098	0.4454527	no	0.3230922	0.3129135	0
IgAmp_Adults	OAR1_61353037.1	1	58141169	A	C	1	0.2061778	2	0.2041062	3.179111	0.2040163	0.2195002	no	0	-0.05601977	-0.05462127
IgAmp_Adults	OAR1_61456612.1	1	58242663	A	C	0.9997248	0.154005	2	0.128446	2.000709	0.3677491	0.3850751	no	0	0.03194066	0.1104945
IgAmp_Adults	OAR1_61493280.1	1	58277276	G	A	0.8209961	0.1536786	2	0.00346672	0.05377158	0.9734724	0.9746777	no	-0.006551557	0.001997573	0
IgAmp_Adults	OAR1_61538612_X.1	1	58332201	G	A	1	0.3374381	2	0.02922537	0.4552302	0.7964308	0.8048173	no	-0.02726519	-0.02951282	0
IgAmp_Adults	OAR1_61632428.1	1	58415737	G	A	0.9998624	0.1957479	2	0.0723702	1.126901	0.5692414	0.5841953	no	-0.07519754	-0.0748986	0
IgAmp_Adults	OAR1_61654057.1	1	58438952	G	A	1	0.1543753	2	0.03800744	0.5919501	0.743806	0.7540068	no	-0.06199978	-0.04297977	0
IgAmp_Adults	OAR1_61727500_X.1	1	58520705	A	G	1	0.2064529	2	0.2801492	4.363401	0.1128495	0.1247684	no	0	-0.05821114	0.01607846
IgAmp_Adults	OAR1_61758118.1	1	58544339	A	G	0.9997248	0.3098679	2	0.119671	1.863936	0.3937781	0.4110348	no	0	0.009382942	0.0676765
IgAmp_Adults	OAR1_61770918.1	1	58556966	A	G	0.9905063	0.04174191	2	0.09448289	1.477658	0.477673	0.494194	no	0	-0.01272347	-0.4791683
IgAmp_Adults	OAR1_61888956.1	1	58652602	A	G	0.9982113	0.1540317	2	0.09349407	1.459857	0.4819435	0.498408	no	0	0.01313158	0.09661022
IgAmp_Adults	s51693.1	1	58877037	A	G	1	0.2107182	2	0.09732386	1.515907	0.4686245	0.4852594	no	0	-0.004372316	0.0745078
IgAmp_Adults	OAR1_62133622.1	1	58936648	G	A	1	0.04368465	2	0.038949	0.6065903	0.7383811	0.7487597	no	0.1793616	0.1673922	0
IgAmp_Adults	OAR1_62185766.1	1	58985824	G	A	1	0.4025179	2	0.5296206	8.248049	0.01617927	0.01956072	no	0.04677333	-0.03739269	0
IgAmp_Adults	OAR1_62256077_X.1	1	59062240	A	G	1	0.1600853	2	0.1493769	2.326682	0.3124406	0.3296241	no	0	0.02824924	0.1223346
IgAmp_Adults	OAR1_62343378.1	1	59150635	G	A	0.9998624	0.3462915	2	0.5730322	8.923887	0.01153991	0.01417041	no	0.02163103	-0.05946533	0
IgAmp_Adults	OAR1_62377130.1	1	59181313	A	C	0.8101266	0.3492697	2	0.7527829	11.72728	0.002840887	0.003720909	no	0	-0.1018221	-0.04213244
IgAmp_Adults	s57947.1	1	59258183	G	A	1	0.2043891	2	0.009626249	0.1499222	0.9277796	0.9309858	no	-0.01020114	-0.01923965	0
IgAmp_Adults	OAR1_62486992.1	1	59293075	G	A	0.9979362	0.1358059	2	0.1673893	2.608303	0.2714028	0.2881907	no	-0.143855	-0.116954	0
IgAmp_Adults	OAR1_62521467.1	1	59326649	G	A	1	0.1356632	2	0.1615291	2.516097	0.2842081	0.3011485	no	-0.141143	-0.1136454	0
IgAmp_Adults	OAR1_62820524.1	1	59519142	G	A	0.8875894	0.4670594	2	0.1248568	1.939518	0.3791744	0.39648	no	0.03066761	0.04761211	0
IgAmp_Adults	OAR1_62872234.1	1	59561164	G	A	1	0.2361035	2	0.07428194	1.156981	0.5607443	0.5758734	no	0.01164364	0.03871131	0
IgAmp_Adults	OAR1_63040872.1	1	59625317	A	G	0.7150523	0.3968636	2	0.2056233	3.187064	0.2032067	0.2186691	no	0	0.03554098	-0.02662104
IgAmp_Adults	OAR1_63062950.1	1	59642266	A	G	0.9997248	0.3597578	2	0.1616589	2.517075	0.2840692	0.3010081	no	0	0.04721621	0.04217744
IgAmp_Adults	OAR1_63186311.1	1	59710492	A	G	0.9995872	0.4484515	2	0.1028345	1.602111	0.448855	0.4657111	no	0	0.03105459	0.001318961
IgAmp_Adults	OAR1_63267961_X.1	1	59793196	A	G	1	0.1796918	2	0.4381541	6.825355	0.03295286	0.03855684	no	0	-0.000380668	0.1855615
IgAmp_Adults	OAR1_63304759.1	1	59831598	A	G	1	0.1619428	2	0.1142394	1.779271	0.4108054	0.4279737	no	0	0.001764401	-0.1048274
IgAmp_Adults	OAR1_63334285.1	1	59862914	G	A	0.9997248	0.1795348	2	0.438179	6.825743	0.03294646	0.0385497	no	-0.1852751	-0.1859939	0
IgAmp_Adults	s26122.1	1	59894711	G	A	0.9998624	0.2487271	2	0.1670921	2.601185	0.2723704	0.2891709	no	0.05329549	0.07741347	0
IgAmp_Adults	s17248.1	1	59936310	G	A	1	0.4182719	2	0.03912341	0.6093556	0.7373609	0.7477727	no	-0.02434827	-0.000532984	0
IgAmp_Adults	OAR1_63470748.1	1	59977394	G	A	0.9994496	0.1881195	2	0.07743173	1.206053	0.5471531	0.5625504	no	-0.05692972	-0.0228649	0
IgAmp_Adults	OAR1_63515541.1	1	60020071	A	G	1	0.4133187	2	0.03130205	0.487525	0.7836737	0.7925147	no	0	0.02132048	0.01742052
IgAmp_Adults	s48919.1	1	60052445	A	G	1	0.2831591	2	0.09473612	1.475717	0.4781367	0.4946517	no	0	-0.01371493	-0.06363441
IgAmp_Adults	OAR1_63572898.1	1	60076655	A	G	1	0.3388828	2	0.1102259	1.716823	0.4238348	0.4409136	no	0	0.03669758	0.05178488
IgAmp_Adults	OAR1_63701137.1	1	60208397	G	A	0.9237755	0.4419869	2	0.1419611	2.211529	0.3309578	0.3482357	no	-0.0465912	0.000764494	0
IgAmp_Adults	OAR1_63733686.1	1	60244829	G	A	1	0.36929	2	0.0674072	1.050049	0.5915409	0.6060079	no	-0.02727104	0.003594258	0
IgAmp_Adults	OAR1_63760945.1	1	60274233	G	A	1	0.3692212	2	0.0592457	0.9228992	0.6303692	0.6438992	no	-0.02553368	0.003389257	0
IgAmp_Adults	s12827.1	1	60401908	A	C	0.9998624	0.06962983	2	0.2388802	3.719503	0.1557113	0.1696253	no	0	0.008002849	0.3653431
IgAmp_Adults	s28841.1	1	60448835	G	A	0.9997248	0.06943298	2	0.2388802	3.719503	0.1557113	0.1696253	no	-0.3653431	-0.3573402	0
IgAmp_Adults	OAR1_64192254.1	1	60661313	G	A	1	0.4389103	2	0.1550322	2.414507	0.2990174	0.3161008	no	-0.01145982	0.03181341	0
IgAmp_Adults	OAR1_64254293.1	1	60719214	G	A	0.9993121	0.09279912	2	0.3428029	5.337818	0.06932783	0.07838815	no	-0.4534851	-0.4239749	0
IgAmp_Adults	s39262.1	1	60733952	A	G	1	0.1577463	2	0.1337476	2.083296	0.3528726	0.3702006	no	0	0.0313905	-0.05945301
IgAmp_Adults	OAR1_64299133.1	1	60764702	G	A	1	0.2794441	2	0.00344679	0.05368431	0.9735149	0.9747182	no	-0.01192164	-0.006539513	0
IgAmp_Adults	s26713.1	1	60803303	G	A	1	0.08537424	2	0.03882853	0.6047222	0.7390711	0.7494272	no	0.09421497	0.1034545	0
IgAmp_Adults	OAR1_64419013.1	1	60882428	A	C	0.9997248	0.3861134	2	0.007105216	0.1105421	0.9462286	0.9486386	no	0	0.002876832	0.01470313
IgAmp_Adults	OAR1_64551690.1	1	60991252	G	A	1	0.2731838	2	0.007623325	0.1187289	0.9423632	0.9449413	no	-0.0188105	-0.01343924	0
IgAmp_Adults	s68120.1	1	61023038	G	A	1	0.3409466	2	0.3559149	5.544744	0.06251353	0.07102067	no	-0.007097755	-0.06443685	0
IgAmp_Adults	s45507.1	1	61029206	A	G	0.9990369	0.1099022	2	0.03726595	0.580042	0.7482479	0.7583018	no	0	-0.009314998	-0.09163069
IgAmp_Adults	s27275.1	1	61113705	A	G	0.9997248	0.3735205	2	0.1026785	1.599183	0.4495125	0.4663618	no	0	0.03600663	0.01296028
IgAmp_Adults	OAR1_64780959.1	1	61219785	G	A	0.9998624	0.02415027	1	0.07071309	1.101362	0.2939674	0.5913555	no	0.087483	0	0
IgAmp_Adults	s27901.1	1	61239969	G	A	0.9988993	0.3738981	2	0.1187927	1.852905	0.3959558	0.4132031	no	-0.01610487	0.02321716	0
IgAmp_Adults	s74111.1	1	61259262	G	A	0.9972482	0.02421358	1	0.0697109	1.086318	0.2972884	0.5956141	no	0.08694414	0	0
IgAmp_Adults	OAR1_64866878.1	1	61306219	A	C	0.9997248	0.4843105	2	0.007799338	0.121337	0.9411352	0.9437665	no	0	0.000257085	0.01180403
IgAmp_Adults	OAR1_64912605.1	1	61350464	A	G	1	0.3348239	2	0.0989877	1.541815	0.462593	0.4792995	no	0	0.01421381	-0.03592868
IgAmp_Adults	OAR1_65028926.1	1	61397709	A	G	0.9993121	0.3088256	2	0.04473788	0.6984261	0.7052429	0.7166685	no	0	-0.01773838	-0.04401544
IgAmp_Adults	s18889.1	1	61464429	G	A	0.9998624	0.02201734	1	0.03919948	0.6105532	0.4345796	0.7473457	no	0.06861941	0	0
IgAmp_Adults	OAR1_65172267.1	1	61589657	C	A	0.9998624	0.2482455	2	0.1959538	3.050632	0.2175523	0.2333726	no	0.1102511	0.09920132	0
IgAmp_Adults	OAR1_65265541_X.1	1	61680002	A	G	0.9998624	0.3374845	2	0.1502714	2.340783	0.3102454	0.3274143	no	0	-0.03735745	-0.07365467
IgAmp_Adults	s66702.1	1	61818624	C	A	1	0.4001101	2	0.2090449	3.255957	0.196326	0.2116001	no	-0.01616713	-0.05457786	0
IgAmp_Adults	OAR1_65513709.1	1	61839975	A	G	0.9998624	0.11105	2	0.2285101	3.558882	0.1687324	0.1831318	no	0	-0.06399381	0.03497791
IgAmp_Adults	s30649.1	1	61941750	A	G	1	0.4776417	2	0.00179011	0.0278798	0.9861568	0.9867897	no	0	0.005280312	0.00382697
IgAmp_Adults	OAR1_65577929.1	1	61967006	A	G	0.9905063	0.4784692	2	0.005374048	0.08363041	0.959047	0.9608943	no	0	0.009319516	0.00949137
IgAmp_Adults	s35437.1	1	62032114	A	G	1	0.3646808	2	0.08247505	1.284631	0.5260728	0.5418557	no	0	-0.03232019	-0.01174155
IgAmp_Adults	OAR1_65702938.1	1	62094159	G	A	0.9181343	0.2109246	2	0.5228786	8.09284	0.01748486	0.02106381	no	-0.06215915	-0.1286294	0
IgAmp_Adults	OAR1_65876842.1	1	62319550	G	A	0.9998624	0.08765653	2	0.1290008	2.008945	0.3662378	0.3835653	no	0.01760616	-0.0414204	0
IgAmp_Adults	s65887.1	1	62392838	G	A	1	0.1342185	2	0.2645729	4.120718	0.1274082	0.1400804	no	-0.0166932	-0.08439097	0
IgAmp_Adults	s57980.1	1	62401101	G	A	0.9995872	0.1340674	2	0.2645729	4.120718	0.1274082	0.1400804	no	-0.0166932	-0.08439097	0
IgAmp_Adults	OAR1_65951652.1	1	62406588	A	G	0.9998624	0.134237	2	0.2569155	4.00003	0.1353332	0.148381	no	0	-0.06629174	0.01870771
IgAmp_Adults	OAR1_66062371.1	1	62518130	A	C	0.793891	0.1414211	2	0.03555082	0.5529436	0.758455	0.7681669	no	0	-0.02544901	0.006326164
IgAmp_Adults	s24631.1	1	62573805	G	A	0.9998624	0.4300949	2	0.009219498	0.1435856	0.9307237	0.9338039	no	-0.01683486	-0.008394985	0
IgAmp_Adults	OAR1_66156513.1	1	62602229	A	G	1	0.4394606	2	0.02365797	0.3684747	0.8317384	0.8388205	no	0	-0.01237002	0.005361739
IgAmp_Adults	OAR1_66164420.1	1	62610092	A	G	0.9988993	0.1304408	2	0.03591897	0.5594087	0.7560072	0.7658017	no	0	-0.02676134	-0.01063264
IgAmp_Adults	OAR1_66213673.1	1	62652092	A	G	0.9998624	0.2775561	2	0.205654	3.203305	0.2015631	0.2169816	no	0	-0.02297761	0.06895454
IgAmp_Adults	OAR1_66298910.1	1	62660714	A	G	1	0.2775179	2	0.205654	3.203305	0.2015631	0.2169816	no	0	-0.02297761	0.06895454
IgAmp_Adults	DU521806_135.1	1	62731658	A	G	0.9998624	0.04541076	2	0.02831546	0.4420632	0.8016914	0.8098879	no	0	-0.03488801	-0.1517205
IgAmp_Adults	OAR1_66412780.1	1	62864207	C	A	0.9994496	0.1483343	2	0.02068306	0.3219884	0.851297	0.8576278	no	-0.0245432	-0.004872809	0
IgAmp_Adults	OAR1_66425911.1	1	62885134	G	A	1	0.396464	2	0.1761434	2.743701	0.2536371	0.2701666	no	-0.006053734	-0.04519476	0
IgAmp_Adults	OAR1_66472888.1	1	62928540	A	G	0.9998624	0.1484794	2	0.01768892	0.2754831	0.8713239	0.8768648	no	0	0.01814725	0.02303103
IgAmp_Adults	OAR1_66495276.1	1	62956485	C	A	1	0.3142543	2	0.196029	3.053198	0.2172733	0.2330871	no	-0.07327312	-0.08303066	0
IgAmp_Adults	OAR1_66529236.1	1	62997737	A	G	0.9998624	0.3783542	2	0.002573011	0.04007355	0.9801626	0.9810669	no	0	-0.004362208	-0.009689821
IgAmp_Adults	OAR1_66620916.1	1	63090548	C	A	0.9997248	0.2658271	2	0.0617068	0.9609407	0.6184924	0.6323207	no	-0.0563565	-0.03625705	0
IgAmp_Adults	OAR1_66650935.1	1	63128803	G	A	1	0.4506054	2	0.1328235	2.068975	0.3554085	0.3727382	no	0.05204027	0.00835161	0
IgAmp_Adults	OAR1_66759832.1	1	63226954	A	G	0.9998624	0.2161827	2	0.3327646	5.182027	0.07494406	0.08443513	no	0	-0.06782778	-0.09528256
IgAmp_Adults	OAR1_66802799.1	1	63252034	A	G	0.9994496	0.2162032	2	0.3277317	5.108268	0.07775952	0.08745859	no	0	-0.06738841	-0.09488197
IgAmp_Adults	s26859.1	1	63337479	G	A	0.8105394	0.2177898	2	0.2734082	4.20382	0.1222227	0.1346364	no	0.07801476	0.007668559	0
IgAmp_Adults	s41112.1	1	63347665	A	G	1	0.2160154	2	0.3327646	5.182027	0.07494406	0.08443513	no	0	-0.06782778	-0.09528256
IgAmp_Adults	OAR1_66939672.1	1	63378161	G	A	0.9237755	0.2294459	2	0.1521825	2.369546	0.3058156	0.322953	no	-0.08356444	-0.04520991	0
IgAmp_Adults	OAR1_67040197.1	1	63455167	A	G	1	0.2290176	2	0.1490277	2.321315	0.3132801	0.3304689	no	0	0.03785848	0.08281335
IgAmp_Adults	OAR1_67047421.1	1	63465803	G	A	0.9995872	0.1859601	2	0.0459588	0.7157933	0.6991453	0.7107562	no	0.04072128	0.01376921	0
IgAmp_Adults	OAR1_67188917.1	1	63606388	A	G	0.9994496	0.07723018	2	0.3638739	5.664716	0.05887386	0.0670706	no	0	-0.1034351	-0.05687847
IgAmp_Adults	OAR1_67262164.1	1	63618003	A	G	0.9993121	0.4379044	2	0.000239256	0.00373255	0.9981355	0.9982212	no	0	-0.00191654	-0.001549041
IgAmp_Adults	OAR1_67365041.1	1	63725875	A	G	0.9997248	0.1221442	2	0.2422022	3.781899	0.1509284	0.1646512	no	0	-0.06065347	0.07408188
IgAmp_Adults	OAR1_67236647.1	1	63763325	A	G	1	0.06143368	2	0.4100972	6.388194	0.04100354	0.04749644	no	0	-0.1127663	0.07887318
IgAmp_Adults	OAR1_67421568.1	1	63783748	G	A	1	0.08131535	2	0.3357055	5.228385	0.07322688	0.08258853	no	-0.08979473	-0.1725176	0
IgAmp_Adults	OAR1_67444780.1	1	63804532	A	G	1	0.1909741	2	0.4910139	7.647128	0.02184979	0.02605362	no	0	-0.08643886	-0.1175875
IgAmp_Adults	s03177.1	1	63863563	A	C	1	0.1121354	2	0.6065847	9.443442	0.008899851	0.01105999	no	0	-0.1071662	0.02582831
IgAmp_Adults	s27673.1	1	63895607	G	A	1	0.3774078	2	0.1370169	2.133539	0.3441184	0.3614342	no	-0.0292207	-0.0515357	0
IgAmp_Adults	OAR1_67572134.1	1	63931126	G	A	1	0.3774078	2	0.1370169	2.133539	0.3441184	0.3614342	no	-0.0292207	-0.0515357	0
IgAmp_Adults	OAR1_67621360.1	1	63979161	A	G	1	0.03026968	2	0.1774881	2.764255	0.2510439	0.2675309	no	0	-0.1002233	-0.3612996
IgAmp_Adults	OAR1_67629845.1	1	63986903	G	A	1	0.03020088	2	0.1774881	2.764255	0.2510439	0.2675309	no	0.3612996	0.2610763	0
IgAmp_Adults	OAR1_67688894.1	1	64042426	G	A	0.6041552	0.163744	2	0.240163	3.699916	0.1572438	0.1712175	no	0.06269282	-0.01232049	0
IgAmp_Adults	OAR1_67701468_X.1	1	64054097	G	A	0.9998624	0.4453695	2	0.2292043	3.569651	0.1678264	0.1821936	no	-0.08653238	-0.0458487	0
IgAmp_Adults	OAR1_67773451.1	1	64101392	A	G	0.9998624	0.2373056	2	0.1852249	2.883659	0.2364947	0.2527196	no	0	-0.04441648	-0.09750564
IgAmp_Adults	OAR1_67815745.1	1	64147391	G	A	1	0.02180793	1	0.007581717	0.1180889	0.7311166	0.9452299	no	-0.02435338	0	0
IgAmp_Adults	s75469.1	1	64240267	A	G	1	0.4828013	2	0.06017079	0.9371419	0.6258961	0.6395396	no	0	0.03146337	0.02722808
IgAmp_Adults	OAR1_67892911.1	1	64262992	G	A	1	0.3640616	2	0.1245549	1.939796	0.3791217	0.3964275	no	-0.06650211	-0.03649792	0
IgAmp_Adults	OAR1_67951620.1	1	64314437	G	A	0.9991745	0.3587166	2	0.2774543	4.320951	0.1152703	0.1273205	no	0.0751559	0.01588272	0
IgAmp_Adults	OAR1_68070336.1	1	64434227	G	A	1	0.08344799	2	0.3625681	5.646729	0.05940573	0.06764851	no	-0.08095498	-0.1699676	0
IgAmp_Adults	OAR1_68115107.1	1	64475208	A	G	0.9995872	0.05726084	2	0.07780596	1.211666	0.5456197	0.5610463	no	0	0.01656223	0.3091534
IgAmp_Adults	OAR1_68163021_X.1	1	64525530	G	A	1	0.3662631	2	0.1721318	2.68052	0.2617776	0.2784325	no	-0.07960169	-0.05186904	0
IgAmp_Adults	s26940.1	1	64544751	A	C	0.9998624	0.3661071	2	0.1900853	2.959979	0.2276401	0.243685	no	0	0.02755821	0.08369953
IgAmp_Adults	OAR1_68303817_X.1	1	64669871	A	G	0.8891029	0.1737078	2	0.3189869	4.945933	0.08433429	0.09449978	no	0	-0.07235937	-0.1377963
IgAmp_Adults	s16610.1	1	64845386	G	A	1	0.3977711	2	0.2617892	4.075829	0.1303002	0.1431121	no	-0.07414125	-0.07744064	0
IgAmp_Adults	OAR1_68635821.1	1	64887512	A	G	1	0.2180105	2	0.2226201	3.466619	0.1766986	0.1913711	no	0	0.007086544	0.1175593
IgAmp_Adults	s57419.1	1	64935295	A	G	1	0.08812603	2	0.3413794	5.316332	0.07007663	0.07919565	no	0	-0.03992433	0.3551776
IgAmp_Adults	s06844.1	1	64969397	G	A	1	0.3322785	2	0.1169867	1.82162	0.4021983	0.4194154	no	-0.003856846	-0.03701212	0
IgAmp_Adults	OAR1_68758775.1	1	64998865	A	G	0.9997248	0.4227223	2	0.05692528	0.8865829	0.6419201	0.6551503	no	0	-0.01661217	-0.04328174
IgAmp_Adults	s02849.1	1	65155713	A	G	1	0.2482801	2	0.1437755	2.239035	0.3264373	0.3436966	no	0	-0.04028344	0.005237933
IgAmp_Adults	OAR1_69029592.1	1	65274379	G	A	1	0.05365988	2	0.07918924	1.233199	0.539777	0.5553134	no	-0.3340441	-0.343543	0
IgAmp_Adults	OAR1_69092794.1	1	65287267	G	A	0.8888277	0.369969	2	0.05295166	0.8208531	0.6633672	0.6760162	no	0.02793976	-0.000605221	0
IgAmp_Adults	OAR1_69101842.1	1	65296058	G	A	0.9998624	0.3670703	2	0.08227581	1.281129	0.526995	0.5427618	no	0.01568918	-0.01669211	0
IgAmp_Adults	OAR1_69142751.1	1	65336184	C	G	1	0.3963952	2	0.06035892	0.9399649	0.6250132	0.638679	no	0	-0.02255561	-0.04270208
IgAmp_Adults	s54235.1	1	65387487	A	G	0.9997248	0.3710432	2	0.07034955	1.095595	0.5782218	0.5929843	no	0	-0.02637318	-0.0445551
IgAmp_Adults	OAR1_69224190.1	1	65418828	A	G	0.8888277	0.3737616	2	0.05337718	0.827589	0.6611368	0.6738477	no	0	-0.01438742	-0.04427357
IgAmp_Adults	OAR1_69244286.1	1	65439839	G	A	1	0.4197854	2	0.2417773	3.765006	0.1522086	0.1659833	no	0.08392351	0.03421822	0
IgAmp_Adults	OAR1_69309059.1	1	65485724	A	G	0.9998624	0.03082427	2	0.1665621	2.593946	0.273358	0.2901711	no	0	-0.1000317	-0.3632084
IgAmp_Adults	OAR1_69330312.1	1	65507097	G	A	0.9616125	0.05930748	2	0.1025425	1.59701	0.4500013	0.4668456	no	0.07630683	0.01719902	0
IgAmp_Adults	OAR1_69375814.1	1	65553099	G	A	1	0.3290451	2	0.08384978	1.305821	0.5205285	0.5364066	no	0.02263784	-0.01093694	0
IgAmp_Adults	OAR1_69407228_X.1	1	65591079	A	G	1	0.3917171	2	0.1104813	1.720359	0.4230861	0.4401705	no	0	-0.03319495	-0.0559243
IgAmp_Adults	OAR1_69442509.1	1	65627452	G	A	0.9998624	0.1167607	2	0.02616052	0.4074621	0.8156817	0.8233655	no	0.01723607	-0.008218828	0
IgAmp_Adults	OAR1_70324188.1	1	65759214	G	A	0.9998624	0.1329985	2	0.000789761	0.01230017	0.9938688	0.9941501	no	-0.008187825	-0.004641679	0
IgAmp_Adults	OAR1_70513087.1	1	65961827	G	A	1	0.06728123	2	0.03949646	0.6151432	0.7352302	0.7457113	no	0.1391657	0.1291308	0
IgAmp_Adults	OAR1_70591410.1	1	66052500	A	G	1	0.16153	2	0.1333076	2.0764	0.3540915	0.3714204	no	0	-0.04368493	-0.09468803
IgAmp_Adults	OAR1_70604619.1	1	66062361	A	G	1	0.2289488	2	0.1450768	2.259486	0.3231162	0.3403601	no	0	-0.04349845	-0.06668681
IgAmp_Adults	OAR1_70611692.1	1	66069685	A	C	0.9611998	0.2272402	2	0.1442313	2.246217	0.3252671	0.3425212	no	0	-0.0434852	-0.06617546
IgAmp_Adults	OAR1_70683260.1	1	66135670	A	G	0.9610622	0.08432355	2	0.390279	6.075902	0.047933	0.05512561	no	0	-0.09826668	-0.1952192
IgAmp_Adults	OAR1_70764611.1	1	66217100	G	A	1	0.1105531	2	0.05921677	0.9223981	0.6305271	0.6440531	no	0.08617269	0.05103285	0
IgAmp_Adults	OAR1_70886689.1	1	66327417	A	G	1	0.10959	2	0.096745	1.506965	0.4707245	0.4873337	no	0	-0.04635312	-0.04471489
IgAmp_Adults	s16707.1	1	66410770	A	G	0.7076225	0.07515069	2	0.3437179	5.310715	0.07027372	0.07940812	no	0	-0.09538775	0.1042943
IgAmp_Adults	OAR1_71172419.1	1	66592000	A	C	0.9020363	0.04797132	1	0.02158689	0.3370058	0.5615626	0.8515065	no	0	0.03431118	0
IgAmp_Adults	OAR1_71221992.1	1	66643167	A	G	0.9997248	0.4697908	2	0.1112474	1.731958	0.4206395	0.4377419	no	0	-0.01925681	-0.05680648
IgAmp_Adults	OAR1_71254279.1	1	66676657	G	A	1	0.08619978	2	0.3749845	5.839953	0.05393495	0.06169233	no	0.1972837	0.1012633	0
IgAmp_Adults	OAR1_71317238.1	1	66736830	G	A	0.9995872	0.0586373	2	0.09582315	1.492081	0.4742405	0.4908057	no	-0.2665039	-0.2987342	0
IgAmp_Adults	s09319.1	1	66819497	A	G	1	0.2189048	2	0.09560032	1.488801	0.4750189	0.4915742	no	0	-0.00186144	0.07523378
IgAmp_Adults	OAR1_71455337.1	1	66872738	G	A	0.997661	0.06047442	2	0.1248106	1.941952	0.3787133	0.3960201	no	0.2862384	0.2310813	0
IgAmp_Adults	OAR1_71477114.1	1	66892920	G	A	0.9998624	0.4808036	2	0.09233537	1.43742	0.4873805	0.5037706	no	0.02094425	-0.01566368	0
IgAmp_Adults	OAR1_71521083.1	1	66940400	G	A	0.9939461	0.33451	2	0.01106165	0.17138	0.9178787	0.9215056	no	0.008709212	0.01530333	0
IgAmp_Adults	OAR1_71579102.1	1	66993139	G	A	0.9602367	0.210417	2	0.02032194	0.3164828	0.8536437	0.859883	no	-0.0436941	-0.03867126	0
IgAmp_Adults	OAR1_71610348.1	1	67018785	G	A	0.9997248	0.121112	2	0.03242654	0.5050558	0.7768346	0.7859153	no	-0.06937745	-0.07226395	0
IgAmp_Adults	s43910.1	1	67062156	G	A	0.9032746	0.3583397	2	0.07180792	1.119888	0.5712412	0.586153	no	0.03530807	0.04380795	0
IgAmp_Adults	s15529.1	1	67105217	A	G	1	0.2304623	2	0.0300863	0.4685819	0.7911316	0.799708	no	0	0.02040756	0.007749519
IgAmp_Adults	s28113.1	1	67114515	A	G	0.9995872	0.05299381	2	0.07205898	1.121775	0.5707022	0.5856254	no	0	0.001319739	0.2957327
IgAmp_Adults	OAR1_71742338.1	1	67216137	G	A	0.9998624	0.417091	2	0.0716074	1.115122	0.5726039	0.5874868	no	0.03399541	0.0379895	0
IgAmp_Adults	OAR1_71789985.1	1	67259774	G	A	1	0.104224	2	0.2592309	4.038216	0.1327738	0.1457028	no	0.384765	0.3881245	0
IgAmp_Adults	OAR1_71835815.1	1	67303097	A	C	0.9229499	0.1198569	2	0.000196667	0.003063002	0.9984697	0.99854	no	0	0.001758013	-0.001926848
IgAmp_Adults	OAR1_71967991.1	1	67431170	A	C	0.9947716	0.4683264	2	0.1255483	1.952465	0.3767278	0.3940392	no	0	0.04373713	0.03120806
IgAmp_Adults	OAR1_72035677.1	1	67499306	G	A	1	0.4347826	2	0.1150693	1.792036	0.4081918	0.4253758	no	-0.01845289	0.02084738	0
IgAmp_Adults	OAR1_72099868.1	1	67563681	A	G	0.9984865	0.135042	2	0.09264031	1.443085	0.4860021	0.5024113	no	0	-0.01728864	0.09080585
IgAmp_Adults	OAR1_72272469.1	1	67729246	G	A	0.9998624	0.1526765	2	0.03585575	0.5584491	0.75637	0.7661523	no	-0.06289327	-0.04486801	0
IgAmp_Adults	OAR1_72364642.1	1	67833761	G	A	0.9993121	0.184841	2	0.1593894	2.486382	0.2884622	0.3054473	no	-0.1109478	-0.1146121	0
IgAmp_Adults	s45498.1	1	67889219	C	A	0.9606494	0.273847	2	0.06353854	0.9885157	0.6100235	0.6240583	no	-0.01096954	-0.03453994	0
IgAmp_Adults	OAR1_72471224.1	1	67946009	C	A	1	0.07711888	2	0.3311148	5.157261	0.07587783	0.08543845	no	0.3758522	0.4054572	0
IgAmp_Adults	OAR1_72502432_X.1	1	67978136	A	G	0.9993121	0.3756712	2	0.09069512	1.412409	0.4935138	0.5098167	no	0	-0.02921896	-0.05142452
IgAmp_Adults	OAR1_72537233.1	1	68019190	G	A	0.9998624	0.463809	2	0.07904114	1.231045	0.5403585	0.5558841	no	0.04855671	0.02572847	0
IgAmp_Adults	s48830.1	1	68061632	A	G	0.9995872	0.09105299	2	0.2415643	3.762284	0.152416	0.166199	no	0	-0.06224577	-0.209227
IgAmp_Adults	OAR1_72618599_X.1	1	68101447	G	A	1	0.1285773	2	0.01671177	0.2602776	0.8779735	0.8832476	no	0.01500153	0.03182165	0
IgAmp_Adults	s19841.1	1	68190751	A	G	1	0.3921299	2	0.1849081	2.879979	0.2369303	0.2531636	no	0	0.04365521	0.004845001
IgAmp_Adults	s66349.1	1	68199001	G	A	1	0.2063154	2	0.01722143	0.2682021	0.8745017	0.8799154	no	-0.03789955	-0.02858355	0
IgAmp_Adults	OAR1_72809819.1	1	68284272	A	G	0.9993121	0.05844692	2	0.2142307	3.336311	0.1885946	0.2036434	no	0	-0.0854594	-0.1785163
IgAmp_Adults	s53787.1	1	68333165	G	A	1	0.01465327	1	0.1309748	2.039765	0.1532333	0.3779677	no	-0.153503	0	0
IgAmp_Adults	OAR1_72984979.1	1	68457284	A	G	0.9998624	0.3521398	2	0.1297751	2.020762	0.3640803	0.3814094	no	0	-0.03974119	-0.05525502
IgAmp_Adults	OAR1_73027197.1	1	68499533	G	A	1	0.05524216	2	0.5406751	8.423993	0.01481675	0.01798611	no	0.8325818	0.8005127	0
IgAmp_Adults	OAR1_73079598.1	1	68548146	A	C	0.9998624	0.3336315	2	0.03342073	0.5203371	0.7709216	0.7802076	no	0	0.006848099	-0.02395805
IgAmp_Adults	OAR1_73136920.1	1	68607496	A	C	1	0.1575399	2	0.3368258	5.244364	0.0726442	0.08196149	no	0	-0.02958358	-0.2012447
IgAmp_Adults	OAR1_73149868.1	1	68619837	A	G	0.9994496	0.3582048	2	0.05212322	0.8117592	0.6663904	0.6789549	no	0	-0.02252746	-0.03958616
IgAmp_Adults	OAR1_73166924.1	1	68632937	G	A	1	0.09032746	2	0.2268092	3.5311	0.1710927	0.1855748	no	0.2233699	0.173955	0
IgAmp_Adults	OAR1_73281352.1	1	68752161	G	A	0.996973	0.2676649	2	0.04440092	0.6901477	0.7081681	0.719504	no	-0.03240318	-0.0409183	0
IgAmp_Adults	OAR1_73306625.1	1	68776603	A	G	0.9980737	0.3321616	2	0.04283293	0.6664445	0.7166109	0.7276851	no	0	0.009566404	-0.02475901
IgAmp_Adults	OAR1_73583793.1	1	68996791	G	A	1	0.1940011	2	0.01765901	0.2750343	0.8715194	0.8770525	no	0.01613843	0.02774123	0
IgAmp_Adults	OAR1_73591836.1	1	69004560	G	A	0.9998624	0.1940278	2	0.01765901	0.2750343	0.8715194	0.8770525	no	0.01613843	0.02774123	0
IgAmp_Adults	OAR1_73599185.1	1	69011516	A	G	0.9152449	0.1968581	2	0.005417736	0.08426687	0.9587418	0.9606027	no	0	0.007429262	-0.006171562
IgAmp_Adults	OAR1_73673800.1	1	69084171	C	A	1	0.1940011	2	0.01765901	0.2750343	0.8715194	0.8770525	no	0.01613843	0.02774123	0
IgAmp_Adults	OAR1_73783528.1	1	69193825	A	G	1	0.3393643	2	0.3153647	4.910832	0.08582748	0.09609531	no	0	0.06437701	0.06641451
IgAmp_Adults	OAR1_73804032.1	1	69204205	G	A	1	0.3393643	2	0.3153647	4.910832	0.08582748	0.09609531	no	-0.06641451	-0.002037504	0
IgAmp_Adults	OAR1_73900697.1	1	69280847	A	G	1	0.3727298	2	0.1179314	1.836995	0.3991182	0.4163508	no	0	-0.03276327	-0.05886153
IgAmp_Adults	OAR1_73950077.1	1	69327178	G	A	1	0.3421849	2	0.08887602	1.38403	0.5005664	0.5167646	no	0.04559449	0.04891699	0
IgAmp_Adults	OAR1_74015424.1	1	69391174	A	G	1	0.2873555	2	0.112367	1.750285	0.4168027	0.4339321	no	0	-0.03922233	-0.02108286
IgAmp_Adults	OAR1_74065628.1	1	69473267	G	A	1	0.1472207	2	0.06421208	1.000083	0.6065056	0.6206246	no	-0.00864115	0.02629802	0
IgAmp_Adults	OAR1_74168866.1	1	69559494	G	A	0.9998624	0.3740883	2	0.02941362	0.4580755	0.7952985	0.8037258	no	-0.01461349	0.006078626	0
IgAmp_Adults	OAR1_74222611.1	1	69612097	A	G	0.9998624	0.147241	2	0.06421208	1.000083	0.6065056	0.6206246	no	0	0.03493917	0.00864115
IgAmp_Adults	OAR1_74269595.1	1	69657697	A	C	1	0.2405063	2	0.03149752	0.4905712	0.782481	0.791364	no	0	0.004928583	-0.03481085
IgAmp_Adults	OAR1_74296965.1	1	69691810	A	G	0.9997248	0.2405037	2	0.03149752	0.4905712	0.782481	0.791364	no	0	0.004928583	-0.03481085
IgAmp_Adults	DU351298_316.1	1	69741133	A	C	1	0.1472207	2	0.06421208	1.000083	0.6065056	0.6206246	no	0	0.03493917	0.00864115
IgAmp_Adults	OAR1_74545077.1	1	69916433	A	G	1	0.2859108	2	0.03237333	0.5042179	0.7771601	0.7862295	no	0	-0.01357825	0.01489293
IgAmp_Adults	s19318.1	1	69981980	A	G	0.9998624	0.4525251	2	0.1092948	1.706209	0.4260902	0.4431516	no	0	0.03721674	0.01413499
IgAmp_Adults	s05498.1	1	70013511	C	A	0.9998624	0.3142975	2	0.03127959	0.4870171	0.7838728	0.7927067	no	-0.001057283	0.01767939	0
IgAmp_Adults	s72471.1	1	70044230	C	G	1	0.4937397	2	0.000117947	0.001836972	0.9990819	0.9991242	no	0	-0.001041567	-0.001854124
IgAmp_Adults	s03807.1	1	70100975	A	C	1	0.126995	2	0.00481294	0.07496143	0.963213	0.9648759	no	0	0.01057924	0.009822718
IgAmp_Adults	s62725.1	1	70142145	G	A	0.9995872	0.4130764	2	0.01644318	0.2560918	0.879813	0.8850129	no	-0.01487993	-0.01891675	0
IgAmp_Adults	s52589.1	1	70190365	A	G	1	0.3406026	2	0.009269431	0.144371	0.9303583	0.9334542	no	0	-0.002296608	0.01410639
IgAmp_Adults	OAR1_75006164.1	1	70246598	A	G	0.9998624	0.2563644	2	0.07958488	1.238731	0.5382858	0.5538498	no	0	0.01474948	0.06441059
IgAmp_Adults	OAR1_75041734.1	1	70280560	G	A	1	0.3141855	2	0.01787235	0.2783664	0.8700686	0.8756596	no	-0.01963153	-0.004359126	0
IgAmp_Adults	s45673.1	1	70334455	G	A	1	0.4328564	2	0.07785205	1.21248	0.5453978	0.5608286	no	-0.02966732	0.00437847	0
IgAmp_Adults	OAR1_75114897.1	1	70356171	A	C	0.9042378	0.4397444	2	0.05645137	0.8802071	0.6439697	0.6571457	no	0	0.02977343	0.02536701
IgAmp_Adults	OAR1_75169851.1	1	70412462	A	G	0.9935333	0.3433043	2	0.008816413	0.1371695	0.9337143	0.9366661	no	0	-0.008512668	0.002610658
IgAmp_Adults	s33679.1	1	70431200	G	A	0.9998624	0.3411311	2	0.007506625	0.1167826	0.9432808	0.945819	no	-0.008690925	-0.01364392	0
IgAmp_Adults	s18898.1	1	70435140	A	G	1	0.4347826	2	0.05209323	0.8113248	0.6665352	0.6790956	no	0	0.02724843	0.0313043
IgAmp_Adults	OAR1_75348360.1	1	70518848	G	A	1	0.4705559	2	0.1299255	2.023669	0.3635515	0.3808809	no	0.04432596	0.04796395	0
IgAmp_Adults	OAR1_75402268.1	1	70569291	A	G	1	0.3000138	2	0.003142063	0.04893537	0.9758292	0.9769287	no	0	0.006570079	0.00591869
IgAmp_Adults	OAR1_75451234.1	1	70617497	G	A	0.9983489	0.1478776	2	0.2746442	4.271474	0.1181575	0.130361	no	0.2020411	0.1625926	0
IgAmp_Adults	OAR1_75469432.1	1	70631985	C	A	0.9998624	0.08290904	2	0.1799878	2.80328	0.2461929	0.262597	no	0.3024006	0.2505234	0
IgAmp_Adults	OAR1_75553490.1	1	70711369	G	A	1	0.08276004	2	0.1965505	3.06123	0.2164025	0.2321958	no	0.3041739	0.2479683	0
IgAmp_Adults	OAR1_75653189.1	1	70792653	G	A	1	0.4491607	2	0.09623175	1.499022	0.4725976	0.4891835	no	0.02019797	0.03930562	0
IgAmp_Adults	s39409.1	1	70973689	G	A	1	0.3184507	2	0.05065421	0.7889059	0.6740487	0.6863966	no	0.04271816	0.02112074	0
IgAmp_Adults	s12060.1	1	71057388	G	A	0.9998624	0.1851521	2	0.1519852	2.367267	0.3061642	0.3233042	no	-0.099368	-0.1069317	0
IgAmp_Adults	s74667.1	1	71117363	A	G	1	0.4631948	2	0.3164026	4.928984	0.08505205	0.09526689	no	0	-0.05555683	-0.002985659
IgAmp_Adults	OAR1_76085236.1	1	71166529	A	G	1	0.4252889	2	0.2607963	4.061562	0.131233	0.1440893	no	0	-0.05798156	-0.0247306
IgAmp_Adults	s48049.1	1	71181766	A	G	0.9998624	0.4254851	2	0.2600546	4.050017	0.1319927	0.1448849	no	0	-0.05798795	-0.0249707
IgAmp_Adults	OAR1_76111336.1	1	71190350	G	A	1	0.2914832	2	0.167154	2.603679	0.2720309	0.288827	no	0.06712867	0.02130678	0
IgAmp_Adults	OAR1_76172248.1	1	71236376	A	C	0.9993121	0.206182	2	0.1055389	1.643946	0.4395635	0.4565099	no	0	-0.04113256	-0.02545531
IgAmp_Adults	s33210.1	1	71290013	A	C	0.7513759	0.2722945	2	0.01228553	0.1903502	0.9092137	0.9132049	no	0	-0.01433427	-0.005206075
IgAmp_Adults	OAR1_76290283.1	1	71354857	A	G	1	0.4832829	2	0.1684881	2.624109	0.2692663	0.2860261	no	0	-0.05152732	-0.03761746
IgAmp_Adults	s09749.1	1	71366139	A	G	1	0.2695377	2	0.229872	3.580504	0.1669181	0.1812528	no	0	-0.05473698	-0.07752509
IgAmp_Adults	s43016.1	1	71414691	A	G	0.9998624	0.3748452	2	0.03446294	0.536776	0.7646111	0.7741138	no	0	0.02030594	0.02966906
IgAmp_Adults	OAR1_76382311.1	1	71447272	G	A	1	0.2853605	2	0.3823071	5.954376	0.05093586	0.05841548	no	-0.08050557	-0.1127117	0
IgAmp_Adults	OAR1_76413990.1	1	71477783	G	A	0.9995872	0.3854095	2	0.08017272	1.2489	0.535556	0.55117	no	-0.04178931	-0.04336286	0
IgAmp_Adults	OAR1_76463728.1	1	71535484	A	G	0.9998624	0.3631485	2	0.04499369	0.7007912	0.7044094	0.7158605	no	0	-0.008954638	0.0255069
IgAmp_Adults	OAR1_76509296.1	1	71578681	C	A	1	0.478536	2	0.04802136	0.7479349	0.6879993	0.6999426	no	-0.01884334	-0.02825949	0
IgAmp_Adults	OAR1_76588267.1	1	71650763	A	G	1	0.1247248	2	0.01987782	0.3095853	0.8565928	0.8627167	no	0	0.0172427	-0.01929187
IgAmp_Adults	s52630.1	1	71693666	A	C	0.9998624	0.3799367	2	0.0054144	0.08433026	0.9587115	0.9605736	no	0	-0.004224627	0.006574303
IgAmp_Adults	OAR1_76692603.1	1	71754163	G	A	0.9998624	0.3242741	2	0.07530605	1.172946	0.5562859	0.5715046	no	-0.02250677	-0.04052202	0
IgAmp_Adults	OAR1_76705673.1	1	71774014	G	A	0.9998624	0.335214	2	0.05830391	0.9081746	0.6350273	0.6484375	no	0.01240649	-0.01513779	0
IgAmp_Adults	OAR1_76777710.1	1	71843629	A	G	0.9997248	0.1023259	2	2.61E-05	0.000407239	0.9997964	0.9998058	no	0	-0.000229297	-0.003623461
IgAmp_Adults	OAR1_76803512.1	1	71869036	G	A	1	0.1942075	2	0.004698206	0.07317138	0.9640755	0.9657001	no	-0.01877998	-0.01352627	0
IgAmp_Adults	OAR1_77014835.1	1	72040528	G	A	1	0.02662356	1	0.02939219	0.4577436	0.4986804	0.803853	no	0.04980455	0	0
IgAmp_Adults	OAR1_77069506.1	1	72079374	A	G	0.9993121	0.07221534	2	0.529911	8.255918	0.01611573	0.01948743	no	0	0.02326473	-0.4313475
IgAmp_Adults	OAR1_77194102.1	1	72209819	G	A	0.9994496	0.4746008	2	0.002632989	0.04100768	0.9797049	0.9806298	no	-0.008281208	-0.006446996	0
IgAmp_Adults	s25340.1	1	72291726	G	A	0.9998624	0.09880281	2	0.2103082	3.275133	0.1944527	0.2096735	no	0.239482	0.2363257	0
IgAmp_Adults	OAR1_77317272.1	1	72312738	C	A	0.9998624	0.07217559	2	0.529896	8.252744	0.01614134	0.01951697	no	0.4306052	0.454136	0
IgAmp_Adults	OAR1_77400641.1	1	72343138	G	A	0.9995872	0.332691	2	0.04747486	0.7392284	0.6910009	0.7028554	no	0.03936144	0.01690551	0
IgAmp_Adults	OAR1_77436037.1	1	72378271	A	G	0.9987617	0.2605042	2	0.1170057	1.823305	0.4018595	0.4190784	no	0	0.009476388	-0.06385086
IgAmp_Adults	OAR1_77457032.1	1	72399188	G	A	0.9998624	0.1758635	2	0.04771441	0.7431305	0.689654	0.7015484	no	0.05937829	0.07067536	0
IgAmp_Adults	OAR1_77478775.1	1	72419560	G	A	1	0.2604568	2	0.1181478	1.84016	0.3984871	0.4157226	no	0.06421882	0.07359488	0
IgAmp_Adults	OAR1_77541835.1	1	72478142	A	G	1	0.4120116	2	0.03357867	0.5228952	0.7699362	0.7792561	no	0	-0.006132034	-0.03075927
IgAmp_Adults	OAR1_77585310.1	1	72510225	G	A	1	0.1974408	2	0.07706501	1.200069	0.5487926	0.5641583	no	-0.03959015	-0.06246482	0
IgAmp_Adults	OAR1_77619553.1	1	72545093	G	A	1	0.07147771	2	0.03063322	0.4770928	0.7877721	0.7964681	no	-0.144569	-0.1551624	0
IgAmp_Adults	s51599.1	1	72616420	G	A	0.9237755	0.4550938	2	0.140687	2.191588	0.3342741	0.3515638	no	0.02175151	0.04614415	0
IgAmp_Adults	OAR1_77720985.1	1	72643799	G	A	1	0.3183132	2	0.5205153	8.104353	0.0173845	0.02094845	no	0.1019558	0.1293868	0
IgAmp_Adults	OAR1_77772595.1	1	72679557	G	A	0.9998624	0.3883308	2	0.09523847	1.483227	0.4763447	0.4928829	no	0.02917288	0.0451265	0
IgAmp_Adults	s29884.1	1	72735114	A	G	0.9997248	0.2017616	2	0.5130532	7.99131	0.0183954	0.02210901	no	0	-0.006611987	0.1969396
IgAmp_Adults	OAR1_77802209.1	1	72747283	A	G	1	0.03370941	1	0.2351231	3.661583	0.05568071	0.1743769	no	0	0.1203686	0
IgAmp_Adults	OAR1_77993538.1	1	72861751	A	G	0.9997248	0.3649188	2	0.02028111	0.3158636	0.853908	0.860137	no	0	0.01513689	0.002772147
IgAmp_Adults	OAR1_78003800.1	1	72872132	A	G	0.9998624	0.4475712	2	0.03560511	0.5542624	0.757955	0.7676838	no	0	0.002811901	0.02935012
IgAmp_Adults	OAR1_78062139.1	1	72936525	A	G	0.9987617	0.0123984	1	0.2109591	3.299037	0.06932049	0.2072963	no	0	-0.1881898	0
IgAmp_Adults	OAR1_78179789.1	1	73058889	G	A	0.9975234	0.3415172	2	0.05487267	0.8542884	0.6523695	0.6653204	no	-0.01650061	-0.03257288	0
IgAmp_Adults	OAR1_78275547.1	1	73161542	A	G	0.9998624	0.4225953	2	0.04515777	0.7033368	0.7035134	0.7149918	no	0	-0.02005886	-0.03812183
IgAmp_Adults	OAR1_78284069.1	1	73168961	A	G	0.9990369	0.4358215	2	0.154574	2.409762	0.2997276	0.3168169	no	0	-0.009179329	-0.06452812
IgAmp_Adults	OAR1_78344284.1	1	73223929	A	C	1	0.0130022	1	0.2112636	3.290956	0.06966244	0.2080969	no	0	-0.1879855	0
IgAmp_Adults	OAR1_78409024.1	1	73281486	G	A	1	0.4356769	2	0.1586225	2.471012	0.2906876	0.3076949	no	0.06478635	0.05609011	0
IgAmp_Adults	OAR1_78460269.1	1	73326851	A	G	0.9995872	0.2247763	2	0.1636856	2.548375	0.2796581	0.2965475	no	0	0.03620978	0.1107441
IgAmp_Adults	OAR1_78515232.1	1	73381470	A	C	1	0.3902036	2	0.02554682	0.3979079	0.8195876	0.8271263	no	0	-0.01627757	-0.002652575
IgAmp_Adults	OAR1_78710993.1	1	73578078	G	A	0.9235003	0.3412545	2	0.104895	1.633574	0.4418491	0.4587741	no	-0.05574351	-0.02235469	0
IgAmp_Adults	OAR1_78756638.1	1	73625083	A	C	1	0.1829252	2	0.06262409	0.975255	0.6140816	0.6280181	no	0	0.0108627	-0.07688356
IgAmp_Adults	OAR1_78793387_X.1	1	73661601	G	A	1	0.1009218	2	0.002627071	0.04091464	0.9797505	0.9806734	no	0.02442762	0.02527083	0
IgAmp_Adults	OAR1_78821366.1	1	73688296	G	A	1	0.1349064	2	0.07721136	1.202466	0.5481352	0.5635136	no	-0.09409362	-0.120873	0
IgAmp_Adults	OAR1_78868061.1	1	73737661	G	A	0.9997248	0.3516378	2	0.0146609	0.2280695	0.892227	0.8969217	no	0.02038645	0.0187515	0
IgAmp_Adults	OAR1_78960505_X.1	1	73832050	G	A	1	0.2318382	2	0.2293373	3.57232	0.1676025	0.1819617	no	0.02268469	0.06878788	0
IgAmp_Adults	OAR1_78979258.1	1	73852424	A	G	0.9998624	0.4774322	2	0.2116786	3.295892	0.1924448	0.2076076	no	0	-0.02854628	0.02690529
IgAmp_Adults	OAR1_79030618.1	1	73905075	C	G	0.9997248	0.292458	2	0.06819323	1.062082	0.5879926	0.6025397	no	0	0.02951429	0.04041046
IgAmp_Adults	OAR1_79060603.1	1	73928927	A	C	0.9998624	0.2640017	2	0.3719514	5.792995	0.05521627	0.06308973	no	0	0.06343559	-0.00349533
IgAmp_Adults	OAR1_79142933.1	1	73950758	G	A	1	0.2639653	2	0.3719514	5.792995	0.05521627	0.06308973	no	0.00349533	0.06693092	0
IgAmp_Adults	OAR1_79209789.1	1	74004005	A	G	0.8780958	0.2480414	2	0.2233313	3.453613	0.1778515	0.1925621	no	0	0.0371231	-0.06223869
IgAmp_Adults	OAR1_79249196.1	1	74048985	A	G	1	0.2640341	2	0.3719514	5.792995	0.05521627	0.06308973	no	0	0.06343559	-0.00349533
IgAmp_Adults	OAR1_79290834.1	1	74086729	C	A	0.9997248	0.4274704	2	0.06751615	1.051454	0.5911254	0.6056018	no	0.01451739	-0.01512163	0
IgAmp_Adults	OAR1_79381781.1	1	74174078	G	A	1	0.1244496	2	0.02451134	0.3817437	0.8262384	0.8335282	no	0.02361299	0.04092358	0
IgAmp_Adults	OAR1_79404769.1	1	74196516	C	A	0.9995872	0.3927047	2	0.1064498	1.657782	0.4365332	0.4535071	no	-0.02996605	-0.04816079	0
IgAmp_Adults	OAR1_79446392.1	1	74239114	A	G	0.9994496	0.4900881	2	0.02115668	0.3295122	0.8481005	0.8545555	no	0	0.01243065	-0.002911059
IgAmp_Adults	OAR1_79491223.1	1	74286134	A	C	0.8873143	0.324624	2	0.1171485	1.816411	0.4032471	0.4204587	no	0	0.04317378	0.03751711
IgAmp_Adults	OAR1_79518018.1	1	74316221	C	A	0.9990369	0.3379011	2	0.06823586	1.062578	0.5878469	0.6023972	no	0.0421535	0.04600502	0
IgAmp_Adults	OAR1_79558061.1	1	74358135	C	A	0.6313979	0.4573981	2	0.02213166	0.3413799	0.8430829	0.8497317	no	0.01272078	0.02257429	0
IgAmp_Adults	OAR1_79590680.1	1	74386588	C	A	1	0.1889791	2	0.2371176	3.692319	0.1578422	0.171839	no	0.09932002	0.1197244	0
IgAmp_Adults	OAR1_79619162.1	1	74416132	G	A	0.9998624	0.1221274	2	0.1013425	1.57816	0.4542625	0.471062	no	0.1523877	0.1546937	0
IgAmp_Adults	OAR1_79655006_X.1	1	74452679	A	G	1	0.08833242	2	0.5382647	8.384745	0.01511039	0.018326	no	0	0.02291241	-0.4789419
IgAmp_Adults	OAR1_79688436.1	1	74482904	A	G	0.9998624	0.4450943	2	0.09761027	1.520176	0.4676252	0.4842723	no	0	0.006336927	0.04881313
IgAmp_Adults	OAR1_79775846.1	1	74542343	A	G	0.9998624	0.1340994	2	0.08598004	1.33912	0.5119337	0.527954	no	0	-0.03406808	0.05227121
IgAmp_Adults	OAR1_79819261.1	1	74586289	A	G	0.9997248	0.1722406	2	0.007066945	0.1103168	0.9463352	0.9487405	no	0	0.01098737	0.009872189
IgAmp_Adults	OAR1_79908508.1	1	74677114	G	A	1	0.06301596	2	0.03341452	0.520411	0.7708931	0.7801801	no	-0.09869942	-0.1168506	0
IgAmp_Adults	s12028.1	1	74711142	A	G	0.9979362	0.2390735	2	0.1158384	1.807206	0.4051075	0.422309	no	0	-0.003082553	-0.08675263
IgAmp_Adults	OAR1_79980577.1	1	74749423	G	A	0.9998624	0.4700014	2	0.04059881	0.632336	0.728937	0.7396209	no	-0.0117272	0.01192208	0
IgAmp_Adults	OAR1_80034351.1	1	74807121	A	C	1	0.2318382	2	0.07435913	1.158143	0.5604184	0.5755541	no	0	-0.03229559	-0.0106163
IgAmp_Adults	OAR1_80065806.1	1	74838197	G	A	1	0.3208586	2	0.06622504	1.031433	0.5970727	0.6114131	no	0.03994513	0.04433106	0
IgAmp_Adults	s55899.1	1	74891045	A	C	1	0.1585718	2	0.09291252	1.446963	0.4850605	0.5014827	no	0	0.03348851	-0.02590163
IgAmp_Adults	OAR1_80140712.1	1	74912012	A	G	1	0.4940149	2	0.03282371	0.5112418	0.7744355	0.7835998	no	0	-0.01545204	0.003796043
IgAmp_Adults	OAR1_80169683.1	1	74956724	A	G	0.9998624	0.4657355	2	0.08257268	1.286	0.525713	0.5415021	no	0	-0.01781855	-0.04910023
IgAmp_Adults	OAR1_80279268.1	1	75070015	G	A	1	0.3279444	2	0.01150122	0.1791161	0.9143352	0.9181115	no	-0.01872703	-0.01979376	0
IgAmp_Adults	OAR1_80338579.1	1	75126173	G	A	0.9994496	0.3829846	2	0.01268093	0.1973595	0.9060328	0.9101568	no	0.02049774	0.01436434	0
IgAmp_Adults	OAR1_80368366.1	1	75153452	C	A	0.9235003	0.08320918	2	0.1085165	1.689978	0.4295622	0.4465958	no	0.04825561	-0.006189872	0
IgAmp_Adults	OAR1_80408527.1	1	75192173	C	A	1	0.1946203	2	0.06215532	0.9681437	0.6162689	0.630152	no	-0.04340466	-0.06049564	0
IgAmp_Adults	OAR1_80423494.1	1	75206630	G	A	0.9995872	0.1562285	2	0.1486887	2.31586	0.3141357	0.3313299	no	-0.1217197	-0.1346819	0
IgAmp_Adults	OAR1_80470262.1	1	75262964	A	G	1	0.4329252	2	0.2372669	3.69519	0.1576158	0.1716039	no	0	-0.057976	-0.03350361
IgAmp_Adults	OAR1_80490167.1	1	75281943	A	C	0.9998624	0.2395074	2	0.114573	1.784476	0.4097377	0.4269125	no	0	-0.03602051	0.008023526
IgAmp_Adults	OAR1_80601652.1	1	75397890	A	G	1	0.3864887	2	0.05858146	0.912403	0.6336861	0.647131	no	0	-0.01910239	-0.04468775
IgAmp_Adults	s66736.1	1	75461619	G	A	0.9998624	0.3302601	2	0.07971553	1.241521	0.5375356	0.5531134	no	-0.02871223	0.005284382	0
IgAmp_Adults	s74470.1	1	75595951	G	A	1	0.4121491	2	0.5972843	9.300346	0.009559946	0.01184124	no	-0.1101553	-0.1182162	0
IgAmp_Adults	OAR1_80836598.1	1	75639963	G	A	1	0.04980737	2	0.1432783	2.231581	0.3276562	0.3449208	no	-0.2763499	-0.3184184	0
IgAmp_Adults	OAR1_80897560.1	1	75696998	G	A	1	0.3222345	2	0.1202977	1.873507	0.3918981	0.4091625	no	-0.02605236	0.01397966	0
IgAmp_Adults	OAR1_80941940.1	1	75741027	A	G	1	0.3075812	2	0.09489246	1.477859	0.477625	0.4941467	no	0	0.02716287	-0.01401455
IgAmp_Adults	OAR1_80975486.1	1	75777697	A	G	1	0.1003027	2	0.1828898	2.84802	0.2407466	0.2570524	no	0	-0.05528933	0.09189088
IgAmp_Adults	OAR1_81010882.1	1	75815312	A	G	0.9998624	0.2108848	2	0.1719433	2.677759	0.2621392	0.2787994	no	0	0.04912932	0.005018084
IgAmp_Adults	OAR1_81064178.1	1	75867923	A	C	0.9990369	0.2715191	2	0.02728151	0.42572	0.8082693	0.8162261	no	0	0.02004676	0.01946343
IgAmp_Adults	OAR1_81125140.1	1	75937545	A	G	0.9995872	0.3056435	2	0.05243382	0.8166412	0.6647657	0.6773757	no	0	-0.01742606	0.01671048
IgAmp_Adults	OAR1_81160492.1	1	75981581	A	G	1	0.3761007	2	0.06861296	1.068595	0.5860809	0.6006707	no	0	-0.01971519	-0.04921536
IgAmp_Adults	s43247.1	1	76041981	A	G	0.9997248	0.3036058	2	0.3092599	4.815858	0.09000149	0.1005487	no	0	-0.02201832	-0.1106898
IgAmp_Adults	OAR1_81288184.1	1	76108351	G	A	0.5986516	0.3832452	2	0.1278191	1.971833	0.3730971	0.3904156	no	0.07405953	0.05180398	0
IgAmp_Adults	OAR1_81314728.1	1	76132926	A	C	1	0.3551183	2	0.1474797	2.297142	0.3170896	0.3343014	no	0	0.04523507	0.04425715
IgAmp_Adults	OAR1_81369376.1	1	76184718	G	A	0.8405338	0.283025	2	0.1541187	2.382194	0.3038878	0.3210106	no	-0.03768699	0.01187641	0
IgAmp_Adults	s43262.1	1	76197141	G	A	0.9986241	0.4473684	2	0.03593926	0.5590205	0.756154	0.7659435	no	-0.02464136	-0.001667258	0
IgAmp_Adults	OAR1_81421530.1	1	76240639	A	G	0.9998624	0.4464015	2	0.1414027	2.202378	0.3324756	0.3497591	no	0	-0.02497523	-0.06684895
IgAmp_Adults	OAR1_81508823.1	1	76328774	G	A	0.9998624	0.4351177	2	0.09040758	1.408186	0.4945569	0.5108446	no	-0.05191331	-0.02159352	0
IgAmp_Adults	OAR1_81524696.1	1	76344893	G	A	0.7162906	0.4320976	2	0.1530689	2.371292	0.3055487	0.3226842	no	0.05303602	0.05999841	0
IgAmp_Adults	OAR1_81533009.1	1	76354339	G	A	1	0.2495184	2	0.09103206	1.417834	0.492177	0.5084992	no	0.02105554	0.04817737	0
IgAmp_Adults	OAR1_81623863.1	1	76441533	A	G	1	0.0130022	1	0.273141	4.254947	0.03913617	0.1313927	no	0	-0.1995835	NA
IgAmp_Adults	OAR1_81673930.1	1	76481339	A	G	0.9993121	0.2392951	2	0.05417087	0.8431127	0.656025	0.6688765	no	0	0.02775666	0.02696338
IgAmp_Adults	OAR1_81679574.1	1	76487437	C	A	1	0.3441112	2	0.2223518	3.463213	0.1769998	0.1916823	no	0.08443522	0.07312752	0
IgAmp_Adults	OAR1_81699780.1	1	76506342	T	A	0.9998624	0.4199807	2	0.02181979	0.3398418	0.8437316	0.8503554	no	-0.02577362	-0.01116391	0
IgAmp_Adults	OAR1_81755877.1	1	76560800	A	G	0.9997248	0.4549959	2	0.08525846	1.327306	0.5149668	0.5309376	no	0	0.02791964	0.05080153
IgAmp_Adults	OAR1_81868201.1	1	76642422	A	G	0.9998624	0.1960919	2	0.06013826	0.9366953	0.6260359	0.6396758	no	0	0.0202599	-0.03319903
IgAmp_Adults	OAR1_81920870.1	1	76692575	A	G	0.9997248	0.04472887	2	0.0153916	0.2397068	0.8870505	0.8919568	no	0	0.02824033	-0.000852901
IgAmp_Adults	OAR1_82011046.1	1	76772898	G	A	0.9990369	0.4363724	2	0.06528272	1.016774	0.6014648	0.615703	no	0.03866862	0.03474908	0
IgAmp_Adults	OAR1_82021326.1	1	76783276	G	A	1	0.1025041	2	0.2006131	3.124493	0.2096646	0.2252938	no	0.05526849	0.1184508	0
IgAmp_Adults	OAR1_82027070.1	1	76789549	A	G	0.9988993	0.2579201	2	0.1377617	2.148093	0.3416233	0.3589337	no	0	0.02469291	-0.04480462
IgAmp_Adults	OAR1_82047913.1	1	76809785	A	C	0.9972482	0.3412666	2	0.1433476	2.251736	0.3243707	0.3416206	no	0	0.03424173	0.07242388
IgAmp_Adults	OAR1_82098426.1	1	76851929	A	C	0.9990369	0.4421567	2	0.1343454	2.091604	0.3514098	0.3687364	no	0	0.03634879	0.06303701
IgAmp_Adults	s45218.1	1	76890451	G	A	0.9998624	0.2483143	2	0.08508098	1.325175	0.5155157	0.5314774	no	-0.06812268	-0.04897863	0
IgAmp_Adults	OAR1_82189789.1	1	76942179	G	A	0.9997248	0.240779	2	0.1348949	2.100894	0.3497813	0.3671061	no	0.07949711	0.0846558	0
IgAmp_Adults	s06076.1	1	76974896	G	A	1	0.3368877	2	0.104667	1.630159	0.4426042	0.459522	no	-0.03471394	-0.05290154	0
IgAmp_Adults	OAR1_82314549.1	1	77058688	A	G	1	0.4721381	2	0.2032299	3.165867	0.2053718	0.2208912	no	0	0.05271286	0.0699419
IgAmp_Adults	s66850.1	1	77119540	A	G	0.9995872	0.2036476	2	0.1028624	1.60217	0.4488418	0.465698	no	0	0.03286665	-0.0203993
IgAmp_Adults	OAR1_82549525.1	1	77288926	G	A	0.9998624	0.3002615	2	0.5628303	8.771074	0.0124562	0.01524187	no	0.1397354	0.1407988	0
IgAmp_Adults	OAR1_82564043.1	1	77305957	A	G	0.9998624	0.4271364	2	0.5048468	7.86584	0.0195864	0.02347258	no	0	-0.02960684	-0.1211889
IgAmp_Adults	OAR1_82626126.1	1	77366538	A	G	1	0.04079527	2	0.01687899	0.2628907	0.8768272	0.8821474	no	0	-0.008839307	-0.1349708
IgAmp_Adults	OAR1_82633593.1	1	77373450	C	A	0.961475	0.4595736	2	0.3670275	5.718475	0.05731243	0.0653726	no	0.1055303	0.07172885	0
IgAmp_Adults	OAR1_82696488.1	1	77434263	G	A	1	0.1604293	2	0.04572918	0.712227	0.7003931	0.7119663	no	-0.05589376	-0.02899646	0
IgAmp_Adults	OAR1_82785441.1	1	77524676	A	G	0.9998624	0.1811614	2	0.3207345	4.996371	0.08223406	0.0922534	no	0	0.02152884	0.182493
IgAmp_Adults	OAR1_82837656.1	1	77578198	C	A	0.9998624	0.0427274	2	0.1545013	2.406441	0.3002258	0.3173193	no	-0.3661684	-0.3669022	0
IgAmp_Adults	OAR1_82882381.1	1	77624196	A	G	0.9998624	0.464497	2	0.3784618	5.897482	0.05240563	0.06002245	no	0	-0.04308312	-0.1095867
IgAmp_Adults	s51517.1	1	77723842	A	G	0.9998624	0.124398	2	0.3012308	4.69181	0.09576049	0.1066776	no	0	-0.05613041	-0.2582945
IgAmp_Adults	OAR1_83030838.1	1	77761384	G	A	1	0.3893093	2	0.2210355	3.443399	0.1787621	0.1935025	no	-0.08640499	-0.05155881	0
IgAmp_Adults	OAR1_83062340.1	1	77794629	A	C	1	0.2917584	2	0.2811099	4.378076	0.1120245	0.1238981	no	0	0.005083816	0.1024342
IgAmp_Adults	OAR1_83099190.1	1	77832426	G	A	0.9998624	0.06054768	2	0.005776404	0.08996431	0.9560145	0.9579957	no	0.05552207	0.0507374	0
IgAmp_Adults	OAR1_83132511.1	1	77865875	G	A	0.9998624	0.2350351	2	0.1542586	2.402719	0.300785	0.3178831	no	0.08382633	0.08779224	0
IgAmp_Adults	OAR1_83216080.1	1	77946622	G	A	0.9998624	0.1367827	2	0.2765422	4.307632	0.1160405	0.128132	no	-0.2197683	-0.2014437	0
IgAmp_Adults	OAR1_83351599_X.1	1	78033046	A	G	0.8891029	0.01516558	1	0.03838521	0.5951609	0.4404303	0.7528529	no	0	0.06946897	NA
IgAmp_Adults	OAR1_83459803.1	1	78138102	A	G	0.9983489	0.3408903	2	0.1750342	2.726289	0.255855	0.2724198	no	0	-0.004699072	-0.07557304
IgAmp_Adults	OAR1_83502811.1	1	78176803	C	A	1	0.4564529	2	0.1050038	1.635416	0.4414423	0.4583711	no	0.01609939	-0.02068237	0
IgAmp_Adults	OAR1_83548701.1	1	78249058	G	A	0.9994496	0.4886426	2	0.2469255	3.844802	0.1462554	0.1597844	no	0.008615658	-0.04359505	0
IgAmp_Adults	s28800.1	1	78272945	G	A	1	0.1686846	2	0.1702585	2.651902	0.2655503	0.2822593	no	-0.08200479	-0.1059343	0
IgAmp_Adults	OAR1_83602846.1	1	78299588	G	A	0.9986241	0.4876688	2	0.2577735	4.012006	0.1345253	0.1475358	no	0.01167523	-0.04308143	0
IgAmp_Adults	OAR1_83667583.1	1	78353554	A	G	0.9997248	0.4271952	2	0.01269787	0.1980474	0.9057212	0.9098582	no	0	0.002219702	-0.01435805
IgAmp_Adults	OAR1_83683955.1	1	78369193	G	A	1	0.2050771	2	0.1062449	1.654944	0.4371529	0.4541213	no	-0.03250257	0.008583278	0
IgAmp_Adults	OAR1_83737754.1	1	78427125	A	G	1	0.2676114	2	0.4488468	6.990445	0.03034199	0.03563709	no	0	-0.077982	-0.04604259
IgAmp_Adults	OAR1_83751793.1	1	78442559	G	A	1	0.2676114	2	0.4488468	6.990445	0.03034199	0.03563709	no	0.04604259	-0.03193941	0
IgAmp_Adults	OAR1_83812447.1	1	78508259	A	G	0.9994496	0.07103524	2	0.05452939	0.8493474	0.6539832	0.6668903	no	0	-0.04019285	-0.05780122
IgAmp_Adults	OAR1_83979617.1	1	78674493	G	A	0.9987617	0.4969004	2	0.3065722	4.768875	0.09214079	0.1028275	no	-0.01545179	-0.0607275	0
IgAmp_Adults	OAR1_84034525.1	1	78731819	G	A	0.9995872	0.4349621	2	0.3565545	5.561501	0.06199195	0.07045527	no	0.07758921	0.005091756	0
IgAmp_Adults	OAR1_84053375.1	1	78751964	A	G	0.9998624	0.3827577	2	0.2802882	4.362695	0.1128893	0.1248104	no	0	-0.01336506	0.06853329
IgAmp_Adults	OAR1_84093727.1	1	78793657	A	C	0.8088883	0.3858649	2	0.02844791	0.4403791	0.8023667	0.8105387	no	0	-0.02024821	-0.009272263
IgAmp_Adults	OAR1_84193337.1	1	78890570	G	A	0.9997248	0.25406	2	0.2508399	3.907232	0.1417605	0.1550964	no	0.08248483	0.02507848	0
IgAmp_Adults	OAR1_84220386.1	1	78915501	G	A	0.9997248	0.07115332	2	0.04628221	0.7208846	0.6973678	0.7090322	no	0.05570599	0.01867859	0
IgAmp_Adults	OAR1_84288805.1	1	79000555	G	A	0.9998624	0.1755883	2	0.472416	7.355227	0.02528324	0.02994583	no	-0.2111567	-0.1635834	0
IgAmp_Adults	OAR1_84322183.1	1	79028365	G	A	0.9997248	0.4543077	2	0.1197363	1.864918	0.3935847	0.4108422	no	-0.01864022	-0.04099492	0
IgAmp_Adults	OAR1_84380895.1	1	79081549	A	C	0.9961475	0.2076657	2	0.05344216	0.831901	0.6597129	0.6724632	no	0	-0.02797734	-0.01207605
IgAmp_Adults	OAR1_84429477.1	1	79128921	A	G	0.9616125	0.2262842	2	0.4175321	6.504942	0.03867851	0.04492376	no	0	-0.04943958	0.08868093
IgAmp_Adults	s72345.1	1	79145610	A	G	1	0.4109796	2	0.4745062	7.392464	0.02481686	0.02941863	no	0	-0.0206848	0.07578268
IgAmp_Adults	OAR1_84466659.1	1	79165670	G	A	0.9998624	0.4807348	2	0.05954131	0.9270952	0.6290481	0.6426117	no	0.01488035	-0.01499526	0
IgAmp_Adults	OAR1_84537230.1	1	79236253	G	A	0.8064117	0.1451971	2	0.2148669	3.316408	0.1904808	0.2055859	no	0.05220201	-0.01596882	0
IgAmp_Adults	s65352.1	1	79314963	G	A	0.9994496	0.2435986	2	0.2390676	3.724277	0.15534	0.1692394	no	0.07632202	0.02006586	0
IgAmp_Adults	OAR1_84653316.1	1	79349702	A	G	1	0.4864474	2	0.3348834	5.217648	0.07362105	0.08301259	no	0	0.06945264	0.09692766
IgAmp_Adults	OAR1_84684776.1	1	79379319	G	A	0.9994496	0.2124174	2	0.01915291	0.2983223	0.8614303	0.867364	no	-0.0157876	-0.02694875	0
IgAmp_Adults	OAR1_84737888.1	1	79438294	C	A	0.9997248	0.2745665	2	0.005479499	0.08533939	0.9582278	0.9601114	no	-0.005349742	0.003449814	0
IgAmp_Adults	OAR1_84802337.1	1	79500382	G	A	0.9998624	0.07671666	2	0.02033585	0.3167246	0.8535405	0.8597838	no	0.01897277	0.04070917	0
IgAmp_Adults	OAR1_84838720.1	1	79539160	A	G	0.9998624	0.2134306	2	0.07459423	1.162011	0.5593356	0.5744932	no	0	-0.01545095	0.04373541
IgAmp_Adults	OAR1_84872548.1	1	79569865	A	G	0.9995872	0.3418445	2	0.1952893	3.041434	0.2185551	0.2343986	no	0	-0.03720965	-0.08236446
IgAmp_Adults	OAR1_85050388.1	1	79748706	A	G	1	0.2987755	2	0.1577179	2.456228	0.2928444	0.3098724	no	0	-0.04669486	-0.04489131
IgAmp_Adults	OAR1_85127852_X.1	1	79805119	G	A	0.9977986	0.06087976	2	0.4047515	6.30275	0.04279325	0.04947218	no	0.6756779	0.5781144	0
IgAmp_Adults	OAR1_85227163.1	1	79925350	G	A	1	0.2380297	2	0.03677705	0.5728307	0.7509507	0.7609146	no	-0.01880409	-0.03418982	0
IgAmp_Adults	OAR1_85261298.1	1	79964281	C	G	0.9058888	0.2068651	2	0.1236347	1.930277	0.3809303	0.3982315	no	0	-0.04118559	0.000871373
IgAmp_Adults	OAR1_85439978.1	1	80131555	A	G	1	0.1993671	2	0.0616107	0.959546	0.6189239	0.6327415	no	0	-0.02948732	-0.05064694
IgAmp_Adults	OAR1_85487979.1	1	80172324	G	A	0.9997248	0.1523534	2	0.05390578	0.8396254	0.6571699	0.66999	no	-0.05639525	-0.02742931	0
IgAmp_Adults	OAR1_85553958.1	1	80242341	G	A	0.9616125	0.2086135	2	0.09918947	1.54511	0.4618317	0.478547	no	-0.05040115	-0.00986592	0
IgAmp_Adults	OAR1_85599941.1	1	80284491	A	G	1	0.4880297	2	0.1557639	2.42555	0.2973709	0.3144401	no	0	0.04985987	0.0326315
IgAmp_Adults	OAR1_85644099.1	1	80333863	C	A	1	0.06487342	2	0.008603866	0.1339977	0.9351963	0.9380843	no	0.04410788	0.05500754	0
IgAmp_Adults	OAR1_85746811.1	1	80455249	A	C	0.9994496	0.4648265	2	0.2608141	4.06171	0.1312233	0.1440791	no	0	-0.0559439	-0.08444987
IgAmp_Adults	OAR1_85757153_X.1	1	80462880	A	G	1	0.4647083	2	0.264432	4.119515	0.1274849	0.1401608	no	0	-0.05647729	-0.08487654
IgAmp_Adults	OAR1_85892696.1	1	80619620	G	A	0.9237755	0.4292523	2	0.1014964	1.581035	0.4536099	0.4704164	no	0.04939807	0.01276116	0
IgAmp_Adults	s63495.1	1	80630686	C	A	1	0.04285911	2	0.1238453	1.928948	0.3811836	0.398484	no	0.2196195	0.2689754	0
IgAmp_Adults	OAR1_85928070.1	1	80650928	A	G	0.9998624	0.08793175	2	0.1071512	1.668598	0.4341788	0.4511734	no	0	-0.02091814	-0.2146438
IgAmp_Adults	OAR1_85975832.1	1	80705932	A	G	1	0.1987479	2	0.1597259	2.488037	0.2882237	0.3052063	no	0	0.04923966	0.008197868
IgAmp_Adults	OAR1_86003731.1	1	80723243	G	A	1	0.04279031	2	0.1238453	1.928948	0.3811836	0.398484	no	0.2196195	0.2689754	0
IgAmp_Adults	OAR1_86080692.1	1	80801999	C	A	0.8026968	0.4846589	2	0.2414442	3.737009	0.1543543	0.1682147	no	-0.06822782	-0.0707398	0
IgAmp_Adults	OAR1_86260495.1	1	80963823	A	G	0.9074023	0.4648218	2	0.3472198	5.42176	0.06647827	0.07531152	no	0	-0.06555667	-0.09985405
IgAmp_Adults	OAR1_86293324.1	1	80998054	G	A	0.9993121	0.3880628	2	0.03419785	0.5326349	0.7661959	0.7756443	no	-0.01597241	-0.02643251	0
IgAmp_Adults	OAR1_86305975.1	1	81010755	A	G	0.9965603	0.08794698	2	0.1074512	1.674986	0.4327943	0.4498008	no	0	-0.02183449	-0.2144608
IgAmp_Adults	OAR1_86366957.1	1	81059668	G	A	0.9120804	0.4751848	2	0.1103464	1.717412	0.42371	0.4407898	no	-0.05723017	-0.03936886	0
IgAmp_Adults	OAR1_86417977.1	1	81106920	A	G	1	0.1200468	2	0.08264764	1.287298	0.5253718	0.5411669	no	0	0.03817918	-0.01189139
IgAmp_Adults	OAR1_86531590.1	1	81220840	A	C	1	0.4074711	2	0.2200288	3.427335	0.1802037	0.1949909	no	0	-0.05309535	-0.0675126
IgAmp_Adults	OAR1_86586818.1	1	81272998	G	A	1	0.4623693	2	0.1702938	2.652286	0.2654994	0.2822077	no	0.05006454	-0.000348472	0
IgAmp_Adults	s58277.1	1	81327180	G	A	0.9146946	0.06671179	2	0.001970519	0.03040241	0.9849138	0.985603	no	-0.02721488	-0.02037675	0
IgAmp_Adults	OAR1_86712802.1	1	81402726	A	G	0.9995872	0.1203028	2	0.5633457	8.774753	0.01243331	0.01521514	no	0	0.09642257	0.206025
IgAmp_Adults	OAR1_86737634.1	1	81421911	C	A	0.9997248	0.4257501	2	0.158322	2.466654	0.2913218	0.3083352	no	0.06379174	0.01778559	0
IgAmp_Adults	OAR1_86820529.1	1	81505102	A	G	0.9998624	0.2626256	2	0.08872222	1.381664	0.5011589	0.5173482	no	0	0.03519544	0.03695906
IgAmp_Adults	OAR1_86891635.1	1	81567844	G	A	1	0.2617639	2	0.1957179	3.048692	0.2177635	0.2335887	no	0.01777054	-0.03281518	0
IgAmp_Adults	s21838.1	1	81719675	G	A	1	0.3730737	2	0.03774023	0.5878207	0.7453433	0.7554934	no	-0.02350783	-0.02998234	0
IgAmp_Adults	OAR1_87136648.1	1	81866465	A	T	0.9997248	0.392169	2	0.04223252	0.6577705	0.7197256	0.730702	no	0	-0.01617333	0.009457441
IgAmp_Adults	OAR1_87191294.1	1	81948808	G	A	1	0.4671161	2	0.1319654	2.055284	0.3578498	0.3751803	no	0.01742454	-0.02493527	0
IgAmp_Adults	OAR1_87231220.1	1	81992877	G	A	1	0.36929	2	0.01452577	0.2262327	0.8930468	0.8977079	no	0.02284831	0.01362957	0
IgAmp_Adults	OAR1_87584863.1	1	82336824	A	G	1	0.373005	2	0.2034032	3.168623	0.2050889	0.220601	no	0	0.04564657	0.07977448
IgAmp_Adults	OAR1_87698282.1	1	82464627	A	G	0.9990369	0.3734334	2	0.1059648	1.654129	0.4373311	0.4542979	no	0	-0.03840193	-0.04380516
IgAmp_Adults	OAR1_87831489.1	1	82596554	G	A	0.9998624	0.1772396	2	0.1873088	2.916891	0.2325976	0.2487452	no	-0.03999442	-0.08429758	0
IgAmp_Adults	OAR1_87905281.1	1	82670212	A	G	0.9988993	0.2926309	2	0.03297924	0.5146052	0.7731342	0.7823436	no	0	-0.02032825	-0.007151811
IgAmp_Adults	OAR1_87943078.1	1	82704829	G	A	1	0.127683	2	0.3698611	5.761739	0.05608597	0.06403737	no	-0.04562955	0.04071493	0
IgAmp_Adults	OAR1_87956205.1	1	82717853	G	A	0.9993121	0.3716095	2	0.3356956	5.227003	0.07327752	0.08264302	no	-0.02313051	-0.07175233	0
IgAmp_Adults	OAR1_88012922.1	1	82765953	A	C	0.9998624	0.3151232	2	0.05901594	0.9188944	0.6316327	0.6451304	no	0	0.02521986	0.04192704
IgAmp_Adults	OAR1_88049636_X.1	1	82806808	G	A	1	0.3876582	2	0.1198349	1.866143	0.3933437	0.4106022	no	-0.05314125	-0.05061418	0
IgAmp_Adults	OAR1_88092654.1	1	82850731	A	G	1	0.2139516	2	0.08309051	1.294243	0.5235507	0.5393772	no	0	-0.02837495	0.02255857
IgAmp_Adults	OAR1_88170722.1	1	82925316	G	A	1	0.4489543	2	0.2214034	3.450038	0.1781696	0.1928907	no	0.08667794	0.05031688	0
IgAmp_Adults	OAR1_88205785.1	1	82955829	C	A	1	0.1946203	2	0.1553751	2.419684	0.2982444	0.3153212	no	-0.03386855	-0.07440837	0
IgAmp_Adults	OAR1_88215924.1	1	82969543	A	C	1	0.05572372	2	0.04016785	0.6255382	0.7314188	0.742023	no	0	0.004352864	-0.1598688
IgAmp_Adults	OAR1_88275596.1	1	83030137	A	G	1	0.2256467	2	0.006048073	0.09419961	0.9539922	0.9560623	no	0	-0.008196006	0.002503969
IgAmp_Adults	OAR1_88413743.1	1	83178835	A	G	0.9979362	0.2170826	2	0.05071458	0.7911851	0.673281	0.6856508	no	0	-0.02678244	-0.01043096
IgAmp_Adults	OAR1_88422556.1	1	83187690	C	A	0.9998624	0.4429613	2	0.1999408	3.11341	0.2108296	0.226488	no	-0.07901698	-0.05325742	0
IgAmp_Adults	OAR1_88514621.1	1	83289515	A	G	1	0.2799257	2	0.05189273	0.8082804	0.6675505	0.6800825	no	0	0.01900236	0.04601942
IgAmp_Adults	OAR1_88571809.1	1	83340112	G	A	0.9065768	0.1496433	2	0.2347778	3.663875	0.1601031	0.1741863	no	-0.06318113	0.004490823	0
IgAmp_Adults	OAR1_88608120.1	1	83375883	A	G	1	0.08496147	2	0.01563486	0.2435268	0.8853578	0.890333	no	0	-0.002542349	0.05140662
IgAmp_Adults	OAR1_88661854.1	1	83431817	A	G	1	0.2347276	2	0.07514011	1.170441	0.556983	0.5721879	no	0	0.01475172	0.06653308
IgAmp_Adults	OAR1_88722215.1	1	83469881	G	A	0.9995872	0.3238128	2	0.08816688	1.376474	0.5024612	0.5186306	no	-0.05768431	-0.04666664	0
IgAmp_Adults	OAR1_88777345_X.1	1	83519640	A	C	0.9998624	0.1709784	2	0.1476825	2.305074	0.3158344	0.3330389	no	0	0.04070494	-0.02999072
IgAmp_Adults	s70094.1	1	83563690	G	A	1	0.03350303	2	0.009004675	0.1402419	0.932281	0.9352944	no	-0.07281969	-0.05095908	0
IgAmp_Adults	OAR1_88855318.1	1	83594732	A	G	1	0.4693864	2	0.1884119	2.934222	0.2305907	0.2466974	no	0	-0.01932091	-0.07349126
IgAmp_Adults	OAR1_88919807.1	1	83650202	G	A	1	0.01272702	2	0.01137407	0.1771387	0.9152396	0.9189778	no	0.05945206	0.09424991	0
IgAmp_Adults	OAR1_88963094.1	1	83692731	A	G	0.9995872	0.1075705	2	0.01972802	0.307179	0.857624	0.8637075	no	0	0.006459015	0.06510621
IgAmp_Adults	OAR1_88995347.1	1	83730074	G	A	0.9587232	0.3920781	2	0.2677781	4.184553	0.1234059	0.1358794	no	-0.05776437	0.004996587	0
IgAmp_Adults	OAR1_89023780.1	1	83761564	A	G	1	0.2352091	2	0.08221764	1.280675	0.5271144	0.5428792	no	0	0.03128636	0.05696432
IgAmp_Adults	OAR1_89059507.1	1	83794520	A	G	0.9998624	0.4355305	2	0.1130266	1.760473	0.4146849	0.4318285	no	0	0.04220415	0.04057503
IgAmp_Adults	OAR1_89084239.1	1	83818945	G	A	1	0.3666758	2	0.03512308	0.5470036	0.760711	0.7703465	no	-0.000838924	0.01783118	0
IgAmp_Adults	s75690.1	1	83860686	G	A	1	0.3546368	2	0.1116701	1.73928	0.4191025	0.4362159	no	0.06577957	0.03794378	0
IgAmp_Adults	OAR1_89153973_X.1	1	83915763	G	A	1	0.06858833	2	0.002546633	0.03966386	0.9803634	0.9812586	no	-0.01650818	-0.0073779	0
IgAmp_Adults	OAR1_89257526.1	1	83998834	A	G	1	0.4680793	2	0.1765861	2.749908	0.2528512	0.2693679	no	0	-0.02899841	-0.07680348
IgAmp_Adults	OAR1_89287467.1	1	84029037	G	A	1	0.1125482	2	0.08729348	1.359653	0.5067048	0.5228084	no	-0.01839904	0.0237616	0
IgAmp_Adults	OAR1_89387151.1	1	84127512	A	G	1	0.2696065	2	0.2880427	4.486925	0.1060905	0.1176294	no	0	0.06079186	0.08562895
IgAmp_Adults	OAR1_89480816.1	1	84219368	C	A	0.8372317	0.157765	2	0.5021192	7.743862	0.02081813	0.02487878	no	-0.07190053	0.02438451	0
IgAmp_Adults	OAR1_89554727.1	1	84294814	A	G	1	0.229224	2	0.113657	1.770443	0.4126228	0.4297797	no	0	0.02254545	0.08137468
IgAmp_Adults	OAR1_89612976.1	1	84398275	G	A	0.9998624	0.279001	2	0.008515385	0.132628	0.9358369	0.9386973	no	0.01200003	0.001018678	0
IgAmp_Adults	OAR1_89659948.1	1	84444718	G	A	0.9998624	0.41427	2	0.06583205	1.025315	0.598902	0.6131999	no	-0.04617341	-0.02794415	0
IgAmp_Adults	OAR1_89710528.1	1	84492285	A	C	0.9995872	0.1791466	2	0.0629377	0.9825842	0.6118353	0.6258264	no	0	0.0270237	-0.01201761
IgAmp_Adults	OAR1_89916030.1	1	84590398	A	G	0.9988993	0.1790634	2	0.06504658	1.013138	0.6025593	0.6167718	no	0	0.02779027	-0.01064261
IgAmp_Adults	OAR1_89955814.1	1	84628393	G	A	0.9997248	0.3106248	2	0.140507	2.188479	0.3347941	0.3520854	no	-0.07034407	-0.03300967	0
IgAmp_Adults	OAR1_90071954.1	1	84751715	A	G	1	0.03205834	1	0.000642871	0.01001236	0.9202953	0.9952356	no	0	-0.00616881	0
IgAmp_Adults	OAR1_90128398.1	1	84811837	A	G	1	0.1291277	2	0.1674147	2.607341	0.2715333	0.2883229	no	0	-0.023512	0.1176934
IgAmp_Adults	s61010.1	1	84871417	G	A	1	0.3956384	2	0.0253939	0.3954598	0.8205915	0.8280928	no	-0.005644096	-0.01896491	0
IgAmp_Adults	OAR1_90335841.1	1	84970296	A	G	0.9986241	0.4426839	2	0.3508925	5.455757	0.06535781	0.07410012	no	0	-0.04029945	0.03353446
IgAmp_Adults	OAR1_90400753.1	1	85046228	G	A	0.9998624	0.3430577	2	0.1697879	2.644249	0.2665684	0.2832916	no	-0.05172411	-0.002220245	0
IgAmp_Adults	DU332460_334.1	1	85089367	C	G	0.9993121	0.2387443	2	0.01857943	0.2893803	0.8652904	0.8710714	no	0	0.0163233	0.02267276
IgAmp_Adults	OAR1_90451032.1	1	85093711	G	A	0.9054761	0.2444157	2	0.02701245	0.4228765	0.8094192	0.8173339	no	-0.03589318	-0.01948081	0
IgAmp_Adults	OAR1_90512133.1	1	85154340	A	G	1	0.1812741	2	0.0165669	0.2580178	0.8789661	0.8842002	no	0	-0.01673629	-0.01054177
IgAmp_Adults	OAR1_90546299.1	1	85189599	A	C	1	0.3021464	2	0.1106533	1.723648	0.422391	0.4394806	no	0	-0.01343526	-0.06989396
IgAmp_Adults	s16601.1	1	85315701	A	G	0.9997248	0.4933251	2	0.09483127	1.477058	0.4778163	0.4943355	no	0	0.03612022	0.05155883
IgAmp_Adults	OAR1_90720314.1	1	85430810	A	G	1	0.371973	2	0.04604372	0.7170171	0.6987177	0.7103414	no	0	-0.01288217	0.01827941
IgAmp_Adults	OAR1_90778867.1	1	85489916	G	A	0.9998624	0.3989267	2	0.1661466	2.588441	0.2741114	0.2909339	no	-0.07204381	-0.03317784	0
IgAmp_Adults	OAR1_90794892.1	1	85505828	A	G	1	0.2932719	2	0.0170279	0.2651949	0.8758176	0.8811784	no	0	-0.01536468	-0.008163313
IgAmp_Adults	OAR1_90864156.1	1	85575532	A	G	1	0.07870116	2	0.05144599	0.8011498	0.6699348	0.6823995	no	0	0.0377409	0.02455668
IgAmp_Adults	s70855.1	1	85608555	A	G	1	0.2597688	2	0.02855686	0.4448088	0.8005915	0.8088279	no	0	-0.009994976	-0.04066943
IgAmp_Adults	s68056.1	1	85628149	A	G	1	0.3878646	2	0.08626878	1.343413	0.5108361	0.5268741	no	0	-0.02134287	0.01743368
IgAmp_Adults	s23680.1	1	85653903	A	C	0.9998624	0.387918	2	0.08626878	1.343413	0.5108361	0.5268741	no	0	-0.02134287	0.01743368
IgAmp_Adults	s70683.1	1	85661101	G	A	1	0.03247111	2	0.002637436	0.04107792	0.9796705	0.980597	no	-0.08393271	-0.08216673	0
IgAmp_Adults	250506CS3900464100001_519.1	1	85767398	A	G	0.9995872	0.4415003	2	0.2524669	3.933561	0.1399066	0.1531608	no	0	-0.04680364	0.004810613
IgAmp_Adults	OAR1_91121549.1	1	85813619	A	G	1	0.2666483	2	0.167345	2.606702	0.2716201	0.2884109	no	0	-0.03821857	-0.08196463
IgAmp_Adults	s29628.1	1	85951129	G	A	0.9994496	0.3361784	2	0.1251583	1.949053	0.377371	0.3946809	no	-0.000954218	-0.03656374	0
IgAmp_Adults	OAR1_91392078.1	1	86082330	G	A	1	0.2561227	2	0.04518666	0.7037786	0.703358	0.7148412	no	0.0470664	0.03245686	0
IgAmp_Adults	s08216.1	1	86094095	G	A	1	0.3648872	2	0.1247872	1.943308	0.3784566	0.395764	no	-0.03421666	0.008338447	0
IgAmp_Adults	s26230.1	1	86240644	C	A	1	0.1285773	2	0.2486469	3.870781	0.1443679	0.1578166	no	0.00435538	0.07084313	0
IgAmp_Adults	OAR1_91590308.1	1	86292889	A	C	1	0.2727023	2	0.234368	3.648957	0.1613017	0.1754302	no	0	0.05418233	0.01028317
IgAmp_Adults	OAR1_91646701.1	1	86350067	G	A	0.9998624	0.1801982	2	0.1353163	2.107306	0.3486617	0.365985	no	0.03763767	0.07700854	0
IgAmp_Adults	OAR1_91659037_X.1	1	86361777	G	A	1	0.07388553	2	0.05945107	0.925971	0.6294018	0.6429564	no	-0.1186132	-0.09931533	0
IgAmp_Adults	OAR1_91694076.1	1	86397159	A	C	0.9993121	0.4818257	2	0.1310566	2.040728	0.3604636	0.3777941	no	0	-0.03781577	-0.006673269
IgAmp_Adults	OAR1_91728055.1	1	86429939	G	A	0.9995872	0.2639367	2	0.03512854	0.5471543	0.7606536	0.7702911	no	0.03812875	0.02023529	0
IgAmp_Adults	OAR1_91766257.1	1	86468358	G	A	1	0.09720693	2	0.1585863	2.469394	0.2909228	0.3079324	no	0.08947567	0.1373635	0
IgAmp_Adults	s44749.1	1	86516534	A	G	1	0.08434232	2	0.03792053	0.5905399	0.7443306	0.7545141	no	0	0.0295452	-0.02120023
IgAmp_Adults	s10188.1	1	86560524	G	A	1	0.1885663	2	0.17937	2.793335	0.2474201	0.2638456	no	0.03413345	0.08040069	0
IgAmp_Adults	s08146.1	1	86705598	A	C	0.9998624	0.1512316	2	0.1159937	1.806709	0.4052081	0.4224091	no	0	0.04438793	0.08508272
IgAmp_Adults	s05043.1	1	86839261	G	A	1	0.2338332	2	0.05344249	0.8322969	0.6595824	0.6723362	no	-0.03110811	-0.002977444	0
IgAmp_Adults	s29999.1	1	86876495	A	G	0.9998624	0.2334526	2	0.06646529	1.035101	0.5959787	0.6103443	no	0	0.03146427	0.03383255
IgAmp_Adults	s29535.1	1	86961345	G	A	1	0.02682994	1	0.08951996	1.394108	0.2377125	0.5142864	no	-0.08835323	0	0
IgAmp_Adults	s31573.1	1	86976407	G	A	1	0.3750688	2	0.2626262	4.089574	0.1294077	0.1421768	no	-0.0667422	-0.005589132	0
IgAmp_Adults	s11362.1	1	87023604	A	G	0.9990369	0.123399	2	0.05969059	0.9291608	0.6283987	0.6419789	no	0	0.02595219	0.08625771
IgAmp_Adults	s08905.1	1	87036274	A	G	0.9998624	0.118412	2	0.2479146	3.860681	0.1450988	0.1585787	no	0	0.06883043	0.1013055
IgAmp_Adults	OAR1_92406738.1	1	87090505	G	A	1	0.3106769	2	0.2827235	4.403413	0.1106142	0.1224097	no	-0.09715391	-0.04663825	0
IgAmp_Adults	OAR1_92448903.1	1	87129126	A	C	0.9995872	0.3644184	2	0.04890098	0.7615716	0.6833242	0.6954045	no	0	0.01790152	0.04354875
IgAmp_Adults	OAR1_92508855.1	1	87155887	A	G	1	0.1527243	2	0.0572633	0.8918234	0.6402403	0.6535147	no	0	-0.02927923	0.01376588
IgAmp_Adults	s14865.1	1	87179228	C	A	0.9998624	0.259667	2	0.2268092	3.531305	0.1710751	0.1855566	no	-0.03090711	0.02584591	0
IgAmp_Adults	OAR1_92567044.1	1	87216343	G	A	0.9994496	0.3594438	2	0.01748726	0.272041	0.8728247	0.8783056	no	-0.02426304	-0.0124868	0
IgAmp_Adults	OAR1_92740601.1	1	87384757	G	A	1	0.4462713	2	0.001198628	0.01866779	0.9907095	0.9911352	no	-0.000776291	0.002890241	0
IgAmp_Adults	OAR1_92837533.1	1	87484166	C	A	0.9998624	0.03550296	2	0.1769126	2.755628	0.2521291	0.268634	no	-0.1653496	-0.06465181	0
IgAmp_Adults	OAR1_93124341.1	1	87709264	G	A	1	0.1021602	2	0.3857012	6.009308	0.0495559	0.05690476	no	-0.2850571	-0.269549	0
IgAmp_Adults	OAR1_93166689.1	1	87753155	A	C	0.9997248	0.1021195	2	0.3888588	6.055257	0.04843036	0.05567114	no	0	0.01809055	0.2866916
IgAmp_Adults	OAR1_93219257.1	1	87791568	G	A	1	0.1021602	2	0.3857012	6.009308	0.0495559	0.05690476	no	-0.2850571	-0.269549	0
IgAmp_Adults	s57213.1	1	87826285	G	A	0.9181343	0.1089465	2	0.2546143	3.945689	0.1390607	0.1522774	no	-0.2465856	-0.2219394	0
IgAmp_Adults	s23335.1	1	87924528	A	G	1	0.1351816	2	0.01289168	0.2007856	0.9044821	0.9086706	no	0	-0.002414562	-0.04369305
IgAmp_Adults	s16434.1	1	88050421	A	G	0.9994496	0.04123073	2	0.03782412	0.5909407	0.7441815	0.7543699	no	0	-0.003663443	-0.3703152
IgAmp_Adults	OAR1_93589808.1	1	88132568	C	A	1	0.1926252	2	0.0232248	0.361701	0.8345601	0.8415351	no	0.03420242	0.01670093	0
IgAmp_Adults	OAR1_93645852.1	1	88167112	G	A	1	0.2983627	2	0.02759144	0.4297548	0.8066403	0.8146567	no	0.02679236	0.008872239	0
IgAmp_Adults	OAR1_93655488.1	1	88177674	G	A	0.9998624	0.2982661	2	0.02759144	0.4297548	0.8066403	0.8146567	no	0.02679236	0.008872239	0
IgAmp_Adults	OAR1_93664787.1	1	88186660	G	A	1	0.2983627	2	0.02759144	0.4297548	0.8066403	0.8146567	no	0.02679236	0.008872239	0
IgAmp_Adults	s66549.1	1	88287498	A	G	1	0.3789901	2	0.08874064	1.381837	0.5011156	0.5173056	no	0	0.03146183	0.05136618
IgAmp_Adults	s51414.1	1	88337592	A	G	0.9998624	0.1176552	2	0.1330593	2.072126	0.3548489	0.3721783	no	0	-0.03952103	0.0856803
IgAmp_Adults	s30877.1	1	88366446	A	G	0.961475	0.1348741	2	0.1911897	2.977242	0.2256836	0.2416867	no	0	-0.02837095	0.1549658
IgAmp_Adults	s42007.1	1	88406801	C	A	0.9988993	0.01687328	1	0.06850046	1.06648	0.3017419	0.601277	no	-0.08822128	0	0
IgAmp_Adults	s13298.1	1	88453996	A	G	1	0.2965052	2	0.301271	4.695246	0.09559614	0.106503	no	0	-0.05005736	0.0307222
IgAmp_Adults	s13764.1	1	88483339	C	A	1	0.2387177	2	0.1796871	2.799475	0.2466617	0.263074	no	0.000568046	-0.04698847	0
IgAmp_Adults	s28271.1	1	88490420	C	A	1	0.116951	2	0.1647481	2.565005	0.2773423	0.2942045	no	-0.06859829	-0.01060813	0
IgAmp_Adults	s49745.1	1	88536013	G	A	0.9986241	0.2247864	2	0.3601102	5.608963	0.06053816	0.06887819	no	0.115685	0.1269052	0
IgAmp_Adults	OAR1_94120974.1	1	88557612	A	C	1	0.377339	2	0.05030177	0.7833464	0.675925	0.6882192	no	0	0.01826394	0.04206747
IgAmp_Adults	s63888.1	1	88642706	G	A	0.9995872	0.1154852	2	0.192575	2.999072	0.2232338	0.2391832	no	-0.1541507	-0.1122124	0
IgAmp_Adults	OAR1_94235823.1	1	88671146	G	A	0.9990369	0.1425423	2	0.1933386	3.007671	0.222276	0.2382042	no	0.1329076	0.07964157	0
IgAmp_Adults	OAR1_94289328.1	1	88723370	G	A	0.9998624	0.266341	2	0.2377088	3.70296	0.1570047	0.1709691	no	0.003929957	-0.04989167	0
IgAmp_Adults	OAR1_94322642.1	1	88759553	A	G	1	0.1069758	2	0.1472881	2.293848	0.3176123	0.3348271	no	0	-0.03229138	0.1376209
IgAmp_Adults	s48855.1	1	88803441	A	G	1	0.4131123	2	0.09253904	1.441303	0.4864352	0.5028384	no	0	-0.01819476	-0.05433083
IgAmp_Adults	s27831.1	1	88859875	C	A	0.9229499	0.360167	2	0.02939571	0.4592403	0.7948355	0.8032793	no	-0.01375277	0.006315011	0
IgAmp_Adults	s73352.1	1	88891095	A	G	1	0.2195927	2	0.06077547	0.9464659	0.6229849	0.6367016	no	0	0.02999387	0.02857482
IgAmp_Adults	s17789.1	1	88931534	G	A	1	0.1632499	2	0.1154896	1.798616	0.4068511	0.4240428	no	-0.0205722	-0.058938	0
IgAmp_Adults	OAR1_94538676_X.1	1	88975436	G	A	1	0.4694551	2	0.0163708	0.2549518	0.8803146	0.8854943	no	0.02134237	0.01623705	0
IgAmp_Adults	OAR1_94603351.1	1	89040555	G	A	0.9994496	0.2604626	2	0.3223367	5.020219	0.08125936	0.09120998	no	-0.01063382	-0.06882579	0
IgAmp_Adults	OAR1_94799822_X.1	1	89227851	A	G	1	0.1617364	2	0.326314	5.080648	0.07884084	0.08861844	no	0	0.07092529	0.1087128
IgAmp_Adults	OAR1_94860183.1	1	89286287	C	A	0.9998624	0.1485482	2	0.08762056	1.364632	0.5054451	0.5215684	no	-0.06750173	-0.09031718	0
IgAmp_Adults	OAR1_95047806.1	1	89419206	C	A	0.9998624	0.1953351	2	0.1324044	2.062132	0.3566266	0.3739568	no	0.04543229	0.000337914	0
IgAmp_Adults	OAR1_95138062.1	1	89509677	G	A	1	0.1018162	2	0.2901093	4.517553	0.1044782	0.1159235	no	-0.1960989	-0.1383004	0
IgAmp_Adults	OAR1_95180600.1	1	89555020	G	A	0.9977986	0.4739382	2	0.5108797	7.972532	0.01856892	0.02230793	no	-0.06099854	-0.09193354	0
IgAmp_Adults	s52860.1	1	89681874	G	A	0.9998624	0.01548094	1	0.1412629	2.200003	0.1380104	0.3501554	no	-0.1323091	0	0
IgAmp_Adults	s24558.1	1	89696490	A	G	0.9983489	0.0868247	2	0.1775256	2.763286	0.2511656	0.2676546	no	0	0.06020488	0.1355873
IgAmp_Adults	OAR1_95378272.1	1	89740243	G	A	1	0.08654375	2	0.1523867	2.372849	0.3053109	0.3224446	no	-0.1334632	-0.07867131	0
IgAmp_Adults	OAR1_95415929.1	1	89777123	G	A	0.9998624	0.2992982	2	0.05707171	0.8889291	0.6411675	0.6544175	no	-0.04040369	-0.04639972	0
IgAmp_Adults	OAR1_95445249.1	1	89807587	G	A	1	0.1712988	2	0.05655693	0.8807681	0.6437891	0.6569699	no	0.01175353	0.03814898	0
IgAmp_Adults	OAR1_95542935.1	1	89903889	G	A	0.7908641	0.04975644	2	0.08706885	1.360459	0.5065008	0.5226076	no	-0.06919297	0.000921126	0
IgAmp_Adults	OAR1_95575297.1	1	89930085	G	A	0.7926527	0.04131227	2	0.006835497	0.106729	0.9480344	0.9503655	no	-0.03980858	-0.01934811	0
IgAmp_Adults	OAR1_95658466_X.1	1	90001077	A	G	1	0.2685058	2	0.160412	2.498665	0.2866961	0.303663	no	0	-0.01926123	0.05876716
IgAmp_Adults	OAR1_95723314.1	1	90073375	A	G	0.9998624	0.204142	2	0.186556	2.905893	0.2338801	0.2500535	no	0	0.05631636	0.05719166
IgAmp_Adults	s00815.1	1	90099232	G	A	1	0.200399	2	0.1352927	2.107364	0.3486516	0.3659749	no	-0.0578208	-0.01045726	0
IgAmp_Adults	OAR1_95792179.1	1	90142887	A	C	0.9998624	0.1407734	2	0.1247904	1.942959	0.3785225	0.3958298	no	0	0.04801974	0.05231425
IgAmp_Adults	OAR1_95809076.1	1	90160936	G	A	1	0.1602917	2	0.08541805	1.330539	0.5141349	0.5301194	no	-0.06972648	-0.0322622	0
IgAmp_Adults	s31568.1	1	90211328	G	A	1	0.140754	2	0.1247904	1.942959	0.3785225	0.3958298	no	-0.05231425	-0.004294506	0
IgAmp_Adults	OAR1_96072427.1	1	90407084	A	G	0.9998624	0.3119582	2	0.2118921	3.300087	0.1920416	0.2071926	no	0	0.05384023	0.05526092
IgAmp_Adults	s66236.1	1	90535317	G	A	0.7933407	0.05601804	2	0.000744696	0.01162302	0.9942053	0.9944713	no	0.02711763	0.02850595	0
IgAmp_Adults	OAR1_96325332.1	1	90657982	A	G	0.9918822	0.03585796	2	0.2932809	4.570012	0.1017734	0.1130588	no	0	-0.1402951	0.1484584
IgAmp_Adults	s46446.1	1	90705417	C	A	1	0.1766648	2	0.04058802	0.632053	0.7290401	0.7397207	no	-0.01000051	0.01589791	0
IgAmp_Adults	OAR1_96407711.1	1	90743591	A	G	0.9983489	0.1307194	2	0.1430583	2.228584	0.3281475	0.3454142	no	0	0.03821426	0.1335366
IgAmp_Adults	OAR1_96507420.1	1	90847435	G	A	0.9998624	0.1125636	2	0.1629318	2.537173	0.2812288	0.2981362	no	-0.1253491	-0.1587427	0
IgAmp_Adults	OAR1_96567523.1	1	90909802	T	A	0.9204733	0.1378176	2	0.0589111	0.9112077	0.634065	0.6475	no	-0.04624941	-0.01265148	0
IgAmp_Adults	OAR1_96574677.1	1	90916173	C	G	0.9998624	0.088895	2	0.005211465	0.08117125	0.9602269	0.9620221	no	0	0.008963387	-0.01115886
IgAmp_Adults	s46849.1	1	91060091	G	A	0.9998624	0.1691895	2	0.220129	3.426235	0.1803028	0.1950932	no	-0.1382136	-0.1388719	0
IgAmp_Adults	s73445.1	1	91102925	A	G	0.9995872	0.2567791	2	0.1301065	2.027108	0.3629268	0.3802566	no	0	0.033176	-0.02434948
IgAmp_Adults	OAR1_96827188.1	1	91170203	A	G	0.9979362	0.1878533	2	0.2827433	4.404859	0.1105343	0.1223253	no	0	0.06779719	0.06657217
IgAmp_Adults	OAR1_96866032.1	1	91207938	G	A	0.9998624	0.4648411	2	0.4464999	6.953632	0.03090566	0.03626839	no	-0.1184353	-0.06246767	0
IgAmp_Adults	OAR1_97015016.1	1	91348961	C	A	0.9994496	0.4001239	2	0.3654593	5.689527	0.05814802	0.06628153	no	0.08794697	0.02054733	0
IgAmp_Adults	OAR1_97029635.1	1	91367178	C	A	0.9997248	0.4721993	2	0.3098674	4.8267	0.08951493	0.1000301	no	-0.09499959	-0.06481496	0
IgAmp_Adults	s67307.1	1	91573814	G	A	0.9998624	0.2812027	2	0.06061727	0.9440263	0.6237453	0.6374429	no	0.03655252	0.007577016	0
IgAmp_Adults	s04845.1	1	91656502	G	A	0.9995872	0.4925671	2	0.2643433	4.116497	0.1276774	0.1403627	no	0.001962921	0.05139104	0
IgAmp_Adults	OAR1_97368425.1	1	91720577	A	G	0.9979362	0.4951744	2	0.03519258	0.5477432	0.7604297	0.7700747	no	0	0.02362757	0.0288283
IgAmp_Adults	OAR1_97526403.1	1	91863473	G	A	1	0.2185608	2	0.507548	7.905357	0.01920319	0.02303428	no	-0.1405794	-0.153763	0
IgAmp_Adults	OAR1_97533784.1	1	91870258	G	A	0.9998624	0.3019128	2	0.1137976	1.772111	0.4122788	0.4294379	no	-0.0666458	-0.03422007	0
IgAmp_Adults	OAR1_97575921.1	1	91907618	A	C	0.9997248	0.1817369	2	0.4688128	7.301153	0.02597615	0.03072826	no	0	-0.02297437	0.1417455
IgAmp_Adults	s18708.1	1	91968198	A	G	0.9998624	0.04823173	2	0.2992888	4.66061	0.09726606	0.1082771	no	0	-0.08953209	0.2557677
IgAmp_Adults	OAR1_97734885.1	1	92068054	G	A	1	0.03591084	2	0.1513978	2.357886	0.3076037	0.3247543	no	-0.3669021	-0.4411839	0
IgAmp_Adults	OAR1_97780707.1	1	92108779	A	G	0.9998624	0.0723132	2	0.0611639	0.952491	0.621111	0.6348744	no	0	0.01060625	-0.1497231
IgAmp_Adults	s68420.1	1	92157812	G	A	1	0.377339	2	0.2812939	4.380267	0.1119018	0.1237687	no	0.07536219	0.01493017	0
IgAmp_Adults	OAR1_97871065.1	1	92199225	A	G	0.9997248	0.2100881	2	0.07061302	1.09976	0.577019	0.5918075	no	0	0.01745425	-0.04350905
IgAmp_Adults	OAR1_97929861.1	1	92258956	A	G	0.9998624	0.2329022	2	0.4848051	7.550964	0.02292604	0.0272765	no	0	-0.06076269	-0.1599083
IgAmp_Adults	s67398.1	1	92306480	G	A	1	0.1737755	2	0.1697362	2.643514	0.2666663	0.2833909	no	-0.1185679	-0.08110913	0
IgAmp_Adults	OAR1_98015213.1	1	92346134	G	A	0.9056136	0.4756153	2	0.01618701	0.2528202	0.8812534	0.8863951	no	-0.01813904	-0.001294474	0
IgAmp_Adults	OAR1_98050550.1	1	92379263	G	A	0.9998624	0.2483143	2	0.2312402	3.601065	0.1652109	0.1794839	no	-0.06130765	-0.00494145	0
IgAmp_Adults	OAR1_98069576.1	1	92399048	G	A	0.9998624	0.05903399	2	0.02505498	0.3902185	0.8227448	0.8301656	no	-0.1196559	-0.1304719	0
IgAmp_Adults	OAR1_98091788.1	1	92420657	C	G	1	0.05936984	2	0.1067984	1.663375	0.4353141	0.4522988	no	0	-0.05018778	0.2036871
IgAmp_Adults	OAR1_98194808.1	1	92516153	G	A	1	0.19235	2	0.3653407	5.690114	0.05813094	0.06626296	no	-0.1462026	-0.08644625	0
IgAmp_Adults	OAR1_98210681.1	1	92531392	A	G	0.923913	0.07058824	2	0.1675711	2.609749	0.2712066	0.287992	no	0	-0.06396696	0.1956881
IgAmp_Adults	OAR1_98252911_X.1	1	92570801	G	A	0.9994496	0.2356828	2	0.2110442	3.288694	0.1931387	0.2083216	no	-0.1025812	-0.06114204	0
IgAmp_Adults	OAR1_98375496.1	1	92689655	A	G	0.9993121	0.1544816	2	0.5563368	8.68121	0.01302864	0.0159094	no	0	0.09086751	0.2052089
IgAmp_Adults	OAR1_98387145.1	1	92704734	G	A	1	0.3452807	2	0.3291975	5.12638	0.07705855	0.0867063	no	-0.1079401	-0.05444832	0
IgAmp_Adults	OAR1_98453311.1	1	92766266	G	A	1	0.2085856	2	0.08176421	1.273613	0.528979	0.544711	no	-0.07771375	-0.05855643	0
IgAmp_Adults	s10849.1	1	92805470	A	G	1	0.1906302	2	0.0703841	1.096032	0.5780957	0.5928609	no	0	0.02885638	0.06377114
IgAmp_Adults	s71463.1	1	92861378	A	G	0.9997248	0.1154693	2	0.1715087	2.677661	0.2621521	0.2788124	no	0	0.01771065	0.1783253
IgAmp_Adults	s54022.1	1	92929578	G	A	1	0.1644882	2	0.2483726	3.86902	0.1444951	0.1579493	no	-0.1565658	-0.1413544	0
IgAmp_Adults	s36197.1	1	92984329	G	A	1	0.06191524	2	0.2684792	4.182139	0.1235549	0.136036	no	-0.3319	-0.3405385	0
IgAmp_Adults	OAR1_98748279.1	1	93015294	G	A	0.923913	0.2068503	2	0.4860239	7.56661	0.02274738	0.02707369	no	-0.1222659	-0.038336	0
IgAmp_Adults	OAR1_98760723.1	1	93028256	T	A	1	0.2532334	2	0.4667392	7.268254	0.02640698	0.03121427	no	-0.1457994	-0.08356939	0
IgAmp_Adults	s20944.1	1	93164296	G	A	1	0.3776142	2	0.03080887	0.4798068	0.7867039	0.7954377	no	0.01041567	-0.009782609	0
IgAmp_Adults	OAR1_99010986.1	1	93191123	G	A	1	0.3178316	2	0.4911657	7.647137	0.02184969	0.0260535	no	0.05600922	-0.02510733	0
IgAmp_Adults	OAR1_99059147.1	1	93238731	A	G	1	0.1937259	2	0.03241601	0.5048757	0.7769045	0.7859828	no	0	0.02076749	0.038865
IgAmp_Adults	OAR1_99155862.1	1	93325284	G	A	1	0.4440699	2	0.05151149	0.8022069	0.6695808	0.6820555	no	-0.0294586	-0.03282262	0
IgAmp_Adults	OAR1_99220211.1	1	93395366	G	A	1	0.1034673	2	0.3410489	5.311638	0.07024129	0.07937317	no	-0.07265823	0.01889739	0
IgAmp_Adults	s09604.1	1	93453076	G	A	1	0.05847551	2	0.1176123	1.831288	0.4002588	0.4174857	no	-0.1575739	-0.09774787	0
IgAmp_Adults	s13622.1	1	93561901	C	A	1	0.3399835	2	0.2719277	4.234664	0.1203523	0.1326701	no	0.05018205	-0.01111364	0
IgAmp_Adults	OAR1_99502938.1	1	93676624	G	A	0.9998624	0.4016788	2	0.2290496	3.567099	0.1680406	0.1824154	no	0.0453752	-0.01280607	0
IgAmp_Adults	OAR1_99534565.1	1	93712074	A	G	1	0.3475509	2	0.48169	7.499356	0.02352532	0.02795629	no	0	-0.07998878	-0.05049872
IgAmp_Adults	s59919.1	1	93793548	G	A	0.9998624	0.3649374	2	0.0326398	0.5083202	0.7755676	0.7846925	no	0.02616899	0.02992887	0
IgAmp_Adults	OAR1_99670410.1	1	93851367	G	A	1	0.2230325	2	0.3918647	6.104513	0.04725219	0.05437842	no	-0.1515029	-0.09482925	0
IgAmp_Adults	OAR1_99762260.1	1	93940341	C	A	1	0.3050358	2	0.5876996	9.151887	0.01029658	0.01271017	no	-0.1585569	-0.1030263	0
IgAmp_Adults	OAR1_99885488.1	1	94039355	G	A	0.9998624	0.137402	2	0.270141	4.206721	0.1220456	0.1344502	no	-0.1837882	-0.1324202	0
IgAmp_Adults	OAR1_99899727.1	1	94050486	G	A	1	0.01114474	2	0.02307702	0.3594406	0.8355039	0.8424429	no	-0.2535855	-0.2354002	0
IgAmp_Adults	s70940.1	1	94206987	A	G	1	0.08097138	2	0.1439608	2.241439	0.3260451	0.3433027	no	0	0.06495692	0.1100749
IgAmp_Adults	s29665.1	1	94289129	A	C	0.9995872	0.4178252	2	0.04895023	0.7623555	0.6830565	0.6951445	no	0	0.01392425	0.0404673
IgAmp_Adults	OAR1_100197637.1	1	94332471	G	A	0.9995872	0.4483827	2	0.1624706	2.530575	0.2821582	0.2990761	no	0.07280131	0.04315748	0
IgAmp_Adults	OAR1_100326881.1	1	94466756	A	G	1	0.3041414	2	0.4448704	6.930472	0.03126563	0.03667127	no	0	-0.06511837	-0.1228398
IgAmp_Adults	OAR1_100380276.1	1	94498911	A	G	1	0.08145294	2	0.4058138	6.31865	0.04245438	0.04909839	no	0	0.08134415	0.3280936
IgAmp_Adults	s27394.1	1	94526647	A	C	0.9998624	0.01782028	2	0.02162004	0.3367449	0.845039	0.8516124	no	0	0.006749818	0.2448035
IgAmp_Adults	OAR1_100440876.1	1	94550859	G	A	0.9995872	0.3730902	2	0.2769962	4.314974	0.1156153	0.127684	no	0.08769066	0.03144002	0
IgAmp_Adults	s10227.1	1	94645894	A	G	1	0.04003853	1	0.006780097	0.1055959	0.7452149	0.9508793	no	0	-0.01916021	0
IgAmp_Adults	OAR1_100651420.1	1	94722198	G	A	1	0.3970143	2	0.1960921	3.052889	0.2173069	0.2331215	no	-0.04340958	0.008470519	0
IgAmp_Adults	OAR1_100659997.1	1	94731106	G	A	1	0.1375894	2	0.3000518	4.672672	0.09668123	0.1076559	no	-0.2273559	-0.177993	0
IgAmp_Adults	OAR1_100718698.1	1	94793784	A	G	0.9995872	0.03902271	1	0.201753	3.142175	0.07629203	0.2234017	no	0	0.09931438	0
IgAmp_Adults	s72240.1	1	94802323	G	A	1	0.4799119	2	0.4921819	7.664249	0.02166354	0.0258417	no	0.1234373	0.0576923	0
IgAmp_Adults	OAR1_100577509.1	1	94806594	C	A	0.885388	0.4930847	2	0.2811354	4.387794	0.1114815	0.1233251	no	0.07810818	0.06696882	0
IgAmp_Adults	OAR1_100765315.1	1	94837526	A	G	1	0.1320171	2	0.1111498	1.731156	0.4208082	0.4379094	no	0	0.02545973	0.1405664
IgAmp_Adults	OAR1_100874172.1	1	94940617	G	A	0.9997248	0.4361409	2	0.4169237	6.494911	0.038873	0.04513923	no	-0.1168906	-0.08107551	0
IgAmp_Adults	OAR1_100921673.1	1	94993712	G	A	1	0.2610759	2	0.2727564	4.249296	0.119475	0.1317473	no	-0.1017433	-0.04681591	0
IgAmp_Adults	OAR1_101357689.1	1	95153594	A	G	0.9998624	0.0674281	2	0.2559292	3.984906	0.1363605	0.1494553	no	0	0.09116925	-0.01981878
IgAmp_Adults	OAR1_101371162.1	1	95172795	G	A	0.9998624	0.1934774	2	0.02720738	0.4237757	0.8090554	0.8169834	no	-0.05327275	-0.03957839	0
IgAmp_Adults	OAR1_101551222.1	1	95265747	A	G	0.9986241	0.06634059	2	0.1530585	2.384037	0.3036079	0.3207285	no	0	0.06498124	0.2423701
IgAmp_Adults	OAR1_101648887.1	1	95369397	A	G	1	0.383393	2	0.3705111	5.771089	0.0558244	0.06375242	no	0	0.04076193	0.1151461
IgAmp_Adults	s27653.1	1	95455819	G	A	0.9994496	0.09443833	2	0.1694097	2.637728	0.2674389	0.2841741	no	-0.2011156	-0.1507899	0
IgAmp_Adults	s30347.1	1	95497214	G	A	1	0.2080352	2	0.3466315	5.398394	0.06725951	0.07615561	no	-0.1493691	-0.1012181	0
IgAmp_Adults	s75453.1	1	95578747	A	G	0.9995872	0.06015141	2	0.2421118	3.779894	0.1510798	0.1648088	no	0	0.07428984	0.3703996
IgAmp_Adults	OAR1_101890858.1	1	95617371	G	A	0.9997248	0.0836774	2	0.07176627	1.117564	0.5719051	0.5868028	no	0.0436974	0.08741016	0
IgAmp_Adults	OAR1_101903895.1	1	95629807	G	A	1	0.1197028	2	0.1186588	1.847909	0.3969461	0.4141889	no	-0.1022539	-0.05428344	0
IgAmp_Adults	OAR1_102019027.1	1	95740733	G	A	1	0.1278894	2	0.2307539	3.593331	0.165851	0.1801473	no	-0.03316575	0.03782597	0
IgAmp_Adults	OAR1_102034346.1	1	95758285	G	A	0.9237755	0.1041853	2	0.2440407	3.801179	0.1494805	0.163144	no	-0.2116546	-0.1474652	0
IgAmp_Adults	OAR1_102071635.1	1	95792924	G	C	0.9997248	0.1464355	2	0.4573018	7.121613	0.0284159	0.03347576	no	-0.2226719	-0.153101	0
IgAmp_Adults	OAR1_102129382.1	1	95846720	G	A	1	0.02751789	2	0.1913354	2.980364	0.2253317	0.2413271	no	0.8220267	0.8384228	0
IgAmp_Adults	DU232924_365.1	1	95879017	A	G	1	0.06679967	2	0.551066	8.584571	0.01367364	0.01665992	no	0	0.1266223	0.3126227
IgAmp_Adults	OAR1_102225758.1	1	95939100	A	G	1	0.3859384	2	0.4505045	7.016375	0.02995116	0.03519905	no	0	0.03876372	0.1289522
IgAmp_Adults	OAR1_102255542.1	1	95967558	A	G	1	0.3459686	2	0.4257739	6.631325	0.03630998	0.04229562	no	0	-0.00692734	0.109573
IgAmp_Adults	s32322.1	1	96005302	A	C	0.9998624	0.1920325	2	0.2281147	3.551616	0.1693465	0.1837676	no	0	0.06175384	0.06585833
IgAmp_Adults	s54125.1	1	96084447	T	A	0.9980737	0.0546595	2	0.4551333	7.083125	0.02896803	0.03409599	no	0.09843493	0.2238256	0
IgAmp_Adults	OAR1_102453321.1	1	96168516	A	G	1	0.273459	2	0.3724106	5.798439	0.05506619	0.06292613	no	0	0.0602409	0.1247282
IgAmp_Adults	s20863.1	1	96216737	G	A	1	0.2483489	2	0.316121	4.922629	0.08532272	0.0955561	no	-0.1391507	-0.1313238	0
IgAmp_Adults	s23589.1	1	96223081	A	C	0.8416346	0.04029753	2	0.4581753	7.125494	0.02836081	0.03341384	no	0	0.1595799	-0.0739666
IgAmp_Adults	OAR1_102657756.1	1	96329082	A	G	1	0.3432168	2	0.2325986	3.622474	0.1634518	0.1776603	no	0	0.02756916	0.09734886
IgAmp_Adults	OAR1_102720326.1	1	96346369	G	A	1	0.07911392	2	0.586196	9.131168	0.0104038	0.0128364	no	-0.1096148	0.01614531	0
IgAmp_Adults	OAR1_102765359.1	1	96402236	A	C	0.9562466	0.2105755	2	0.398952	6.213193	0.04475301	0.0516313	no	0	0.06599097	0.1428402
IgAmp_Adults	OAR1_102798353.1	1	96412845	C	A	0.9994496	0.2718888	2	0.213774	3.328888	0.1892959	0.2043657	no	-0.1064477	-0.08470756	0
IgAmp_Adults	s31834.1	1	96426120	A	G	1	0.4391855	2	0.441861	6.879237	0.03207693	0.03757851	no	0	-0.0222376	-0.109949
IgAmp_Adults	OAR1_102870109.1	1	96463784	C	A	1	0.2458723	2	0.439068	6.836989	0.03276172	0.03834346	no	-0.09706252	-0.02213292	0
IgAmp_Adults	s42405.1	1	96523442	A	G	1	0.4010044	2	0.4241192	6.604936	0.03679225	0.04283137	no	0	0.06643717	0.1108233
IgAmp_Adults	OAR1_103051402.1	1	96650555	A	G	0.9998624	0.07671666	2	0.02983514	0.4646551	0.7926864	0.8012073	no	0	-0.009491587	-0.1410941
IgAmp_Adults	OAR1_103183067.1	1	96782015	C	A	0.9606494	0.4806646	2	0.6394012	9.955803	0.006888502	0.008661975	no	0.1319293	0.1011565	0
IgAmp_Adults	OAR1_103199431.1	1	96798052	G	A	0.9616125	0.4751753	2	0.2139432	3.332063	0.1889956	0.2040564	no	-0.0714122	-0.05737826	0
IgAmp_Adults	DU344050_171.1	1	96806235	A	G	0.9616125	0.4751753	2	0.2139432	3.332063	0.1889956	0.2040564	no	0	0.01403394	0.0714122
IgAmp_Adults	OAR1_103343127.1	1	96860276	A	G	1	0.0768437	2	0.02983514	0.4646551	0.7926864	0.8012073	no	0	-0.009491587	-0.1410941
IgAmp_Adults	OAR1_103393742.1	1	96909929	A	G	0.9203357	0.07706683	2	0.02571695	0.3979241	0.819581	0.8271199	no	0	-0.005258716	-0.1323169
IgAmp_Adults	OAR1_103420822.1	1	96934926	A	G	0.9998624	0.114903	2	0.1302633	2.029268	0.362535	0.379865	no	0	0.05269141	0.05474168
IgAmp_Adults	OAR1_103445194.1	1	96960192	G	A	1	0.3424601	2	0.3239287	5.044182	0.08029153	0.09017334	no	0.0751151	0.009884159	0
IgAmp_Adults	OAR1_103547224.1	1	97033682	G	A	0.9998624	0.3147103	2	0.135925	2.116969	0.3469812	0.3643021	no	-0.07226974	-0.03779351	0
IgAmp_Adults	OAR1_103772253.1	1	97192711	G	A	1	0.01492845	1	0.01666967	0.2596231	0.6103792	0.8835234	no	-0.04265598	0	NA
IgAmp_Adults	OAR1_103790218.1	1	97209577	G	C	1	0.304623	2	0.6650586	10.35699	0.005636486	0.007153354	no	0.1582938	0.0859359	0
IgAmp_Adults	OAR1_103842407.1	1	97278922	G	A	1	0.1781095	2	0.05770405	0.8986306	0.6380649	0.6513962	no	-0.02689012	0.002428614	0
IgAmp_Adults	OAR1_103872786.1	1	97314205	A	G	1	0.3235416	2	0.22886	3.5644	0.1682676	0.1826505	no	0	0.04422524	0.08981432
IgAmp_Adults	s57208.1	1	97472681	A	G	1	0.1598789	2	0.2076025	3.233968	0.1984964	0.2138312	no	0	0.05935954	0.05316333
IgAmp_Adults	OAR1_104036819.1	1	97501025	G	A	1	0.05503577	2	0.5269363	8.206579	0.01651825	0.01995149	no	0.1730681	0.3042229	0
IgAmp_Adults	OAR1_104096524.1	1	97563934	G	A	0.950055	0.2160029	2	0.2912517	4.522805	0.1042042	0.1156335	no	-0.04733106	0.01565744	0
IgAmp_Adults	DU271929_382.1	1	97580021	C	A	1	0.142749	2	0.2217302	3.454364	0.1777847	0.1924931	no	-0.04306963	0.02204131	0
IgAmp_Adults	s72122.1	1	97627565	A	G	1	0.2837094	2	0.5340713	8.3166	0.01563412	0.01893147	no	0	0.08392098	0.07142886
IgAmp_Adults	s30100.1	1	97688412	A	G	1	0.2993258	2	0.2499935	3.893718	0.1427217	0.1560994	no	0	0.05372585	0.08450933
IgAmp_Adults	OAR1_104272909.1	1	97777084	G	A	0.9998624	0.2690932	2	0.0571274	0.8897482	0.6409049	0.6541619	no	-0.04867857	-0.02585989	0
IgAmp_Adults	s58747.1	1	97853329	G	A	0.7125757	0.1208728	2	0.1203497	1.868601	0.3928606	0.4101211	no	-0.006491928	0.0459084	0
IgAmp_Adults	OAR1_104439888.1	1	97882373	A	G	0.9021739	0.3243862	2	0.009012898	0.1401232	0.9323364	0.9353474	no	0	-0.000741168	-0.01790051
IgAmp_Adults	OAR1_104544639.1	1	97987628	A	G	1	0.3636489	2	0.07462723	1.162358	0.5592388	0.5743983	no	0	0.03170495	0.03511678
IgAmp_Adults	OAR1_104589897.1	1	98034129	A	G	0.9998624	0.2779689	2	0.1496526	2.330683	0.3118162	0.3289956	no	0	0.04263753	0.01545526
IgAmp_Adults	OAR1_104682161.1	1	98117138	A	C	1	0.3633049	2	0.07417167	1.155249	0.5612299	0.5763491	no	0	0.03151478	0.0354213
IgAmp_Adults	OAR1_104707561.1	1	98142631	A	G	1	0.2394056	2	0.1101899	1.716043	0.4240002	0.4410777	no	0	0.01579275	-0.05713928
IgAmp_Adults	s47338.1	1	98211805	A	C	0.9998624	0.1246044	2	0.1667027	2.596083	0.273066	0.2898754	no	0	0.0561291	-0.02528553
IgAmp_Adults	s28409.1	1	98252334	A	G	0.9991745	0.3256679	2	0.008309967	0.1294231	0.9373378	0.9401334	no	0	0.002452573	-0.01385828
IgAmp_Adults	OAR1_104822875.1	1	98259388	A	G	0.9973858	0.3367361	2	0.1521611	2.373225	0.3052536	0.3223869	no	0	0.04270944	0.01449597
IgAmp_Adults	OAR1_105078097.1	1	98412220	C	A	0.9983489	0.2679162	2	0.3148714	4.906694	0.08600526	0.09628518	no	0.02511718	0.07903819	0
IgAmp_Adults	s58109.1	1	98476073	G	A	1	0.2378233	2	0.1048106	1.63226	0.4421394	0.4590617	no	0.05319665	0.07016802	0
IgAmp_Adults	OAR1_105916901.1	1	98698690	A	G	0.9995872	0.2785272	2	0.6334195	9.864432	0.007210508	0.009047839	no	0	0.08580239	0.01439121
IgAmp_Adults	DU427993_302.1	1	98778433	A	G	1	0.2103742	2	0.4675731	7.282848	0.02621499	0.03099774	no	0	0.0757312	-0.02082159
IgAmp_Adults	s31394.1	1	98836848	G	A	1	0.0273803	1	0.002710561	0.04221498	0.8372105	0.9800653	no	-0.01475411	0	0
IgAmp_Adults	OAR1_106079123.1	1	98863481	A	G	1	0.2454595	2	0.0235195	0.3663229	0.8326337	0.8396819	no	0	0.01813466	0.020098
IgAmp_Adults	s48043.1	1	99024896	G	A	1	0.06521739	2	0.3804249	5.925041	0.05168847	0.05923861	no	0.2264337	0.3345487	0
IgAmp_Adults	OAR1_106383900_X.1	1	99103421	C	A	0.9995872	0.05732966	2	0.05691733	0.8864274	0.64197	0.6551989	no	0.2041028	0.1681403	0
IgAmp_Adults	OAR1_106441886.1	1	99163058	G	A	1	0.1720556	2	0.6009203	9.362046	0.009269527	0.01149783	no	0.08415355	0.1685532	0
IgAmp_Adults	s55590.1	1	99223381	A	C	0.9911943	0.1317324	2	0.09907703	1.545791	0.4616742	0.4783914	no	0	0.0400896	-0.02883145
IgAmp_Adults	DU295978_729.1	1	99283857	G	A	1	0.4360209	2	0.3457818	5.38526	0.06770263	0.07663418	no	-0.06806302	0.002883097	0
IgAmp_Adults	OAR1_106674862.1	1	99393734	A	G	1	0.2658916	2	0.5221355	8.133869	0.01712982	0.0206556	no	0	0.08110571	0.03060207
IgAmp_Adults	s09516.1	1	99470201	G	A	0.9980737	0.2022333	2	0.07548396	1.180667	0.5541426	0.5694038	no	-0.08213712	-0.05933104	0
IgAmp_Adults	OAR1_106884058.1	1	99602130	C	A	1	0.3909604	2	0.08313908	1.294826	0.5233981	0.5392272	no	-0.02284664	0.01108218	0
IgAmp_Adults	OAR1_106946819.1	1	99667634	G	A	1	0.1944139	2	0.05305497	0.82631	0.6615597	0.6742589	no	0.02433778	-0.004256474	0
IgAmp_Adults	OAR1_106967184.1	1	99687358	G	A	0.9998624	0.4308518	2	0.3567995	5.557021	0.06213099	0.07060601	no	-0.06726757	0.004853254	0
IgAmp_Adults	OAR1_107103247.1	1	99799572	A	G	0.9998624	0.171116	2	0.4448011	6.92895	0.03128943	0.03669791	no	0	0.07445899	-0.06749258
IgAmp_Adults	DU461176_154.1	1	99896856	A	G	1	0.2824711	2	0.1059749	1.650752	0.4380702	0.4550303	no	0	0.03688915	0.01394599
IgAmp_Adults	OAR1_107239370.1	1	99931717	G	A	0.9998624	0.1229531	2	0.1005653	1.565098	0.4572391	0.4740061	no	0.07956158	0.1142345	0
IgAmp_Adults	OAR1_107287431.1	1	99972078	G	A	0.9997248	0.3206028	2	0.4701496	7.323906	0.02568231	0.03039657	no	-0.03744519	0.03902297	0
IgAmp_Adults	s16015.1	1	100001324	A	C	0.9942212	0.1064213	2	0.1052665	1.633706	0.44182	0.4587453	no	0	-0.01652433	-0.4275739
IgAmp_Adults	OAR1_107354355.1	1	100036439	A	G	1	0.4203357	2	0.03994086	0.622051	0.7326952	0.7432582	no	0	0.02410743	0.02164759
IgAmp_Adults	OAR1_107415569.1	1	100102493	A	T	0.9994496	0.3206222	2	0.2382106	3.709139	0.1565203	0.1704659	no	0	0.05601322	0.04565134
IgAmp_Adults	s41776.1	1	100117532	A	G	0.9994496	0.08844989	2	0.04525839	0.7061465	0.7025257	0.7140342	no	0	-0.03338611	-0.04442713
IgAmp_Adults	s39873.1	1	100153143	G	A	0.9993121	0.3559824	2	0.7948532	12.37459	0.002055374	0.002732467	no	-0.1705186	-0.09126187	0
IgAmp_Adults	OAR1_107504871.1	1	100185774	G	A	1	0.1916621	2	0.3374808	5.257397	0.07217235	0.08145355	no	-0.1796515	-0.1342677	0
IgAmp_Adults	OAR1_107574976.1	1	100255386	G	A	0.9995872	0.1916724	2	0.3374808	5.257397	0.07217235	0.08145355	no	-0.1796515	-0.1342677	0
IgAmp_Adults	OAR1_107588571.1	1	100269214	A	G	1	0.2530958	2	0.1198613	1.866975	0.3931801	0.4104393	no	0	0.04026893	0.03776284
IgAmp_Adults	OAR1_107634967.1	1	100318127	A	G	1	0.3675702	2	0.001816543	0.02829242	0.9859534	0.9865955	no	0	0.000593786	-0.006761386
IgAmp_Adults	s14189.1	1	100408928	G	A	0.9994496	0.4805204	2	0.04144044	0.6454537	0.7241716	0.7350075	no	-0.006572942	0.0157555	0
IgAmp_Adults	OAR1_107797839.1	1	100477080	A	C	0.9997248	0.1092073	2	0.01972775	0.3071274	0.8576461	0.8637287	no	0	-0.01739407	0.02642115
IgAmp_Adults	OAR1_107829996.1	1	100506920	A	G	0.923913	0.2450484	2	0.05733162	0.8930289	0.6398545	0.653139	no	0	-0.001705896	-0.06131877
IgAmp_Adults	s71483.1	1	100551565	A	G	1	0.03467254	2	0.1253144	1.952041	0.3768075	0.3941187	no	0	0.02645909	-0.4361279
IgAmp_Adults	s75820.1	1	100644305	A	G	0.9997248	0.3331957	2	0.0442911	0.6901539	0.7081659	0.7195019	no	0	-0.01013809	-0.04356555
IgAmp_Adults	OAR1_107977315.1	1	100661315	C	A	0.9997248	0.346752	2	0.04679969	0.7286525	0.6946645	0.70641	no	0.04422978	0.02854445	0
IgAmp_Adults	s62343.1	1	100713451	A	C	1	0.3842873	2	0.054842	0.854213	0.6523941	0.6653444	no	0	-0.02484713	-0.04013473
IgAmp_Adults	DU390992_212.1	1	101012030	A	G	0.9991745	0.2439411	2	0.1965006	3.060261	0.2165075	0.2323032	no	0	0.01141128	0.112297
IgAmp_Adults	s71474.1	1	101057409	G	A	1	0.03398459	2	0.4911212	7.647779	0.02184268	0.02604552	no	0.8025982	0.6897585	0
IgAmp_Adults	s41461.1	1	101066880	A	G	0.9998624	0.1470345	2	0.08214536	1.279338	0.527467	0.5432255	no	0	-0.005410471	-0.1094836
IgAmp_Adults	s00446.1	1	101073923	A	G	1	0.1032609	2	0.1180192	1.837804	0.3989568	0.4161901	no	0	-0.01755934	-0.2108955
IgAmp_Adults	s55110.1	1	101230835	A	G	1	0.1466015	2	0.03104699	0.4835687	0.7852255	0.7940116	no	0	0.006292627	0.0647281
IgAmp_Adults	OAR1_108694371.1	1	101287466	G	A	0.9998624	0.07286363	2	0.07401912	1.152904	0.5618883	0.5769941	no	0.05818998	0.1016662	0
IgAmp_Adults	s09926.1	1	101341869	A	G	0.9997248	0.3605835	2	0.03889619	0.6050441	0.7389522	0.7493122	no	0	0.01682387	0.03827392
IgAmp_Adults	OAR1_108911481.1	1	101480782	A	G	0.9990369	0.3780471	2	0.03419071	0.5325186	0.7662404	0.7756874	no	0	0.02180383	0.02145433
IgAmp_Adults	s22463.1	1	101522273	G	A	1	0.03398459	2	0.3159055	4.918734	0.08548905	0.09573379	no	0.6100128	0.5158487	0
IgAmp_Adults	OAR1_109153018.1	1	101713120	G	A	1	0.3012521	2	0.004296061	0.06690954	0.9670987	0.9685888	no	-0.00177171	0.005451305	0
IgAmp_Adults	s06116.1	1	101820263	G	A	0.9998624	0.3178753	2	0.01630195	0.2539146	0.8807713	0.8859324	no	0.02735394	0.0217365	0
IgAmp_Adults	s45635.1	1	102187086	A	G	0.9998624	0.05394248	2	0.2804563	4.367447	0.1126214	0.1245278	no	0	0.04133293	0.6677445
IgAmp_Adults	OAR1_109879519.1	1	102231394	A	G	0.9998624	0.4080776	2	0.122819	1.912779	0.3842778	0.4015692	no	0	0.02944004	-0.01271746
IgAmp_Adults	OAR1_109929835.1	1	102276657	A	G	1	0.1043616	2	0.08632316	1.344247	0.5106232	0.5266646	no	0	-0.01946644	-0.1781056
IgAmp_Adults	s32360.1	1	102357366	G	A	1	0.3387452	2	0.1108155	1.725958	0.4219034	0.4389967	no	0.06955405	0.05196819	0
IgAmp_Adults	s30465.1	1	102446435	A	G	0.9997248	0.1055601	2	0.1544744	2.409371	0.2997863	0.3168761	no	0	-0.02070962	-0.1952132
IgAmp_Adults	s36130.1	1	102566589	G	A	1	0.05097688	2	0.5128669	7.986256	0.01844194	0.02216237	no	0.4272111	0.5015007	0
IgAmp_Adults	s70081.1	1	102627977	C	A	1	0.1632499	2	0.1821399	2.836735	0.2421089	0.2584398	no	0.1599684	0.1631276	0
IgAmp_Adults	OAR1_110429233.1	1	102726016	A	G	1	0.0326087	2	0.2369809	3.690184	0.1580108	0.1720141	no	0	-0.09057989	-0.7005239
IgAmp_Adults	OAR1_110553996.1	1	102849446	G	A	1	0.2941662	2	0.08193773	1.276219	0.5282903	0.5440344	no	0.05946577	0.03382574	0
IgAmp_Adults	s69624.1	1	102892031	A	G	0.9990369	0.2943809	2	0.07654592	1.191731	0.5510853	0.5664066	no	0	-0.02430195	-0.05804825
IgAmp_Adults	OAR1_110626692.1	1	102921077	A	G	1	0.4340259	2	0.000685842	0.01068157	0.9946734	0.994918	no	0	-0.000483342	0.003250981
IgAmp_Adults	OAR1_110679887.1	1	102971821	A	G	0.9997248	0.3873521	2	0.02722891	0.4240662	0.8089379	0.8168702	no	0	-0.01705312	-0.0275633
IgAmp_Adults	OAR1_110741899.1	1	103033811	A	G	0.9988993	0.3870523	2	0.03207272	0.4990262	0.7791801	0.7881789	no	0	-0.01716089	-0.03167601
IgAmp_Adults	s75426.1	1	103152324	G	A	0.9998624	0.04706206	2	0.006359024	0.09903444	0.9516888	0.95386	no	0.08637066	0.08024297	0
IgAmp_Adults	s60612.1	1	103218252	G	C	0.9995872	0.03565038	2	0.4921871	7.663973	0.02166653	0.02584511	no	-1.332753	-1.268765	0
IgAmp_Adults	s37342.1	1	103261698	A	G	1	0.3811227	2	0.01090341	0.1698153	0.9185971	0.9221936	no	0	0.01173765	0.00399453
IgAmp_Adults	OAR1_110989185.1	1	103285629	A	G	0.9995872	0.4139023	2	0.006213273	0.09677557	0.9527642	0.9548883	no	0	0.00132973	-0.009899534
IgAmp_Adults	s08615.1	1	103379935	G	A	0.9998624	0.03921838	2	0.5233212	8.151835	0.01697663	0.02047934	no	-1.338881	-1.266109	0
IgAmp_Adults	250506CS3900414400001_1178.1	1	103396552	G	A	0.9995872	0.4894012	2	0.00107042	0.01671036	0.9916796	0.992061	no	-0.005870657	-0.002813235	0
IgAmp_Adults	OAR1_111159099.1	1	103452513	G	A	1	0.3222345	2	0.005371123	0.08365301	0.9590362	0.960884	no	0.002268546	-0.005947607	0
IgAmp_Adults	s54626.1	1	103509463	G	A	0.9993121	0.157786	2	0.1317733	2.051245	0.3585733	0.3759039	no	0.1012482	0.1101451	0
IgAmp_Adults	s37012.1	1	103566484	G	A	1	0.2088608	2	0.00464162	0.07229415	0.9644984	0.9661042	no	0.004204873	0.01097045	0
IgAmp_Adults	s17035.1	1	103616637	G	A	1	0.4404238	2	0.02355289	0.3668643	0.8324084	0.8394651	no	0.02187567	0.02149418	0
IgAmp_Adults	s74483.1	1	103658234	A	G	1	0.236929	2	0.01414992	0.2203724	0.8956673	0.9002207	no	0	0.01348358	0.02252264
IgAmp_Adults	s33396.1	1	103676649	G	A	0.8789213	0.1350188	2	0.1930932	2.99205	0.2240189	0.2399857	no	0.1612501	0.192811	0
IgAmp_Adults	s15183.1	1	103737114	A	G	1	0.04891304	2	0.07504315	1.168867	0.5574215	0.5726176	no	0	0.05032173	0.1858458
IgAmp_Adults	s03716.1	1	103756559	A	G	1	0.1748074	2	0.07005714	1.091154	0.5795074	0.5942419	no	0	0.03339929	0.0305808
IgAmp_Adults	s32825.1	1	103763637	A	G	0.9993121	0.04577998	2	0.1851819	2.88413	0.236439	0.2526628	no	0	-0.02861822	0.7445471
IgAmp_Adults	s69088.1	1	103875613	G	A	1	0.2767611	2	0.006520904	0.1015633	0.9504862	0.9527101	no	0.003352372	-0.005958768	0
IgAmp_Adults	s24278.1	1	103939590	G	A	1	0.244978	2	0.01941425	0.3023841	0.8596826	0.8656851	no	0.03211122	0.02266323	0
IgAmp_Adults	OAR1_111667644.1	1	103949935	C	A	0.9990369	0.04558601	2	0.1866631	2.908293	0.2335997	0.2497675	no	-0.7446418	-0.773536	0
[truncated: 233,057 more rows]
