# Supplementary material for: The genetic architecture of helminth-specific immune responses in a wild population of Soay sheep (Ovis aries)
Source: PLoS Genet. 2019 Nov 7;15(11):e1008461. doi: 10.1371/journal.pgen.1008461 (PMC6863570; doi:10.1371/journal.pgen.1008461)
Supplement: S6 Table — SNP.Type indicates whether the SNP was imputed from the HD chip or from the SNP50 BeadChip (unknown genotypes are also imputed for the SNP50 BeadChip in this analysis meaning that results will not exactly match those of S5 Table). A and B indicate the reference and alternate allele at each SNP. ImputeSuccess is the imputation success reported from the AlphaImpute analysis. MAF is the frequency of allele B (minor allele frequency). Wald P are the association P-values that have not been corrected for genomic control (see main text). Effect AA, AB and BB are the effect sizes from the animal model for each genotype relative to the model intercept. (CSV) [file pgen.1008461.s021.csv]

Model	SNP.Name	Chromosome	Position	A	B	ImputeSuccess	MAF	Df	Sum.of.Sq	Wald.statistic	Wald.P	Significant	EffectAA	EffectAB	EffectBB
IgAmp_Adults	oar3_OAR24_4908643	24	4908643	A	G	0.793122123	0.271167634	2	0.568495694	8.797406216	0.012293273	no	0	0.06561847	0.168606084
IgAmp_Adults	oar3_OAR24_4914922	24	4914922	A	G	0.940292445	0.206983441	2	0.070329173	1.096923315	0.57783804	no	0	-0.013767029	0.055037691
IgAmp_Adults	oar3_OAR24_4915782	24	4915782	A	G	0.914974276	0.210417283	2	0.07640717	1.197761979	0.549426106	no	0	-0.015082079	0.056928316
IgAmp_Adults	oar3_OAR24_4932890	24	4932890	G	A	0.9735987	0.172437769	2	0.005470968	0.08562423	0.958091384	no	-0.024274784	-0.019210817	0
IgAmp_Adults	oar3_OAR24_4934721	24	4934721	A	G	0.812483076	0.132311281	2	0.249111094	3.878318825	0.143824796	no	0	-0.070089291	-0.007637571
IgAmp_Adults	s35487.1	24	4936555	C	A	0.998510696	0.488745763	2	0.541850383	8.442462738	0.014680556	no	-0.132032902	-0.070752979	0
IgAmp_Adults	oar3_OAR24_4937628	24	4937628	G	A	0.807744381	0.300955414	2	0.663620986	10.34367805	0.005674124	no	-0.167384252	-0.083295935	0
IgAmp_Adults	oar3_OAR24_4938008	24	4938008	A	G	0.806796642	0.246601779	2	0.557399166	8.676148309	0.013061659	no	0	-0.093905175	-0.087508592
IgAmp_Adults	oar3_OAR24_4951006	24	4951006	G	A	0.934741403	0.380576477	2	0.590390278	9.294168652	0.009589521	no	0.115272444	0.022961737	0
IgAmp_Adults	oar3_OAR24_4952389	24	4952389	G	A	0.934741403	0.380576477	2	0.590390278	9.294168652	0.009589521	no	0.115272444	0.022961737	0
IgAmp_Adults	oar3_OAR24_4961228	24	4961228	A	C	0.909287842	0.418403812	2	0.482395616	7.573499751	0.02266916	no	0	-0.079772785	-0.115604471
IgAmp_Adults	oar3_OAR24_4981220	24	4981220	A	G	0.909017059	0.363941019	2	0.44683051	7.014580766	0.029978033	no	0	-0.045336375	-0.13172481
IgAmp_Adults	oar3_OAR24_4986106	24	4986106	C	A	0.817763336	0.323178808	2	0.592521012	9.203950922	0.010031998	no	-0.148623429	-0.078550451	0
IgAmp_Adults	oar3_OAR24_4989898	24	4989898	G	A	0.943406445	0.134041332	2	0.177162931	2.751100753	0.252700477	no	0.114785739	0.061811819	0
IgAmp_Adults	s18280.1	24	4990613	A	G	1	0.356620634	2	0.233112707	3.63215286	0.162662719	no	0	-0.018846806	-0.089621751
IgAmp_Adults	oar3_OAR24_4999636	24	4999636	A	G	0.918900623	0.031088846	1	3.54E-05	0.000552589	0.981245687	no	0	0.001710306	0
IgAmp_Adults	oar3_OAR24_5004542	24	5004542	G	A	0.915245058	0.136760355	2	0.141897234	2.224048401	0.328892542	no	0.110140556	0.063842751	0
IgAmp_Adults	oar3_OAR24_5012629	24	5012629	A	G	0.918900623	0.031088846	1	3.54E-05	0.000552589	0.981245687	no	0	0.001710306	0
IgAmp_Adults	oar3_OAR24_5018336	24	5018336	A	G	0.918900623	0.031088846	1	3.54E-05	0.000552589	0.981245687	no	0	0.001710306	0
IgAmp_Adults	oar3_OAR24_5022893	24	5022893	G	A	0.936636881	0.438421509	2	0.214837832	3.354057593	0.186928555	no	0.078051507	0.02777649	0
IgAmp_Adults	oar3_OAR24_5029292	24	5029292	G	A	0.949634444	0.317507841	2	1.105153733	17.14073789	0.000189643	no	-0.205881962	-0.126406768	0
IgAmp_Adults	oar3_OAR24_5029365	24	5029365	A	G	0.941781749	0.38973548	2	0.145436083	2.288314723	0.318492179	no	0	-0.042002467	-0.066300045
IgAmp_Adults	s31084.1	24	5039185	G	A	0.997969131	0.324514991	2	1.320869899	20.56860537	3.42E-05	no	-0.226623376	-0.148840724	0
IgAmp_Adults	oar3_OAR24_5040581	24	5040581	G	A	0.915651232	0.332470797	2	0.444849502	6.959184676	0.030819973	no	0.096367429	0.020432097	0
IgAmp_Adults	oar3_OAR24_5043089	24	5043089	G	A	0.945708096	0.156836077	2	0.151011161	2.375962551	0.304836023	no	0.084431957	0.035994397	0
IgAmp_Adults	oar3_OAR24_5049787	24	5049787	A	G	0.94503114	0.156876791	2	0.147133015	2.313554324	0.314498126	no	0	-0.047673604	-0.083383216
IgAmp_Adults	oar3_OAR24_5059778	24	5059778	G	A	0.964662876	0.483298246	2	0.694442743	10.80923107	0.004495783	no	0.107364283	0.109642808	0
IgAmp_Adults	oar3_OAR24_5068896	24	5068896	A	G	0.970755483	0.24511855	2	0.063188185	0.988840133	0.609924521	no	0	-0.009136254	-0.058671205
IgAmp_Adults	oar3_OAR24_5072050	24	5072050	C	A	0.939615489	0.454034582	2	0.660107773	10.29334416	0.005818737	no	0.124889348	0.031849872	0
IgAmp_Adults	OAR24_5933801.1	24	5075204	A	G	0.999864609	0.146716317	2	0.022219595	0.346310136	0.841007191	no	0	0.016875567	0.04140494
IgAmp_Adults	oar3_OAR24_5077639	24	5077639	A	G	0.942594097	0.364981327	2	0.562647267	8.796697339	0.012297631	no	0	-0.048354484	-0.142786898
IgAmp_Adults	oar3_OAR24_5078373	24	5078373	A	G	0.821012727	0.215616755	2	0.113976868	1.777507731	0.411167804	no	0	0.038436915	-0.016427639
IgAmp_Adults	oar3_OAR24_5087357	24	5087357	A	G	0.821283509	0.364737883	2	0.027025771	0.424446872	0.808783966	no	0	-0.020552461	-0.018459672
IgAmp_Adults	oar3_OAR24_5089398	24	5089398	A	C	0.821283509	0.364737883	2	0.027025771	0.424446872	0.808783966	no	0	-0.020552461	-0.018459672
IgAmp_Adults	oar3_OAR24_5095370	24	5095370	A	G	0.800839426	0.307269653	2	0.21944734	3.411674762	0.181620237	no	0	0.031859633	-0.05388024
IgAmp_Adults	oar3_OAR24_5096727	24	5096727	A	G	0.904007582	0.390220159	2	0.522570632	8.185827463	0.016690531	no	0	-0.079039491	-0.113199436
IgAmp_Adults	oar3_OAR24_5103985	24	5103985	A	G	0.965746006	0.023272116	1	0.008102224	0.126119277	0.722490136	no	0	-0.02890827	0
IgAmp_Adults	oar3_OAR24_5106051	24	5106051	G	A	0.965746006	0.023272116	1	0.008102224	0.126119277	0.722490136	no	0.02890827	0	0
IgAmp_Adults	oar3_OAR24_5115381	24	5115381	G	A	0.800704035	0.280689888	2	0.020082997	0.313528688	0.854905499	no	-0.027646778	-0.011104998	0
IgAmp_Adults	oar3_OAR24_5120656	24	5120656	C	A	0.965746006	0.023272116	1	0.008102224	0.126119277	0.722490136	no	0.02890827	0	0
IgAmp_Adults	OAR24_5994208.1	24	5130408	G	A	1	0.051448687	2	0.005541224	0.086352782	0.957742438	no	0.046890092	0.036214742	0
IgAmp_Adults	oar3_OAR24_5133290	24	5133290	G	A	0.984700785	0.10532105	2	0.165230029	2.574652746	0.276007739	no	0.101107383	0.042953106	0
IgAmp_Adults	oar3_OAR24_5134497	24	5134497	G	A	0.825480639	0.27554535	2	0.01760826	0.275922718	0.871132352	no	-0.02470133	-0.009160537	0
IgAmp_Adults	oar3_OAR24_5146331	24	5146331	A	G	0.948551313	0.108335712	2	0.137765369	2.158026536	0.339930781	no	0	-0.053190626	-0.097631708
IgAmp_Adults	oar3_OAR24_5159412	24	5159412	G	A	0.798266992	0.400016961	2	0.045975581	0.71693553	0.698746149	no	0.027651783	0.035908293	0
IgAmp_Adults	oar3_OAR24_5163793	24	5163793	A	G	0.982128351	0.156465398	2	0.140701703	2.193807337	0.33390336	no	0	-0.045547393	-0.080304661
IgAmp_Adults	oar3_OAR24_5169495	24	5169495	G	A	0.964933658	0.023291708	1	0.008035872	0.125281281	0.723375637	no	0.028817916	0	0
IgAmp_Adults	oar3_OAR24_5170658	24	5170658	G	A	0.8012456	0.280331193	2	0.015347362	0.239896807	0.8869662	no	-0.025871333	-0.012044698	0
IgAmp_Adults	oar3_OAR24_5172575	24	5172575	A	G	0.990658002	0.050430504	2	0.005474286	0.085387466	0.958204812	no	0	-0.010398562	-0.047125309
IgAmp_Adults	oar3_OAR24_5186144	24	5186144	A	G	0.7981316	0.4	2	0.045975581	0.71693553	0.698746149	no	0	0.00825651	-0.027651783
IgAmp_Adults	oar3_OAR24_5189718	24	5189718	G	A	0.799079339	0.279481532	2	0.025048502	0.393044795	0.82158293	no	-0.033955088	-0.016444691	0
IgAmp_Adults	oar3_OAR24_5192375	24	5192375	G	A	0.931356621	0.025512429	1	0.000826085	0.012945643	0.909413049	no	0.009051182	0	0
IgAmp_Adults	oar3_OAR24_5201615	24	5201615	G	A	0.911454102	0.323083779	2	0.395342996	6.167986517	0.045776095	no	0.10456827	0.036673793	0
IgAmp_Adults	oar3_OAR24_5203858	24	5203858	A	G	0.89425941	0.163588191	2	0.454198808	7.082464756	0.028977594	no	0	-0.082316895	0.040318162
IgAmp_Adults	oar3_OAR24_5213265	24	5213265	G	A	0.828459247	0.238846217	2	0.109817255	1.72131156	0.422884672	no	-0.039705153	0.002778751	0
IgAmp_Adults	oar3_OAR24_5221379	24	5221379	A	G	0.796371514	0.435566134	2	0.330874558	5.166666649	0.075521845	no	0	0.053107505	0.110841849
IgAmp_Adults	oar3_OAR24_5222442	24	5222442	C	A	0.827105334	0.289572761	2	0.174510729	2.716705391	0.257083924	no	0.100027111	0.071601054	0
IgAmp_Adults	oar3_OAR24_5228061	24	5228061	G	A	0.985106959	0.106102254	2	0.181296779	2.826652906	0.243332501	no	0.103932722	0.04263664	0
IgAmp_Adults	oar3_OAR24_5230175	24	5230175	A	G	0.985106959	0.106102254	2	0.181296779	2.826652906	0.243332501	no	0	-0.061296083	-0.103932722
IgAmp_Adults	oar3_OAR24_5231975	24	5231975	G	A	0.847143244	0.143918811	2	0.050511438	0.788821912	0.674076983	no	0.030204697	-0.002413656	0
IgAmp_Adults	OAR24_6094542.1	24	5232180	A	G	0.999052261	0.109567692	2	0.18438708	2.872255998	0.237846922	no	0	-0.064532678	-0.052725636
IgAmp_Adults	oar3_OAR24_5241579	24	5241579	G	A	0.826292987	0.265361298	2	0.204253956	3.177958255	0.2041339	no	0.113213591	0.075841406	0
IgAmp_Adults	oar3_OAR24_5242446	24	5242446	A	G	0.984971568	0.10604811	2	0.181296779	2.826652906	0.243332501	no	0	-0.061296083	-0.103932722
IgAmp_Adults	oar3_OAR24_5260048	24	5260048	C	A	0.957893312	0.180212014	2	0.139372328	2.175013154	0.33705587	no	-0.079416734	-0.033897357	0
IgAmp_Adults	oar3_OAR24_5272862	24	5272862	A	G	0.949363661	0.077795208	2	0.317397053	4.935655674	0.084768791	no	0	-0.092411358	-0.051339163
IgAmp_Adults	oar3_OAR24_5272935	24	5272935	A	G	0.949363661	0.077795208	2	0.317397053	4.935655674	0.084768791	no	0	-0.092411358	-0.051339163
IgAmp_Adults	oar3_OAR24_5284544	24	5284544	A	C	0.826563769	0.264373464	2	0.2296019	3.570943867	0.167717891	no	0	-0.041965462	-0.117931587
IgAmp_Adults	oar3_OAR24_5286684	24	5286684	A	G	0.841998375	0.143029426	2	0.085168606	1.329149959	0.514492151	no	0	-0.042371003	-0.038250433
IgAmp_Adults	oar3_OAR24_5290013	24	5290013	G	A	0.803276469	0.430136525	2	0.583692796	9.027663787	0.010956396	no	0.107460821	0.007934276	0
IgAmp_Adults	oar3_OAR24_5300343	24	5300343	G	A	0.93447062	0.368154158	2	0.943632505	14.75661956	0.000624656	no	0.128938355	0.014777103	0
IgAmp_Adults	oar3_OAR24_5308760	24	5308760	G	A	0.808962903	0.307698745	2	0.706970652	10.95586879	0.004177951	no	-0.182135484	-0.11759544	0
IgAmp_Adults	oar3_OAR24_5312109	24	5312109	A	C	0.959111833	0.136716544	2	0.024005546	0.37695945	0.828217296	no	0	0.019494318	0.041469256
IgAmp_Adults	oar3_OAR24_5312402	24	5312402	A	G	0.958976442	0.136735846	2	0.018899616	0.296625174	0.862161572	no	0	0.019075984	0.025352183
IgAmp_Adults	s03811.1	24	5322385	A	G	0.999593826	0.099349858	2	0.209588417	3.262504445	0.19568438	no	0	-0.044434234	-0.251280099
IgAmp_Adults	oar3_OAR24_5330673	24	5330673	A	G	0.964256702	0.110432463	2	0.179209496	2.781883056	0.248840904	no	0	-0.041167391	-0.181519567
IgAmp_Adults	oar3_OAR24_5331080	24	5331080	G	A	0.964256702	0.110432463	2	0.179209496	2.781883056	0.248840904	no	0.181519567	0.140352175	0
IgAmp_Adults	oar3_OAR24_5331323	24	5331323	G	A	0.964933658	0.144661148	2	0.335672369	5.214870752	0.073723374	no	-0.003979	-0.074172961	0
IgAmp_Adults	oar3_OAR24_5338472	24	5338472	A	G	0.845247766	0.140957873	2	0.143941921	2.246039794	0.32529595	no	0	-0.053549666	-0.006175622
IgAmp_Adults	oar3_OAR24_5346420	24	5346420	C	A	0.954102356	0.396835533	2	0.44973325	6.983778982	0.030443295	no	-0.119335043	-0.067382214	0
IgAmp_Adults	oar3_OAR24_5348835	24	5348835	A	C	0.824939074	0.388314459	2	0.448496169	6.957294911	0.030849108	no	0	-0.079446043	-0.111414936
IgAmp_Adults	oar3_OAR24_5351425	24	5351425	G	A	0.832927159	0.299821196	2	0.570370901	8.866630942	0.011875053	no	0.108591896	0.013992186	0
IgAmp_Adults	oar3_OAR24_5353692	24	5353692	G	A	0.832927159	0.299821196	2	0.570370901	8.866630942	0.011875053	no	0.108591896	0.013992186	0
IgAmp_Adults	oar3_OAR24_5356258	24	5356258	C	A	0.832927159	0.299821196	2	0.570370901	8.866630942	0.011875053	no	0.108591896	0.013992186	0
IgAmp_Adults	oar3_OAR24_5374593	24	5374593	A	C	0.952613052	0.474346219	2	0.729801218	11.32909184	0.003466722	no	0	0.030708619	0.133850207
IgAmp_Adults	oar3_OAR24_5384229	24	5384229	A	G	0.953425399	0.359556944	2	0.054174172	0.841740544	0.656475259	no	0	-0.023932691	-0.036897386
IgAmp_Adults	oar3_OAR24_5392980	24	5392980	A	G	0.95667479	0.309864138	2	0.067332382	1.047466681	0.592305138	no	0	0.002568203	-0.044897324
IgAmp_Adults	oar3_OAR24_5396928	24	5396928	G	A	0.970213918	0.159224114	2	0.593960947	9.25279614	0.009789958	no	0.118531199	0.01497241	0
IgAmp_Adults	oar3_OAR24_5401209	24	5401209	G	A	0.950176009	0.475705329	2	0.470463563	7.333622703	0.025557835	no	0.116287687	0.047741023	0
IgAmp_Adults	oar3_OAR24_5403602	24	5403602	G	A	0.835905768	0.123744736	2	0.026790155	0.416618836	0.811955764	no	-0.003481818	-0.027444721	0
IgAmp_Adults	oar3_OAR24_5413430	24	5413430	A	G	0.956539399	0.309907997	2	0.067332382	1.047466681	0.592305138	no	0	0.002568203	-0.044897324
IgAmp_Adults	oar3_OAR24_5413563	24	5413563	A	G	0.822502031	0.175144033	2	0.060316104	0.935734892	0.626336542	no	0	-0.031392584	0.008886748
IgAmp_Adults	oar3_OAR24_5415048	24	5415048	G	A	0.816680206	0.354608753	2	0.641216025	9.936063915	0.006956826	no	0.125592761	0.028989112	0
IgAmp_Adults	oar3_OAR24_5428183	24	5428183	G	A	0.964256702	0.24311991	2	0.079298835	1.235333542	0.539201051	no	0.020558979	-0.012961554	0
IgAmp_Adults	oar3_OAR24_5431146	24	5431146	A	G	0.982263742	0.040317023	2	0.20531639	3.194922968	0.202409687	no	0	0.018982525	-0.744452587
IgAmp_Adults	s48656.1	24	5433186	A	G	0.999323044	0.128979813	2	0.040680611	0.633908527	0.728364067	no	0	0.014757892	-0.057397105
IgAmp_Adults	oar3_OAR24_5436464	24	5436464	A	G	0.981180612	0.122602456	2	0.036204118	0.564148622	0.754217636	no	0	0.010927323	-0.060868204
IgAmp_Adults	oar3_OAR24_5449824	24	5449824	G	A	0.976035743	0.1607019	2	0.154434663	2.412455872	0.299324223	no	0.02022404	-0.02930553	0
IgAmp_Adults	oar3_OAR24_5457894	24	5457894	A	G	0.981180612	0.122602456	2	0.036204118	0.564148622	0.754217636	no	0	0.010927323	-0.060868204
IgAmp_Adults	oar3_OAR24_5459142	24	5459142	G	A	0.95667479	0.454854232	2	0.96057101	15.07008088	0.00053404	no	0.131775691	0.012786469	0
IgAmp_Adults	oar3_OAR24_5466516	24	5466516	A	G	0.958028703	0.327515546	2	1.413201736	22.06920785	1.61E-05	no	0	-0.140184183	-0.115839422
IgAmp_Adults	oar3_OAR24_5467042	24	5467042	A	G	0.981316003	0.038976269	2	0.203317759	3.164805856	0.205480749	no	0	0.021521512	-0.734897328
IgAmp_Adults	oar3_OAR24_5476022	24	5476022	A	G	0.958434877	0.210269812	2	0.736668142	11.46647723	0.003236578	no	0	-0.099372	-0.169969751
IgAmp_Adults	oar3_OAR24_5478099	24	5478099	G	A	0.972380179	0.153508772	2	0.106080296	1.654415705	0.437268501	no	-0.021967862	-0.058586487	0
IgAmp_Adults	OAR24_6411852.1	24	5485098	A	C	1	0.007717303	1	0.213521382	3.327181003	0.068143577	no	0	-0.235808002	0
IgAmp_Adults	oar3_OAR24_5485357	24	5485357	G	A	0.956404008	0.312641563	2	0.290288914	4.525997077	0.104038054	no	0.10800346	0.064139651	0
IgAmp_Adults	oar3_OAR24_5485810	24	5485810	G	A	0.943406445	0.416260046	2	0.636545091	9.899492109	0.007085208	no	0.14418956	0.092666814	0
IgAmp_Adults	oar3_OAR24_5489333	24	5489333	A	G	0.981586786	0.038896552	2	0.213338316	3.322526918	0.189898899	no	0	0.030952176	-0.732109413
IgAmp_Adults	oar3_OAR24_5495093	24	5495093	A	G	0.943000271	0.347810481	2	0.241400029	3.74767732	0.153533168	no	0	-0.052189831	-0.08398989
IgAmp_Adults	oar3_OAR24_5506520	24	5506520	A	G	0.943541836	0.284187114	2	1.24878457	19.34020064	6.31E-05	no	0	0.097411401	0.220726819
IgAmp_Adults	oar3_OAR24_5506770	24	5506770	G	A	0.95139453	0.481784545	2	0.44633887	6.938819289	0.031135406	no	-0.108539646	-0.076032563	0
IgAmp_Adults	oar3_OAR24_5511472	24	5511472	G	A	0.935959924	0.327426588	2	1.131296847	17.52065837	0.000156833	no	-0.193061433	-0.088875018	0
IgAmp_Adults	oar3_OAR24_5514718	24	5514718	G	A	0.958570268	0.138983051	2	0.134273536	2.083599318	0.352819156	no	0.124402372	0.081470051	0
IgAmp_Adults	oar3_OAR24_5517117	24	5517117	G	A	0.970078527	0.098255408	2	0.234830602	3.645617134	0.161571329	no	0.238633729	0.178910557	0
IgAmp_Adults	oar3_OAR24_5526497	24	5526497	A	G	0.958570268	0.138983051	2	0.134273536	2.083599317	0.352819156	no	0	-0.042932321	-0.124402372
IgAmp_Adults	oar3_OAR24_5537434	24	5537434	A	G	0.974546439	0.160947485	2	0.141132423	2.198736145	0.3330815	no	0	-0.046743381	-0.013259284
IgAmp_Adults	oar3_OAR24_5539130	24	5539130	A	C	0.937449228	0.45602253	2	0.593748927	9.192616123	0.010089015	no	0	0.076940854	0.134648346
IgAmp_Adults	oar3_OAR24_5540088	24	5540088	A	G	0.943812618	0.284751112	2	1.180755897	18.28621603	0.000106954	no	0	0.092633363	0.216859502
IgAmp_Adults	oar3_OAR24_5540299	24	5540299	A	G	0.977389656	0.203698573	2	0.235717428	3.673006575	0.159373737	no	0	-0.052934853	0.008891891
IgAmp_Adults	OAR24_6483201.1	24	5552734	A	G	0.995938262	0.209420881	2	0.221487727	3.451231884	0.178063341	no	0	-0.051020085	0.010241573
IgAmp_Adults	oar3_OAR24_5560163	24	5560163	A	G	0.869347414	0.038311789	2	0.619990574	9.858815073	0.007230786	no	0	-0.083905984	0.497334845
IgAmp_Adults	oar3_OAR24_5565374	24	5565374	G	A	0.955727051	0.263989234	2	0.948209533	14.69661222	0.000643682	no	0.197169035	0.099501887	0
IgAmp_Adults	oar3_OAR24_5568991	24	5568991	A	G	0.971567831	0.161928651	2	0.646587754	10.0522735	0.00656412	no	0	-0.102909299	-0.167746497
IgAmp_Adults	oar3_OAR24_5582507	24	5582507	G	A	0.935147576	0.45367019	2	0.464276785	7.226985212	0.02695753	no	0.07782555	-0.006093821	0
IgAmp_Adults	oar3_OAR24_5583557	24	5583557	A	G	0.937313837	0.378304203	2	1.251413546	19.45273911	5.97E-05	no	0	0.073312007	0.207959301
IgAmp_Adults	oar3_OAR24_5589244	24	5589244	A	G	0.978066613	0.085409745	2	0.073893185	1.153371917	0.561756971	no	0	0.039327775	-0.034267699
IgAmp_Adults	oar3_OAR24_5598109	24	5598109	A	G	0.969266179	0.157005168	2	0.50742295	7.892673193	0.019325369	no	0	-0.091432021	-0.151596163
IgAmp_Adults	oar3_OAR24_5602360	24	5602360	A	G	0.982128351	0.079404467	2	0.126623922	1.973349588	0.372814317	no	0	0.056388866	0.02155781
IgAmp_Adults	oar3_OAR24_5609979	24	5609979	A	G	0.946655835	0.471681922	2	0.589053054	9.154778648	0.010281703	no	0	-0.094027359	-0.1005118
IgAmp_Adults	oar3_OAR24_5610570	24	5610570	A	G	0.978472786	0.150200637	2	0.397518033	6.190927515	0.045254021	no	0	-0.083750391	-0.12747554
IgAmp_Adults	OAR24_6554282.1	24	5621749	A	G	1	0.007581912	1	0.213521382	3.327181003	0.068143577	no	0	-0.235808002	0
IgAmp_Adults	oar3_OAR24_5628273	24	5628273	G	A	0.957351747	0.295149201	2	0.595352938	9.252933966	0.009789284	no	-0.149835827	-0.07896199	0
IgAmp_Adults	oar3_OAR24_5632158	24	5632158	G	A	0.966693745	0.191036415	2	0.598954433	9.323332025	0.009450704	no	0.189957591	0.112365696	0
IgAmp_Adults	oar3_OAR24_5635310	24	5635310	A	G	0.956268616	0.282811836	2	0.294907385	4.590433049	0.100739578	no	0	-0.041528008	-0.114025617
IgAmp_Adults	oar3_OAR24_5638984	24	5638984	A	G	0.956133225	0.275913339	2	0.215700198	3.357402092	0.186616225	no	0	-0.037906836	-0.097856476
IgAmp_Adults	oar3_OAR24_5644271	24	5644271	A	G	0.957351747	0.288219488	2	0.734521746	11.41480008	0.003321297	no	0	0.07324424	0.171081677
IgAmp_Adults	oar3_OAR24_5648477	24	5648477	G	A	0.956268616	0.282811836	2	0.294907385	4.590433049	0.100739578	no	0.114025617	0.072497609	0
IgAmp_Adults	oar3_OAR24_5653130	24	5653130	G	A	0.957351747	0.288219488	2	0.734521746	11.41480008	0.003321297	no	-0.171081677	-0.097837437	0
IgAmp_Adults	oar3_OAR24_5659191	24	5659191	G	A	0.950040617	0.420265071	2	0.097868441	1.522851576	0.467000109	no	0.058703215	0.035830894	0
IgAmp_Adults	oar3_OAR24_5667826	24	5667826	A	G	0.950040617	0.420265071	2	0.097868441	1.522851577	0.467000109	no	0	-0.022872321	-0.058703215
IgAmp_Adults	oar3_OAR24_5668797	24	5668797	G	A	0.957216355	0.295190948	2	0.595352938	9.252933966	0.009789284	no	-0.149835827	-0.07896199	0
IgAmp_Adults	oar3_OAR24_5688606	24	5688606	A	G	0.953560791	0.380448672	2	0.903519847	14.04360316	0.000892217	no	0	0.062244469	0.176596916
IgAmp_Adults	oar3_OAR24_5689271	24	5689271	A	G	0.945437314	0.421094086	2	0.092133408	1.43771515	0.487308652	no	0	-0.021321714	-0.057162955
IgAmp_Adults	oar3_OAR24_5691418	24	5691418	G	A	0.953560791	0.380448672	2	0.903519847	14.04360316	0.000892217	no	-0.176596916	-0.114352447	0
IgAmp_Adults	OAR24_6633850.1	24	5697011	A	G	0.99052261	0.338231274	2	1.236385413	19.22114864	6.70E-05	no	0	-0.099020101	-0.209690597
IgAmp_Adults	oar3_OAR24_5706618	24	5706618	A	C	0.959653398	0.277581828	2	0.085395756	1.329220503	0.514474004	no	0	-0.020228107	0.031188496
IgAmp_Adults	oar3_OAR24_5712103	24	5712103	C	A	0.953966965	0.351759864	2	0.435300702	6.77124336	0.033856588	no	0.037746689	-0.037777608	0
IgAmp_Adults	oar3_OAR24_5716668	24	5716668	G	A	0.977525047	0.113781163	2	0.576116393	8.978045289	0.011231616	no	-0.249402722	-0.155489044	0
IgAmp_Adults	oar3_OAR24_5725972	24	5725972	A	G	0.928242621	0.452085764	2	0.267548645	4.145791372	0.125820916	no	0	-0.065358255	-0.063361358
IgAmp_Adults	oar3_OAR24_5736133	24	5736133	G	A	0.928242621	0.176852392	2	0.491036544	7.581548119	0.022578118	no	0.186434482	0.115601677	0
IgAmp_Adults	oar3_OAR24_5746133	24	5746133	A	C	0.951936095	0.089816527	2	0.00334536	0.051860002	0.974403294	no	0	0.00431558	-0.024005038
IgAmp_Adults	oar3_OAR24_5767107	24	5767107	A	G	0.925805578	0.330359754	2	1.027251597	15.95167185	0.000343668	no	0	-0.07899987	-0.206772949
IgAmp_Adults	oar3_OAR24_5772313	24	5772313	C	A	0.964527484	0.23301516	2	1.001212698	15.56428757	0.000417117	no	0.208365324	0.104722047	0
IgAmp_Adults	oar3_OAR24_5776980	24	5776980	G	A	0.963173572	0.119271858	2	0.569843302	8.871536819	0.01184596	no	-0.230119984	-0.13537779	0
IgAmp_Adults	s13832.1	24	5785403	A	G	0.998375305	0.428193653	2	0.712844668	11.10463379	0.003878461	no	0	-0.102500455	-0.10720732
IgAmp_Adults	oar3_OAR24_5796412	24	5796412	G	A	0.979826699	0.145640459	2	0.214254705	3.34357993	0.187910411	no	0.125516143	0.068811237	0
IgAmp_Adults	oar3_OAR24_5806650	24	5806650	A	G	0.965339832	0.424894811	2	0.689038197	10.75123437	0.004628061	no	0	-0.101410831	-0.105031035
IgAmp_Adults	oar3_OAR24_5817672	24	5817672	A	G	0.949634444	0.298759624	2	0.275850446	4.284972188	0.117362705	no	0	-0.058638356	-0.020135848
IgAmp_Adults	oar3_OAR24_5828821	24	5828821	A	C	0.953019226	0.187384572	2	0.879581049	13.69892195	0.001060027	no	0	-0.110883926	-0.193612638
IgAmp_Adults	oar3_OAR24_5830020	24	5830020	A	G	0.953019226	0.187526637	2	0.905567025	14.06026733	0.000884814	no	0	-0.111244716	-0.196946295
IgAmp_Adults	oar3_OAR24_5833289	24	5833289	G	A	0.975629569	0.10435748	2	0.552037761	8.613026044	0.013480474	no	-0.272940809	-0.179166424	0
IgAmp_Adults	oar3_OAR24_5852065	24	5852065	G	A	0.975629569	0.10435748	2	0.552037761	8.613026044	0.013480474	no	-0.272940809	-0.179166424	0
IgAmp_Adults	oar3_OAR24_5856939	24	5856939	C	A	0.94394801	0.296758462	2	0.275101767	4.275635767	0.11791186	no	0.019507541	-0.039116814	0
IgAmp_Adults	oar3_OAR24_5857529	24	5857529	A	G	0.94503114	0.296991404	2	0.264956416	4.115056225	0.127769411	no	0	-0.057330592	-0.018496152
IgAmp_Adults	oar3_OAR24_5870706	24	5870706	A	G	0.933793664	0.349427287	2	1.419657429	21.87790908	1.78E-05	no	0	-0.112936717	-0.223821354
IgAmp_Adults	oar3_OAR24_5873854	24	5873854	A	G	0.968453832	0.108555851	2	0.686619309	10.69502348	0.00475998	no	0	0.081299482	0.352531252
IgAmp_Adults	s03559.1	24	5874652	A	G	0.999458435	0.174072067	2	0.972636028	15.15009797	0.000513095	no	0	-0.118582997	-0.209528019
IgAmp_Adults	oar3_OAR24_5876568	24	5876568	A	C	0.953696182	0.391680863	2	0.098589668	1.53163531	0.464953604	no	0	-0.036354428	-0.041101115
IgAmp_Adults	oar3_OAR24_5889138	24	5889138	A	G	0.97996209	0.104034264	2	0.014883243	0.231549121	0.890675994	no	0	-0.001965594	0.052446216
IgAmp_Adults	oar3_OAR24_5889859	24	5889859	A	G	0.946791227	0.445445445	2	0.762993621	11.84671455	0.0026762	no	0	-0.106939397	-0.103810403
IgAmp_Adults	oar3_OAR24_5894541	24	5894541	A	G	0.957216355	0.256152758	2	0.228386793	3.549622018	0.169515483	no	0	-0.052852936	-0.012984961
IgAmp_Adults	oar3_OAR24_5898966	24	5898966	A	G	0.963715137	0.284138803	2	0.313886646	4.881754379	0.087084428	no	0	-0.057367689	0.006037764
IgAmp_Adults	oar3_OAR24_5908376	24	5908376	G	A	0.966422962	0.275427291	2	0.618354331	9.606589687	0.008202676	no	0.119602854	0.03191293	0
IgAmp_Adults	OAR24_6927502_X.1	24	5908734	A	G	0.998646087	0.440889371	2	0.029440154	0.458680241	0.795058072	no	0	-0.020361456	-0.016942229
IgAmp_Adults	oar3_OAR24_5910754	24	5910754	A	G	0.966287571	0.275605997	2	0.618946488	9.624225453	0.008130664	no	0	-0.087967564	-0.119945616
IgAmp_Adults	oar3_OAR24_5911573	24	5911573	A	C	0.967912266	0.438942509	2	0.029590932	0.460697694	0.79425648	no	0	-0.020420048	-0.02067611
IgAmp_Adults	oar3_OAR24_5915899	24	5915899	A	C	0.956268616	0.400891972	2	0.284971792	4.425754926	0.109385443	no	0	0.040380438	0.096994663
IgAmp_Adults	oar3_OAR24_5934793	24	5934793	A	G	0.974817222	0.152152778	2	0.305079877	4.740546	0.09345521	no	0	-0.074533038	-0.091835079
IgAmp_Adults	oar3_OAR24_5936205	24	5936205	A	G	0.969130788	0.263551271	2	0.532188274	8.293133981	0.015818629	no	0	0.083659501	0.096430996
IgAmp_Adults	oar3_OAR24_5940542	24	5940542	C	A	0.972380179	0.166805904	2	0.925755593	14.39566024	0.000748208	no	0.170580013	0.04925943	0
IgAmp_Adults	oar3_OAR24_5949200	24	5949200	A	C	0.969266179	0.260511245	2	0.688937949	10.73578304	0.004663955	no	0	0.095940509	0.064115502
IgAmp_Adults	OAR24_6970428.1	24	5951054	G	A	0.999593826	0.267912773	2	0.666956856	10.4007171	0.005514587	no	-0.066050572	0.028052449	0
IgAmp_Adults	oar3_OAR24_5960462	24	5960462	A	C	0.971567831	0.261496656	2	0.652901672	10.18093513	0.006155141	no	0	0.093613794	0.06709011
IgAmp_Adults	oar3_OAR24_5965819	24	5965819	A	G	0.974411048	0.153049882	2	0.624002144	9.726690325	0.007724601	no	0	0.096330236	0.214917667
IgAmp_Adults	oar3_OAR24_5969158	24	5969158	G	A	0.974411048	0.153049882	2	0.624002144	9.726690325	0.007724601	no	-0.214917667	-0.118587431	0
IgAmp_Adults	oar3_OAR24_5976519	24	5976519	G	A	0.950717574	0.314653945	2	0.241392436	3.754912007	0.152978789	no	-0.032492545	0.024555649	0
IgAmp_Adults	s54640.1	24	5978910	G	A	0.997562957	0.427456569	2	0.359415777	5.602761143	0.060726168	no	0.108454938	0.06445031	0
IgAmp_Adults	oar3_OAR24_5980420	24	5980420	A	G	0.968183049	0.313312823	2	0.436424969	6.791408337	0.033516944	no	0	-0.065065775	-0.12399159
IgAmp_Adults	oar3_OAR24_5984210	24	5984210	A	G	0.968183049	0.426443854	2	0.341587994	5.319594196	0.069962416	no	0	-0.04070261	-0.10568956
IgAmp_Adults	oar3_OAR24_5996871	24	5996871	G	A	0.970620092	0.264262798	2	0.503597659	7.85270873	0.019715417	no	-0.098822587	-0.018038654	0
IgAmp_Adults	oar3_OAR24_5997407	24	5997407	A	C	0.958976442	0.414160666	2	0.198889338	3.102892497	0.211941232	no	0	0.042043523	-0.003558331
IgAmp_Adults	OAR24_7019248.1	24	6001198	A	C	0.999458435	0.268626389	2	0.644428535	10.04942891	0.006573463	no	0	0.092832283	0.087037854
IgAmp_Adults	oar3_OAR24_6014055	24	6014055	C	A	0.973327918	0.267561552	2	0.609638312	9.507258939	0.008620351	no	-0.077317343	0.01328927	0
IgAmp_Adults	oar3_OAR24_6020890	24	6020890	A	C	0.973327918	0.267561552	2	0.609638312	9.507258939	0.008620351	no	0	0.090606614	0.077317343
IgAmp_Adults	oar3_OAR24_6025076	24	6025076	G	A	0.978743569	0.119311108	2	0.053710682	0.836899537	0.658066185	no	-0.049077733	-0.068793826	0
IgAmp_Adults	oar3_OAR24_6026880	24	6026880	A	C	0.977931221	0.14619964	2	0.411781264	6.417297736	0.040411177	no	0	-0.087862145	-0.085519902
IgAmp_Adults	oar3_OAR24_6035280	24	6035280	A	G	0.97251557	0.173952388	2	0.431480234	6.731211358	0.034541089	no	0	0.080043261	0.143338552
IgAmp_Adults	oar3_OAR24_6038552	24	6038552	G	A	0.977931221	0.14619964	2	0.411781264	6.417297736	0.040411177	no	0.085519902	-0.002342243	0
IgAmp_Adults	oar3_OAR24_6054853	24	6054853	A	C	0.958841051	0.401299068	2	0.433724126	6.800555831	0.033363996	no	0	0.060044515	0.116388203
IgAmp_Adults	oar3_OAR24_6066001	24	6066001	G	A	0.96087192	0.400732704	2	0.403593547	6.329218082	0.042230649	no	-0.112811655	-0.055659805	0
IgAmp_Adults	oar3_OAR24_6068313	24	6068313	A	G	0.971026266	0.163692136	2	1.037024993	16.12663839	0.00031488	no	0	-0.129943341	-0.15922405
IgAmp_Adults	oar3_OAR24_6071208	24	6071208	A	G	0.961007311	0.400958016	2	0.377963299	5.878738692	0.052899079	no	0	0.055878946	0.108316077
IgAmp_Adults	oar3_OAR24_6071694	24	6071694	G	A	0.966016789	0.310721794	2	0.148455763	2.313524139	0.314502873	no	-0.069572553	-0.072513447	0
IgAmp_Adults	oar3_OAR24_6075258	24	6075258	G	A	0.984430003	0.11023243	2	0.010777278	0.167744483	0.919548729	no	-0.036156907	-0.041429728	0
IgAmp_Adults	oar3_OAR24_6084801	24	6084801	A	G	0.984430003	0.11023243	2	0.010777278	0.167744483	0.919548729	no	0	-0.00527282	0.036156907
IgAmp_Adults	oar3_OAR24_6086530	24	6086530	G	A	0.984430003	0.11023243	2	0.010777278	0.167744483	0.919548729	no	-0.036156907	-0.041429728	0
IgAmp_Adults	oar3_OAR24_6088791	24	6088791	G	A	0.96506905	0.277286756	2	0.697228281	10.84923158	0.004406759	no	0.135914623	0.045073731	0
IgAmp_Adults	oar3_OAR24_6094592	24	6094592	G	A	0.969401571	0.483170391	2	0.64016504	9.949416804	0.006910534	no	0.097647118	-0.002975634	0
IgAmp_Adults	OAR24_7119784.1	24	6101314	A	G	0.99891687	0.48583627	2	0.710392136	11.06198462	0.003962056	no	0	-0.105444546	-0.108122309
IgAmp_Adults	oar3_OAR24_6105650	24	6105650	G	A	0.984836177	0.110255705	2	0.009116258	0.141949544	0.931485392	no	-0.032863246	-0.037921647	0
IgAmp_Adults	oar3_OAR24_6111287	24	6111287	G	A	0.966287571	0.40065854	2	0.357983428	5.565462909	0.061869283	no	-0.10606305	-0.053102013	0
IgAmp_Adults	oar3_OAR24_6122362	24	6122362	A	G	0.967099919	0.483200336	2	0.608045496	9.464769423	0.008805448	no	0	-0.098033994	-0.096666577
IgAmp_Adults	oar3_OAR24_6122696	24	6122696	A	G	0.960330355	0.483504864	2	0.641671441	9.991239288	0.006767526	no	0	-0.101374893	-0.100933308
IgAmp_Adults	oar3_OAR24_6128112	24	6128112	A	G	0.975629569	0.160421871	2	0.567301569	8.838068578	0.012045859	no	0	-0.09885222	-0.096559745
IgAmp_Adults	oar3_OAR24_6131748	24	6131748	A	C	0.956945573	0.431168647	2	0.021777346	0.339894369	0.843709376	no	0	-0.017431698	-0.01365218
IgAmp_Adults	oar3_OAR24_6145754	24	6145754	A	G	0.956945573	0.431168647	2	0.021777346	0.339894369	0.843709376	no	0	-0.017431698	-0.01365218
IgAmp_Adults	oar3_OAR24_6146694	24	6146694	A	G	0.956945573	0.431168647	2	0.021777346	0.339894369	0.843709376	no	0	-0.017431698	-0.01365218
IgAmp_Adults	oar3_OAR24_6154743	24	6154743	A	G	0.957622529	0.431146614	2	0.021777346	0.339894369	0.843709376	no	0	-0.017431698	-0.01365218
IgAmp_Adults	oar3_OAR24_6164128	24	6164128	A	G	0.959382616	0.314422806	2	1.833398903	28.53638334	6.36E-07	yes	0	-0.14180536	-0.239784637
IgAmp_Adults	oar3_OAR24_6165038	24	6165038	A	G	0.959382616	0.314422806	2	1.833398903	28.53638334	6.36E-07	yes	0	-0.14180536	-0.239784637
IgAmp_Adults	oar3_OAR24_6170781	24	6170781	A	G	0.977931221	0.161151876	2	0.768780135	11.97437317	0.002510718	no	0	0.099136039	0.267409172
IgAmp_Adults	oar3_OAR24_6182442	24	6182442	A	G	0.987137828	0.109724318	2	0.009375261	0.146811086	0.929223913	no	0	-0.004977727	0.033742113
IgAmp_Adults	oar3_OAR24_6185612	24	6185612	A	G	0.987137828	0.109724318	2	0.009375261	0.146811086	0.929223913	no	0	-0.004977727	0.033742113
IgAmp_Adults	s68193.1	24	6189670	G	A	0.998781478	0.28100854	2	0.431420374	6.731806431	0.034530813	no	-0.088158274	-0.013165194	0
IgAmp_Adults	oar3_OAR24_6199920	24	6199920	A	G	0.977254265	0.275006927	2	0.473913637	7.395261162	0.024782176	no	0	0.0789814	0.08904695
IgAmp_Adults	oar3_OAR24_6200479	24	6200479	G	A	0.977254265	0.275006927	2	0.473913637	7.395261162	0.024782176	no	-0.08904695	-0.010065551	0
IgAmp_Adults	oar3_OAR24_6201060	24	6201060	A	G	0.975223396	0.275163126	2	0.463551542	7.234270719	0.026859509	no	0	0.078133098	0.088308311
IgAmp_Adults	oar3_OAR24_6220139	24	6220139	A	G	0.975223396	0.275163126	2	0.463551542	7.234270719	0.026859509	no	0	0.078133098	0.088308311
IgAmp_Adults	OAR24_7239593.1	24	6222497	A	C	0.999864609	0.113608666	2	0.009616505	0.14985451	0.927810978	no	0	-0.005695471	0.032722501
IgAmp_Adults	oar3_OAR24_6227826	24	6227826	G	A	0.976848091	0.160637561	2	0.663941932	10.34820408	0.005661298	no	-0.250499767	-0.160123666	0
IgAmp_Adults	oar3_OAR24_6244931	24	6244931	A	C	0.976848091	0.160637561	2	0.663941932	10.34820408	0.005661298	no	0	0.090376101	0.250499767
IgAmp_Adults	oar3_OAR24_6254046	24	6254046	A	G	0.962225833	0.44146616	2	0.046893252	0.731136884	0.693802153	no	0	0.022200821	0.003172565
IgAmp_Adults	oar3_OAR24_6265058	24	6265058	A	G	0.944083401	0.288613222	2	0.166393581	2.587156156	0.274287603	no	0	0.038261331	0.086036871
IgAmp_Adults	s31852.1	24	6265369	A	G	0.999864609	0.113270142	2	0.009616505	0.14985451	0.927810978	no	0	-0.005695471	0.032722501
IgAmp_Adults	oar3_OAR24_6266256	24	6266256	G	A	0.943541836	0.427034008	2	0.078366798	1.226811104	0.541503607	no	-0.026616442	0.008071422	0
IgAmp_Adults	oar3_OAR24_6271224	24	6271224	A	G	0.954102356	0.236909323	2	0.130192049	2.02473008	0.363358605	no	0	-0.043633862	-0.023918968
IgAmp_Adults	oar3_OAR24_6271572	24	6271572	A	G	0.984836177	0.108949684	2	0.011231323	0.175173202	0.91613953	no	0	-0.008725792	0.029362348
IgAmp_Adults	oar3_OAR24_6275853	24	6275853	A	C	0.949905226	0.404503991	2	0.617960475	9.63129151	0.008101988	no	0	-0.077142213	-0.13992269
IgAmp_Adults	oar3_OAR24_6282832	24	6282832	G	A	0.94611427	0.289138523	2	0.17123995	2.662964151	0.264085576	no	-0.087906391	-0.049614019	0
IgAmp_Adults	oar3_OAR24_6284647	24	6284647	A	G	0.9767127	0.160521209	2	0.688309588	10.7288217	0.004680217	no	0	0.092939932	0.252050586
IgAmp_Adults	oar3_OAR24_6290035	24	6290035	G	A	0.94611427	0.289138523	2	0.17123995	2.662964151	0.264085576	no	-0.087906391	-0.049614019	0
IgAmp_Adults	oar3_OAR24_6322640	24	6322640	A	C	0.976577308	0.160751421	2	0.670371515	10.44926802	0.005382329	no	0	0.091041335	0.250449043
IgAmp_Adults	oar3_OAR24_6326001	24	6326001	A	G	0.975223396	0.126405664	2	1.38137792	21.46930416	2.18E-05	no	0	-0.166628099	-0.203212079
IgAmp_Adults	oar3_OAR24_6331003	24	6331003	G	A	0.931492012	0.310828488	2	1.334029846	20.76674362	3.09E-05	no	0.21803329	0.104220985	0
IgAmp_Adults	oar3_OAR24_6337512	24	6337512	A	G	0.939480097	0.177763366	2	0.235199806	3.663422746	0.160139275	no	0	-0.060100968	-0.004825881
IgAmp_Adults	oar3_OAR24_6354584	24	6354584	A	G	0.975223396	0.126405664	2	1.38137792	21.46930416	2.18E-05	no	0	-0.166628099	-0.203212079
IgAmp_Adults	oar3_OAR24_6366425	24	6366425	A	G	0.975223396	0.126405664	2	1.38137792	21.46930416	2.18E-05	no	0	-0.166628099	-0.203212079
IgAmp_Adults	oar3_OAR24_6368387	24	6368387	A	C	0.975223396	0.126405664	2	1.38137792	21.46930416	2.18E-05	no	0	-0.166628099	-0.203212079
IgAmp_Adults	oar3_OAR24_6372938	24	6372938	G	A	0.931356621	0.45726123	2	0.325392843	5.06480418	0.079467902	no	0.101808482	0.050959283	0
IgAmp_Adults	oar3_OAR24_6375118	24	6375118	A	G	0.939480097	0.177763366	2	0.235199806	3.663422746	0.160139275	no	0	-0.060100968	-0.004825881
IgAmp_Adults	oar3_OAR24_6383148	24	6383148	G	A	0.958705659	0.432424799	2	0.118115732	1.836158532	0.399285226	no	-0.053622027	-0.048534873	0
IgAmp_Adults	oar3_OAR24_6383540	24	6383540	C	A	0.958570268	0.432485876	2	0.118115732	1.836158532	0.399285226	no	-0.053622027	-0.048534873	0
IgAmp_Adults	oar3_OAR24_6389102	24	6389102	G	A	0.958570268	0.432485876	2	0.118115732	1.836158532	0.399285226	no	-0.053622027	-0.048534873	0
IgAmp_Adults	oar3_OAR24_6403580	24	6403580	A	G	0.960330355	0.433526012	2	0.080636169	1.253578093	0.534304677	no	0	0.009906024	0.047825393
IgAmp_Adults	OAR24_7424449.1	24	6405344	A	G	0.999458435	0.43348686	2	0.182604736	2.845655823	0.241031437	no	0	0.013612096	0.071377195
IgAmp_Adults	OAR24_7435004.1	24	6415384	A	G	0.999458435	0.43348686	2	0.182604736	2.845655823	0.241031437	no	0	0.013612096	0.071377195
IgAmp_Adults	oar3_OAR24_6423110	24	6423110	C	A	0.974817222	0.433472222	2	0.127647004	1.989259963	0.369860274	no	-0.062036738	-0.045445981	0
IgAmp_Adults	oar3_OAR24_6424501	24	6424501	A	C	0.974817222	0.433472222	2	0.127647004	1.989259963	0.369860274	no	0	0.016590758	0.062036738
IgAmp_Adults	oar3_OAR24_6445927	24	6445927	G	A	0.976441917	0.139351082	2	0.699861966	10.90183056	0.004292374	no	-0.222451064	-0.117052449	0
IgAmp_Adults	oar3_OAR24_6461884	24	6461884	G	A	0.976441917	0.139351082	2	0.699861966	10.90183056	0.004292374	no	-0.222451064	-0.117052449	0
IgAmp_Adults	oar3_OAR24_6472966	24	6472966	A	G	0.976441917	0.139351082	2	0.699861966	10.90183056	0.004292374	no	0	0.105398615	0.222451064
IgAmp_Adults	oar3_OAR24_6478612	24	6478612	A	G	0.976441917	0.139351082	2	0.699861966	10.90183056	0.004292374	no	0	0.105398615	0.222451064
IgAmp_Adults	oar3_OAR24_6492686	24	6492686	A	G	0.968995397	0.271622188	2	0.054599419	0.849354174	0.65398093	no	0	-0.027670879	-0.026874394
IgAmp_Adults	oar3_OAR24_6503129	24	6503129	G	A	0.968995397	0.271622188	2	0.054599419	0.849354174	0.65398093	no	0.026874394	-0.000796485	0
IgAmp_Adults	s30115.1	24	6526499	G	A	0.99891687	0.401396042	2	0.078842737	1.229553641	0.540761569	no	-0.051465169	-0.037534323	0
IgAmp_Adults	oar3_OAR24_6527077	24	6527077	G	A	0.978608178	0.140149419	2	0.714065539	11.12515853	0.003838862	no	-0.222651003	-0.116086551	0
IgAmp_Adults	oar3_OAR24_6527196	24	6527196	A	C	0.978608178	0.140149419	2	0.714065539	11.12515853	0.003838862	no	0	0.106564451	0.222651003
IgAmp_Adults	oar3_OAR24_6534568	24	6534568	G	A	0.975764961	0.400374636	2	0.068605616	1.069932611	0.585689024	no	-0.048906084	-0.031976831	0
IgAmp_Adults	oar3_OAR24_6548999	24	6548999	A	G	0.975764961	0.400374636	2	0.068605616	1.06993261	0.585689024	no	0	0.016929253	0.048906084
IgAmp_Adults	OAR24_7645046.1	24	6558653	G	A	0.999187652	0.231097561	2	0.285625798	4.453854611	0.10785934	no	0.056440923	-0.008773868	0
IgAmp_Adults	oar3_OAR24_6561599	24	6561599	C	A	0.979149743	0.227945243	2	0.280266088	4.351613443	0.11351654	no	0.055879384	-0.008787921	0
IgAmp_Adults	oar3_OAR24_6565905	24	6565905	C	A	0.985377742	0.12860676	2	1.47684216	22.97326979	1.03E-05	no	0.201795743	0.030775454	0
IgAmp_Adults	oar3_OAR24_6572732	24	6572732	C	A	0.971838614	0.465241014	2	0.251325508	3.917602639	0.141027366	no	-0.088142904	-0.049936817	0
IgAmp_Adults	oar3_OAR24_6575275	24	6575275	A	G	0.985377742	0.12860676	2	1.47684216	22.97326979	1.03E-05	no	0	-0.171020288	-0.201795743
IgAmp_Adults	oar3_OAR24_6581385	24	6581385	G	A	0.979014351	0.227976767	2	0.280266088	4.351613443	0.11351654	no	0.055879384	-0.008787921	0
IgAmp_Adults	oar3_OAR24_6585290	24	6585290	C	A	0.970755483	0.299093445	2	0.014378949	0.223541246	0.894249354	no	0.014758779	0.000740013	0
IgAmp_Adults	oar3_OAR24_6587280	24	6587280	A	G	0.970755483	0.299093445	2	0.014378949	0.223541246	0.894249354	no	0	-0.014018767	-0.014758779
IgAmp_Adults	oar3_OAR24_6590205	24	6590205	G	A	0.971703222	0.465166504	2	0.251726921	3.92398643	0.140577939	no	-0.088171008	-0.050103158	0
IgAmp_Adults	oar3_OAR24_6590541	24	6590541	C	A	0.976306526	0.166412425	2	0.831366018	12.90149824	0.001579339	no	-0.222466809	-0.113885748	0
IgAmp_Adults	oar3_OAR24_6601442	24	6601442	A	G	0.974952613	0.168865435	2	0.790006275	12.25989859	0.002176691	no	0	0.104960647	0.219203144
IgAmp_Adults	oar3_OAR24_6603629	24	6603629	C	A	0.97251557	0.464917166	2	0.251726921	3.92398643	0.140577939	no	-0.088171008	-0.050103158	0
IgAmp_Adults	oar3_OAR24_6608610	24	6608610	A	G	0.97251557	0.464917166	2	0.251726921	3.92398643	0.140577939	no	0	0.038067851	0.088171008
IgAmp_Adults	oar3_OAR24_6610180	24	6610180	A	G	0.976306526	0.166412425	2	0.831366018	12.90149824	0.001579339	no	0	0.108581061	0.222466809
IgAmp_Adults	s50383.1	24	6612546	A	G	0.99891687	0.465912171	2	0.278456657	4.340544903	0.114146513	no	0	0.040131141	0.092540946
IgAmp_Adults	oar3_OAR24_6619384	24	6619384	A	G	0.98524235	0.128624433	2	1.473572831	22.95584007	1.04E-05	no	0	-0.170796629	-0.201422024
IgAmp_Adults	oar3_OAR24_6625010	24	6625010	A	G	0.969807744	0.360952115	2	1.592667069	24.709138	4.31E-06	no	0	-0.136736003	-0.210568263
IgAmp_Adults	oar3_OAR24_6636496	24	6636496	C	A	0.969536962	0.360773635	2	1.592667069	24.709138	4.31E-06	no	0.210568263	0.073832261	0
IgAmp_Adults	oar3_OAR24_6638402	24	6638402	A	C	0.982669916	0.227748691	2	0.28154555	4.391874266	0.111254253	no	0	-0.064849131	-0.055667035
IgAmp_Adults	OAR24_7741373.1	24	6647168	A	G	0.999458435	0.231170415	2	0.285625798	4.453854611	0.10785934	no	0	-0.065214791	-0.056440923
IgAmp_Adults	oar3_OAR24_6657804	24	6657804	G	A	0.981586786	0.227655172	2	0.290521897	4.531733814	0.103740063	no	0.056891298	-0.009063246	0
IgAmp_Adults	oar3_OAR24_6659230	24	6659230	A	C	0.981586786	0.227655172	2	0.290521897	4.531733814	0.103740063	no	0	-0.065954544	-0.056891298
IgAmp_Adults	oar3_OAR24_6661914	24	6661914	A	G	0.981586786	0.227655172	2	0.290521897	4.531733814	0.103740063	no	0	-0.065954544	-0.056891298
IgAmp_Adults	oar3_OAR24_6666623	24	6666623	G	A	0.984023829	0.128370941	2	1.464856116	22.81950125	1.11E-05	no	0.201044851	0.030662434	0
IgAmp_Adults	oar3_OAR24_6666910	24	6666910	G	A	0.971567831	0.360158863	2	1.591688848	24.81012679	4.10E-06	no	0.210619035	0.074200165	0
IgAmp_Adults	oar3_OAR24_6679949	24	6679949	A	C	0.984023829	0.128370941	2	1.464856116	22.81950125	1.11E-05	no	0	-0.170382418	-0.201044851
IgAmp_Adults	oar3_OAR24_6680497	24	6680497	A	G	0.985106959	0.128435954	2	1.444312919	22.49977124	1.30E-05	no	0	-0.168958478	-0.199539782
IgAmp_Adults	oar3_OAR24_6689446	24	6689446	A	G	0.979149743	0.167934181	2	0.736976396	11.49045459	0.003198008	no	0	0.105179318	0.188219518
IgAmp_Adults	oar3_OAR24_6702646	24	6702646	G	A	0.983482264	0.126101322	2	1.616730481	25.12570995	3.50E-06	no	0.207686316	0.028321195	0
IgAmp_Adults	oar3_OAR24_6712378	24	6712378	G	A	0.973192526	0.099610462	2	0.187022779	2.91816093	0.232449922	no	0.233715817	0.18931279	0
IgAmp_Adults	oar3_OAR24_6712899	24	6712899	A	G	0.983482264	0.126101322	2	1.616730481	25.12570995	3.50E-06	no	0	-0.17936512	-0.207686316
IgAmp_Adults	oar3_OAR24_6715956	24	6715956	G	A	0.962632006	0.229465541	2	1.515544738	23.56992046	7.62E-06	no	0.258890009	0.128281995	0
IgAmp_Adults	oar3_OAR24_6735973	24	6735973	A	G	0.980097482	0.159414284	2	1.80539799	28.05946802	8.07E-07	yes	0	-0.148715498	-0.352027757
IgAmp_Adults	oar3_OAR24_6736233	24	6736233	G	A	0.980097482	0.159414284	2	1.80539799	28.05946802	8.07E-07	yes	0.352027757	0.203312259	0
IgAmp_Adults	oar3_OAR24_6736635	24	6736635	G	A	0.983753046	0.126204239	2	1.616730481	25.12570995	3.50E-06	no	0.207686316	0.028321195	0
IgAmp_Adults	oar3_OAR24_6750063	24	6750063	C	A	0.99363661	0.032225099	1	0.235852515	3.671859985	0.055338397	no	0.11537187	0	0
IgAmp_Adults	oar3_OAR24_6753061	24	6753061	A	G	0.97996209	0.159367229	2	1.80539799	28.05946802	8.07E-07	yes	0	-0.148715498	-0.352027757
IgAmp_Adults	OAR24_7849246.1	24	6753316	A	G	1	0.03432169	1	0.247329896	3.854260979	0.049619782	no	0	-0.11740774	0
IgAmp_Adults	oar3_OAR24_6773612	24	6773612	G	A	0.984023829	0.126375894	2	1.616730481	25.12570995	3.50E-06	no	0.207686316	0.028321195	0
IgAmp_Adults	oar3_OAR24_6774602	24	6774602	G	A	0.984023829	0.126375894	2	1.616730481	25.12570995	3.50E-06	no	0.207686316	0.028321195	0
IgAmp_Adults	oar3_OAR24_6782667	24	6782667	C	A	0.971567831	0.411580268	2	0.329847343	5.132555628	0.076820956	no	0.032462343	-0.032538955	0
IgAmp_Adults	s04817.1	24	6783196	A	G	0.998510696	0.451864407	2	1.37337144	21.38046711	2.28E-05	no	0	0.063582424	0.197923327
IgAmp_Adults	oar3_OAR24_6787786	24	6787786	G	A	0.99363661	0.032225099	1	0.235852515	3.671859985	0.055338397	no	0.11537187	0	0
IgAmp_Adults	oar3_OAR24_6791088	24	6791088	A	G	0.99363661	0.032225099	1	0.235852515	3.671859985	0.055338397	no	0	-0.11537187	0
IgAmp_Adults	oar3_OAR24_6804371	24	6804371	G	A	0.99363661	0.032225099	1	0.235852515	3.671859985	0.055338397	no	0.11537187	0	0
IgAmp_Adults	oar3_OAR24_6807638	24	6807638	A	G	0.970213918	0.465531677	2	1.354809386	21.07089068	2.66E-05	no	0	0.058142352	0.192965331
IgAmp_Adults	oar3_OAR24_6807664	24	6807664	G	A	0.99363661	0.032225099	1	0.235852515	3.671859985	0.055338397	no	0.11537187	0	0
IgAmp_Adults	oar3_OAR24_6821380	24	6821380	G	A	0.965204441	0.415135363	2	0.371745846	5.775687045	0.055696191	no	0.037808113	-0.031734628	0
IgAmp_Adults	oar3_OAR24_6825118	24	6825118	A	G	0.963715137	0.410016859	2	0.344281127	5.354594127	0.068748727	no	0	-0.066231197	-0.033350813
IgAmp_Adults	oar3_OAR24_6866402	24	6866402	A	G	0.96303818	0.379235203	2	0.1787353	2.79057608	0.247761661	no	0	-0.041565059	-0.0012324
IgAmp_Adults	oar3_OAR24_6868583	24	6868583	A	G	0.96303818	0.379235203	2	0.1787353	2.79057608	0.247761661	no	0	-0.041565059	-0.0012324
IgAmp_Adults	oar3_OAR24_6877966	24	6877966	G	A	0.963715137	0.413318348	2	0.304730395	4.759328935	0.092581636	no	0.04211587	-0.022749104	0
IgAmp_Adults	oar3_OAR24_6879828	24	6879828	A	G	0.96303818	0.379235203	2	0.1787353	2.79057608	0.247761661	no	0	-0.041565059	-0.0012324
IgAmp_Adults	oar3_OAR24_6884229	24	6884229	C	A	0.96303818	0.379235203	2	0.1787353	2.79057608	0.247761661	no	0.0012324	-0.040332659	0
IgAmp_Adults	oar3_OAR24_6890347	24	6890347	G	A	0.959924181	0.502679831	2	1.028034095	16.00821708	0.000334087	no	-0.149940644	-0.122720192	0
IgAmp_Adults	OAR24_8021643.1	24	6891468	A	G	0.997698348	0.116230153	2	1.932640785	30.14999875	2.84E-07	yes	0	-0.202050266	-0.195835609
IgAmp_Adults	oar3_OAR24_6893350	24	6893350	G	A	0.962361224	0.379220597	2	0.1787353	2.79057608	0.247761661	no	0.0012324	-0.040332659	0
IgAmp_Adults	oar3_OAR24_6902522	24	6902522	A	G	0.987137828	0.112261692	2	2.047321642	31.87643247	1.20E-07	yes	0	-0.207098896	-0.144049878
IgAmp_Adults	oar3_OAR24_6906759	24	6906759	G	A	0.987137828	0.112261692	2	2.047321642	31.87643246	1.20E-07	yes	0.144049878	-0.063049018	0
IgAmp_Adults	oar3_OAR24_6922870	24	6922870	G	A	0.979149743	0.14428927	2	2.150985972	33.47817317	5.37E-08	yes	0.285923904	0.098445669	0
IgAmp_Adults	oar3_OAR24_6922931	24	6922931	G	A	0.979149743	0.14428927	2	2.150985972	33.47817317	5.37E-08	yes	0.285923904	0.098445669	0
IgAmp_Adults	oar3_OAR24_6933309	24	6933309	A	G	0.979149743	0.14428927	2	2.150985972	33.47817317	5.37E-08	yes	0	-0.187478235	-0.285923904
IgAmp_Adults	oar3_OAR24_6941010	24	6941010	A	G	0.979149743	0.14428927	2	2.150985972	33.47817317	5.37E-08	yes	0	-0.187478235	-0.285923904
IgAmp_Adults	oar3_OAR24_6946194	24	6946194	A	G	0.963173572	0.345937588	2	3.250310485	51.06142627	8.17E-12	yes	0	-0.196291536	-0.278408452
IgAmp_Adults	oar3_OAR24_6948357	24	6948357	G	A	0.964121311	0.375438843	2	3.375024931	52.65611488	3.68E-12	yes	0.291938782	0.103224673	0
IgAmp_Adults	oar3_OAR24_6948984	24	6948984	A	G	0.966829136	0.341688839	2	3.176746306	49.57932984	1.71E-11	yes	0	-0.195063653	-0.26533674
IgAmp_Adults	oar3_OAR24_6955877	24	6955877	A	G	0.973057135	0.224293864	2	1.001489665	15.65747113	0.000398129	no	0	-0.119523763	-0.117162245
IgAmp_Adults	oar3_OAR24_6957033	24	6957033	G	A	0.987137828	0.112261692	2	2.047321642	31.87643246	1.20E-07	yes	0.144049878	-0.063049018	0
IgAmp_Adults	oar3_OAR24_6969043	24	6969043	A	C	0.977118874	0.237841208	2	1.185433963	18.47172154	9.75E-05	no	0	-0.124964712	-0.152414637
IgAmp_Adults	oar3_OAR24_6969121	24	6969121	A	G	0.987950176	0.112169385	2	2.047321642	31.87643247	1.20E-07	yes	0	-0.207098896	-0.144049878
IgAmp_Adults	oar3_OAR24_6969724	24	6969724	G	A	0.981586786	0.204482759	2	0.939977907	14.65170141	0.000658299	no	0.109647643	-0.00770841	0
IgAmp_Adults	oar3_OAR24_6970559	24	6970559	G	A	0.978202004	0.237716263	2	1.154443338	17.98685835	0.000124223	no	0.150650397	0.027359236	0
IgAmp_Adults	s04466.1	24	6976657	A	G	0.99783374	0.115807327	2	2.071336325	32.31472123	9.61E-08	yes	0	-0.209065144	-0.202168294
IgAmp_Adults	oar3_OAR24_6979963	24	6979963	A	G	0.989981045	0.112486324	2	2.100289421	32.7039455	7.91E-08	yes	0	-0.209573271	-0.147008405
IgAmp_Adults	oar3_OAR24_6982453	24	6982453	A	G	0.981857568	0.204495312	2	0.939977907	14.65170141	0.000658299	no	0	-0.117356053	-0.109647643
IgAmp_Adults	oar3_OAR24_6985853	24	6985853	A	G	0.990658002	0.030818642	1	0.303100332	4.72142011	0.029789132	no	0	-0.131441888	0
IgAmp_Adults	oar3_OAR24_6989243	24	6989243	A	G	0.989981045	0.112281182	2	2.138029788	33.29145231	5.90E-08	yes	0	-0.211027842	-0.147870126
IgAmp_Adults	oar3_OAR24_6989941	24	6989941	A	G	0.989981045	0.112281182	2	2.138029788	33.29145231	5.90E-08	yes	0	-0.211027842	-0.147870126
IgAmp_Adults	oar3_OAR24_6996057	24	6996057	C	A	0.990658002	0.030818642	1	0.303100332	4.72142011	0.029789132	no	0.131441888	0	0
IgAmp_Adults	oar3_OAR24_6998564	24	6998564	G	A	0.988627132	0.111544782	2	2.077177342	32.30946634	9.64E-08	yes	0.169317204	-0.039342692	0
IgAmp_Adults	oar3_OAR24_7007639	24	7007639	A	G	0.972380179	0.35380117	2	3.366686328	52.32117504	4.35E-12	yes	0	-0.188672912	-0.28425233
IgAmp_Adults	oar3_OAR24_7010282	24	7010282	G	A	0.979826699	0.209617245	2	0.979374825	15.26455091	0.000484557	no	0.116498318	-0.002691807	0
IgAmp_Adults	oar3_OAR24_7018352	24	7018352	C	A	0.988627132	0.111544782	2	2.077177342	32.30946634	9.64E-08	yes	0.169317204	-0.039342692	0
IgAmp_Adults	oar3_OAR24_7025928	24	7025928	A	G	0.979149743	0.148783186	2	2.22539398	34.59910323	3.07E-08	yes	0	-0.188630935	-0.312666593
IgAmp_Adults	oar3_OAR24_7026000	24	7026000	C	A	0.980774438	0.143360022	2	2.185736678	33.98677695	4.17E-08	yes	0.271886165	0.081711979	0
IgAmp_Adults	oar3_OAR24_7028891	24	7028891	G	A	0.974546439	0.325576549	2	3.198219751	49.71654216	1.60E-11	yes	0.270665098	0.077954083	0
IgAmp_Adults	oar3_OAR24_7038897	24	7038897	G	A	0.982399133	0.204658214	2	0.939977907	14.65170141	0.000658299	no	0.109647643	-0.00770841	0
IgAmp_Adults	oar3_OAR24_7040780	24	7040780	A	G	0.979149743	0.237900996	2	1.154443338	17.98685835	0.000124223	no	0	-0.12329116	-0.150650397
IgAmp_Adults	oar3_OAR24_7047992	24	7047992	G	A	0.990387219	0.030690362	1	0.303100332	4.72142011	0.029789132	no	0.131441888	0	0
IgAmp_Adults	oar3_OAR24_7050642	24	7050642	G	A	0.988491741	0.11156006	2	2.077177342	32.30946634	9.64E-08	yes	0.169317204	-0.039342692	0
IgAmp_Adults	oar3_OAR24_7059516	24	7059516	C	A	0.982669916	0.204601819	2	0.936782497	14.59129278	0.000678486	no	0.109273083	-0.007746376	0
IgAmp_Adults	oar3_OAR24_7063409	24	7063409	G	A	0.980503656	0.14326153	2	2.185736678	33.98677695	4.17E-08	yes	0.271886165	0.081711979	0
IgAmp_Adults	oar3_OAR24_7067053	24	7067053	A	G	0.981180612	0.148475231	2	2.245296763	34.90779685	2.63E-08	yes	0	-0.189541492	-0.31420208
IgAmp_Adults	oar3_OAR24_7069828	24	7069828	A	G	0.982669916	0.143083494	2	2.204931447	34.28446577	3.59E-08	yes	0	-0.191060478	-0.273453354
IgAmp_Adults	oar3_OAR24_7082362	24	7082362	A	G	0.982669916	0.143083494	2	2.204931447	34.28446577	3.59E-08	yes	0	-0.191060478	-0.273453354
IgAmp_Adults	oar3_OAR24_7087726	24	7087726	A	C	0.981451395	0.147675541	2	2.265293371	35.21910069	2.25E-08	yes	0	-0.190476903	-0.315141592
IgAmp_Adults	oar3_OAR24_7088183	24	7088183	A	G	0.973463309	0.353894298	2	3.366686328	52.32117504	4.35E-12	yes	0	-0.188672912	-0.28425233
IgAmp_Adults	oar3_OAR24_7098117	24	7098117	A	G	0.983346872	0.210794438	2	0.955703609	14.94424274	0.000568721	no	0	-0.118185458	-0.101610882
IgAmp_Adults	oar3_OAR24_7100476	24	7100476	A	G	0.98524235	0.205647932	2	0.921574853	14.35375513	0.00076405	no	0	-0.116192723	-0.094409099
IgAmp_Adults	oar3_OAR24_7107216	24	7107216	G	A	0.98524235	0.205647932	2	0.921574853	14.35375513	0.00076405	no	0.094409099	-0.021783624	0
IgAmp_Adults	s56297.1	24	7107585	G	A	0.999323044	0.209727679	2	0.948714131	14.77626317	0.000618551	no	0.092495188	-0.025335378	0
IgAmp_Adults	oar3_OAR24_7117693	24	7117693	A	C	0.982534525	0.212553397	2	1.014170479	15.85053791	0.000361493	no	0	-0.12098894	-0.099048283
IgAmp_Adults	oar3_OAR24_7123459	24	7123459	A	G	0.980909829	0.146583851	2	2.195494472	34.12579237	3.89E-08	yes	0	-0.189866398	-0.312731959
IgAmp_Adults	oar3_OAR24_7126526	24	7126526	C	A	0.973463309	0.353894298	2	3.339102894	51.89239917	5.39E-12	yes	0.283216536	0.095571892	0
IgAmp_Adults	oar3_OAR24_7136422	24	7136422	G	A	0.975088004	0.326506526	2	3.041510686	47.53144261	4.77E-11	yes	0.260428753	0.069636597	0
IgAmp_Adults	oar3_OAR24_7146204	24	7146204	A	G	0.989033306	0.005749487	2	0.101717616	1.583970638	0.452944663	no	0	0.033850554	-0.304397804
IgAmp_Adults	oar3_OAR24_7158172	24	7158172	G	A	0.992418088	0.030627558	1	0.31040042	4.835010219	0.027887476	no	0.133075776	0	0
IgAmp_Adults	oar3_OAR24_7159543	24	7159543	A	G	0.986325481	0.033768016	1	0.341002005	5.316885573	0.021119726	no	0	-0.132519615	0
IgAmp_Adults	oar3_OAR24_7172942	24	7172942	G	A	0.968995397	0.362861534	2	3.46897669	54.19094544	1.71E-12	yes	0.303447904	0.115421279	0
IgAmp_Adults	oar3_OAR24_7175483	24	7175483	A	C	0.968995397	0.362861534	2	3.46897669	54.19094544	1.71E-12	yes	0	-0.188026625	-0.303447904
IgAmp_Adults	oar3_OAR24_7176617	24	7176617	G	A	0.96723531	0.362192049	2	3.566777452	55.71307924	7.98E-13	yes	0.312643303	0.124377987	0
IgAmp_Adults	oar3_OAR24_7186798	24	7186798	G	A	0.98199296	0.213153178	2	1.005866568	15.72908668	0.000384125	no	0.119890182	-0.000384038	0
IgAmp_Adults	oar3_OAR24_7200874	24	7200874	C	A	0.984971568	0.198969072	2	0.964661399	15.02937581	0.00054502	no	0.123483554	0.003998203	0
IgAmp_Adults	oar3_OAR24_7203275	24	7203275	G	A	0.985106959	0.198323255	2	1.001797185	15.60782711	0.000408135	no	0.125446871	0.003572045	0
IgAmp_Adults	oar3_OAR24_7209222	24	7209222	A	C	0.990116437	0.114111856	2	1.89029061	29.44057714	4.05E-07	yes	0	-0.199291532	-0.169614588
IgAmp_Adults	OAR24_8358348.1	24	7213312	G	A	0.998646087	0.32090564	2	3.071566424	47.82956664	4.11E-11	yes	0.278836338	0.09319065	0
IgAmp_Adults	oar3_OAR24_7233656	24	7233656	A	G	0.914161928	0.264958531	2	1.723919352	26.84458496	1.48E-06	yes	0	-0.146182888	-0.225833056
IgAmp_Adults	oar3_OAR24_7236394	24	7236394	A	G	0.989981045	0.114059081	2	1.89029061	29.44057714	4.05E-07	yes	0	-0.199291532	-0.169614588
IgAmp_Adults	oar3_OAR24_7236616	24	7236616	G	A	0.975358787	0.348833981	2	3.559934088	55.40407293	9.31E-13	yes	0.303319734	0.112211101	0
IgAmp_Adults	OAR24_8402585.1	24	7245176	G	A	0.999052261	0.202466459	2	0.980375537	15.27394046	0.000482287	no	0.124151144	0.003558731	0
IgAmp_Adults	oar3_OAR24_7245446	24	7245446	G	A	0.992688871	0.030823786	1	0.31040042	4.835010219	0.027887476	no	0.133075776	0	0
IgAmp_Adults	oar3_OAR24_7252227	24	7252227	G	A	0.995261305	0.024690518	2	0.159687324	2.487888013	0.288245132	no	-0.489586376	-0.543729693	0
IgAmp_Adults	oar3_OAR24_7252967	24	7252967	A	G	0.975223396	0.348812995	2	3.559934088	55.40407293	9.31E-13	yes	0	-0.191108632	-0.303319734
IgAmp_Adults	oar3_OAR24_7254457	24	7254457	G	A	0.995261305	0.024690518	2	0.159687324	2.487888013	0.288245132	no	-0.489586376	-0.543729693	0
IgAmp_Adults	oar3_OAR24_7266347	24	7266347	G	A	0.985106959	0.198323255	2	1.001797185	15.60782711	0.000408135	no	0.125446871	0.003572045	0
IgAmp_Adults	oar3_OAR24_7277774	24	7277774	C	A	0.972921744	0.379070415	2	3.755271637	58.43967859	2.04E-13	yes	0.300442188	0.096930856	0
IgAmp_Adults	oar3_OAR24_7298554	24	7298554	G	A	0.981180612	0.175589899	2	2.055144727	31.99470263	1.13E-07	yes	0.254142619	0.074919517	0
IgAmp_Adults	oar3_OAR24_7299313	24	7299313	A	G	0.992688871	0.030823786	1	0.31040042	4.835010219	0.027887476	no	0	-0.133075776	0
IgAmp_Adults	oar3_OAR24_7303732	24	7303732	A	G	0.992688871	0.030823786	1	0.31040042	4.835010219	0.027887476	no	0	-0.133075776	0
IgAmp_Adults	oar3_OAR24_7320147	24	7320147	G	A	0.985648524	0.143475275	2	1.687932389	26.28820136	1.96E-06	yes	0.221784697	0.04204674	0
IgAmp_Adults	oar3_OAR24_7322899	24	7322899	G	A	0.992688871	0.030823786	1	0.31040042	4.835010219	0.027887476	no	0.133075776	0	0
IgAmp_Adults	oar3_OAR24_7329121	24	7329121	G	A	0.985648524	0.058379121	2	0.460282089	7.175551069	0.02765979	no	-0.223200586	-0.333514327	0
IgAmp_Adults	oar3_OAR24_7342764	24	7342764	A	G	0.985377742	0.143377301	2	1.687932389	26.28820136	1.96E-06	yes	0	-0.179737957	-0.221784697
IgAmp_Adults	oar3_OAR24_7374539	24	7374539	G	A	0.989845654	0.055737929	2	0.488209624	7.602968208	0.022337596	no	-0.217906721	-0.335075755	0
IgAmp_Adults	oar3_OAR24_7376879	24	7376879	A	C	0.989845654	0.055737929	2	0.488209624	7.602968208	0.022337596	no	0	-0.117169034	0.217906721
IgAmp_Adults	oar3_OAR24_7396292	24	7396292	A	G	0.97996209	0.179124067	2	1.930200643	30.04340791	2.99E-07	yes	0	-0.172365066	-0.253238724
IgAmp_Adults	oar3_OAR24_7418261	24	7418261	G	A	0.988897915	0.116716867	2	1.634487906	25.45261026	2.97E-06	no	0.181863853	-0.004366287	0
IgAmp_Adults	oar3_OAR24_7432877	24	7432877	G	A	0.98199296	0.179029367	2	1.900944274	29.59983304	3.74E-07	yes	0.251934916	0.080630447	0
IgAmp_Adults	oar3_OAR24_7433568	24	7433568	A	G	0.98199296	0.179029367	2	1.900944274	29.59983304	3.74E-07	yes	0	-0.171304468	-0.251934916
IgAmp_Adults	oar3_OAR24_7433834	24	7433834	G	A	0.98199296	0.179029367	2	1.900944274	29.59983304	3.74E-07	yes	0.251934916	0.080630447	0
IgAmp_Adults	oar3_OAR24_7444270	24	7444270	G	A	0.988897915	0.116716867	2	1.634487906	25.45261026	2.97E-06	no	0.181863853	-0.004366287	0
IgAmp_Adults	oar3_OAR24_7453577	24	7453577	A	G	0.994042784	0.031190411	1	0.360003029	5.609853416	0.017859757	no	0	-0.142422891	0
IgAmp_Adults	s28749.1	24	7454516	G	A	0.999593826	0.15467967	2	1.99718492	31.11215897	1.75E-07	yes	0.28130327	0.101828073	0
IgAmp_Adults	oar3_OAR24_7455428	24	7455428	G	A	0.991334958	0.056200492	2	0.529783225	8.253614149	0.016134312	no	-0.213244335	-0.336421087	0
IgAmp_Adults	oar3_OAR24_7461285	24	7461285	G	A	0.983888438	0.056350626	2	0.535792486	8.335404189	0.015487809	no	-0.210840785	-0.335305481	0
IgAmp_Adults	oar3_OAR24_7471418	24	7471418	G	A	0.995261305	0.0246225	2	0.159687324	2.487888013	0.288245132	no	-0.489586376	-0.543729693	0
IgAmp_Adults	oar3_OAR24_7477538	24	7477538	A	G	0.983888438	0.056350626	2	0.535792486	8.33540419	0.015487809	no	0	-0.124464695	0.210840785
IgAmp_Adults	OAR24_8719574.1	24	7483090	A	C	0.998375305	0.064754543	2	0.59523955	9.27359069	0.009688697	no	0	-0.123170528	0.202900732
IgAmp_Adults	oar3_OAR24_7487577	24	7487577	G	A	0.983753046	0.056289568	2	0.535792486	8.335404189	0.015487809	no	-0.210840785	-0.335305481	0
IgAmp_Adults	oar3_OAR24_7494331	24	7494331	A	G	0.977389656	0.149812993	2	1.934343122	30.08873321	2.93E-07	yes	0	-0.179031935	-0.273326082
IgAmp_Adults	oar3_OAR24_7517603	24	7517603	G	A	0.98199296	0.179098304	2	1.89234146	29.47638516	3.97E-07	yes	0.251749332	0.080892613	0
IgAmp_Adults	oar3_OAR24_7525647	24	7525647	A	G	0.977254265	0.149141036	2	1.994775767	31.02847209	1.83E-07	yes	0	-0.182214024	-0.275997617
IgAmp_Adults	oar3_OAR24_7526603	24	7526603	A	G	0.977389656	0.1492589	2	1.994775767	31.02847209	1.83E-07	yes	0	-0.182214024	-0.275997617
IgAmp_Adults	s55657.1	24	7535308	G	A	0.999323044	0.153773201	2	2.057724249	32.05496853	1.09E-07	yes	0.283895425	0.101291123	0
IgAmp_Adults	oar3_OAR24_7552450	24	7552450	G	A	0.992011914	0.025044356	2	0.144887798	2.259208192	0.323161172	no	-0.50185796	-0.542404535	0
IgAmp_Adults	oar3_OAR24_7562347	24	7562347	G	A	0.987002437	0.116392318	2	1.69943866	26.47124484	1.79E-06	yes	0.195321801	0.005289883	0
IgAmp_Adults	oar3_OAR24_7580153	24	7580153	G	A	0.987002437	0.116392318	2	1.69943866	26.47124484	1.79E-06	yes	0.195321801	0.005289883	0
IgAmp_Adults	oar3_OAR24_7581629	24	7581629	A	G	0.983211481	0.146653814	2	1.479201413	23.03951051	9.93E-06	no	0	-0.167814127	-0.223626086
IgAmp_Adults	oar3_OAR24_7583876	24	7583876	A	G	0.991876523	0.025047775	2	0.144887798	2.259208192	0.323161172	no	0	-0.040546575	0.50185796
IgAmp_Adults	s03253.1	24	7615311	A	G	1	0.033373951	1	0.367522542	5.727273287	0.016703399	no	0	-0.142964495	0
IgAmp_Adults	oar3_OAR24_7615717	24	7615717	G	A	0.980097482	0.17833955	2	1.852385753	28.85102316	5.43E-07	yes	0.253591302	0.084739501	0
IgAmp_Adults	oar3_OAR24_7619445	24	7619445	G	A	0.980097482	0.17833955	2	1.852385753	28.85102316	5.43E-07	yes	0.253591302	0.084739501	0
IgAmp_Adults	oar3_OAR24_7619568	24	7619568	A	G	0.987002437	0.116392318	2	1.69943866	26.47124484	1.79E-06	yes	0	-0.190031918	-0.195321801
IgAmp_Adults	oar3_OAR24_7624429	24	7624429	A	G	0.987002437	0.116392318	2	1.69943866	26.47124484	1.79E-06	yes	0	-0.190031918	-0.195321801
IgAmp_Adults	oar3_OAR24_7626094	24	7626094	A	C	0.992282697	0.025037522	2	0.144887798	2.259208192	0.323161172	no	0	-0.040546575	0.50185796
IgAmp_Adults	oar3_OAR24_7627235	24	7627235	G	A	0.984023829	0.058475509	2	0.432208365	6.746041811	0.034285906	no	-0.22564353	-0.3315868	0
IgAmp_Adults	oar3_OAR24_7634259	24	7634259	G	A	0.992011914	0.030503617	1	0.320718781	5.001722706	0.025322103	no	0.136005093	0	0
IgAmp_Adults	oar3_OAR24_7649409	24	7649409	A	G	0.983753046	0.150839527	2	1.302803542	20.29880258	3.91E-05	no	0	-0.15288965	-0.227604386
IgAmp_Adults	oar3_OAR24_7659358	24	7659358	G	A	0.987408611	0.116755793	2	1.705836101	26.57116165	1.70E-06	yes	0.231532319	0.041916568	0
IgAmp_Adults	oar3_OAR24_7663460	24	7663460	A	G	0.961413485	0.444374032	2	1.430949095	22.37957443	1.38E-05	no	0	0.084722064	0.211984953
IgAmp_Adults	s12995.1	24	7667607	G	A	0.998510696	0.403254237	2	0.397931089	6.200282955	0.045042829	no	0.065350436	-0.00987366	0
IgAmp_Adults	oar3_OAR24_7682689	24	7682689	C	A	0.961413485	0.444444444	2	1.430949095	22.37957443	1.38E-05	no	-0.211984953	-0.127262889	0
IgAmp_Adults	oar3_OAR24_7685642	24	7685642	G	A	0.961142702	0.44435836	2	1.436343795	22.46361583	1.32E-05	no	-0.212423061	-0.127166239	0
IgAmp_Adults	oar3_OAR24_7688788	24	7688788	A	C	0.985648524	0.150686813	2	1.29257029	20.14063952	4.23E-05	no	0	-0.152312035	-0.227096139
IgAmp_Adults	oar3_OAR24_7693913	24	7693913	A	G	0.960330355	0.444311293	2	1.343449771	21.16282295	2.54E-05	no	0	0.083516878	0.207362406
IgAmp_Adults	oar3_OAR24_7699485	24	7699485	G	A	0.968589223	0.399007548	2	0.327403095	5.158988586	0.075812333	no	0.057825847	-0.010947017	0
IgAmp_Adults	oar3_OAR24_7700711	24	7700711	A	G	0.968589223	0.399007548	2	0.327403095	5.158988586	0.075812333	no	0	-0.068772863	-0.057825847
IgAmp_Adults	oar3_OAR24_7701046	24	7701046	A	G	0.968589223	0.399007548	2	0.327403095	5.158988586	0.075812333	no	0	-0.068772863	-0.057825847
IgAmp_Adults	oar3_OAR24_7702387	24	7702387	C	A	0.960601137	0.444467935	2	1.328488518	20.92437251	2.86E-05	no	-0.205842344	-0.122593481	0
IgAmp_Adults	oar3_OAR24_7703572	24	7703572	A	G	0.989710263	0.116689466	2	1.696023694	26.42001324	1.83E-06	yes	0	-0.189150403	-0.230337556
IgAmp_Adults	oar3_OAR24_7719135	24	7719135	A	G	0.968589223	0.399007548	2	0.327403095	5.158988586	0.075812333	no	0	-0.068772863	-0.057825847
IgAmp_Adults	s50307.1	24	7721963	A	G	0.999458435	0.12076673	2	1.729339881	26.93949089	1.41E-06	yes	0	-0.190891277	-0.231965763
IgAmp_Adults	oar3_OAR24_7722869	24	7722869	G	A	0.993230436	0.028898582	2	0.132154385	2.060869236	0.356851833	no	-0.543214631	-0.549634869	0
IgAmp_Adults	oar3_OAR24_7731558	24	7731558	G	A	0.993230436	0.028898582	2	0.132154385	2.060869236	0.356851833	no	-0.543214631	-0.549634869	0
IgAmp_Adults	oar3_OAR24_7736741	24	7736741	A	G	0.993230436	0.028898582	2	0.132154385	2.060869236	0.356851833	no	0	-0.006420238	0.543214631
IgAmp_Adults	oar3_OAR24_7740020	24	7740020	G	A	0.980097482	0.180411659	2	0.457205375	7.160932051	0.02786271	no	-0.231038178	-0.190049271	0
IgAmp_Adults	oar3_OAR24_7740331	24	7740331	A	G	0.980097482	0.180411659	2	0.457205375	7.160932052	0.02786271	no	0	0.040988907	0.231038178
IgAmp_Adults	oar3_OAR24_7740383	24	7740383	A	G	0.971974005	0.367739239	2	2.780949476	43.23964854	4.08E-10	yes	0	-0.161229186	-0.286034908
IgAmp_Adults	oar3_OAR24_7757464	24	7757464	A	G	0.979014351	0.248029318	2	0.891395602	13.86633984	0.000974906	no	0	-0.106881082	-0.138776599
IgAmp_Adults	oar3_OAR24_7774486	24	7774486	G	A	0.96303818	0.443975819	2	1.38024266	21.58939628	2.05E-05	no	-0.208314101	-0.122178601	0
IgAmp_Adults	oar3_OAR24_7779110	24	7779110	G	A	0.979014351	0.248029318	2	0.891395602	13.86633984	0.000974906	no	0.138776599	0.031895517	0
IgAmp_Adults	oar3_OAR24_7780633	24	7780633	A	C	0.97143244	0.299651568	2	0.212420248	3.321621279	0.189984908	no	0	-0.053445938	-0.053734886
IgAmp_Adults	OAR24_8989305.1	24	7833106	G	A	0.999323044	0.252608048	2	0.937574424	14.60639505	0.000673382	no	0.140337166	0.030688031	0
IgAmp_Adults	oar3_OAR24_7837658	24	7837658	A	G	0.979149743	0.248064159	2	0.904695979	14.07384657	0.000878826	no	0	-0.107755128	-0.138932795
IgAmp_Adults	oar3_OAR24_7839868	24	7839868	A	G	0.978202004	0.247820069	2	0.900027311	14.01134678	0.000906723	no	0	-0.108178916	-0.135611064
IgAmp_Adults	oar3_OAR24_7842273	24	7842273	A	G	0.970890875	0.298215033	2	0.179387817	2.822105237	0.243886429	no	0	-0.049452175	-0.047270996
IgAmp_Adults	oar3_OAR24_7856853	24	7856853	G	A	0.962767398	0.445436647	2	1.296476324	20.29360892	3.92E-05	no	-0.201782857	-0.119677363	0
IgAmp_Adults	oar3_OAR24_7861868	24	7861868	A	C	0.940563228	0.507557219	2	0.602218235	9.499833971	0.008652413	no	0	0.019973997	0.117892853
IgAmp_Adults	OAR24_9019723.1	24	7862681	A	G	0.999458435	0.210105662	2	0.819454885	12.77172899	0.001685211	no	0	0.045549041	0.263385855
IgAmp_Adults	oar3_OAR24_7870694	24	7870694	C	A	0.980368264	0.204184505	2	0.823395378	12.95458064	0.001537972	no	-0.267653138	-0.221479492	0
IgAmp_Adults	oar3_OAR24_7877472	24	7877472	A	G	0.948551313	0.280117043	2	2.11033859	33.03063082	6.72E-08	yes	0	-0.155798744	-0.247382892
IgAmp_Adults	oar3_OAR24_7878096	24	7878096	C	A	0.97996209	0.203854656	2	0.822704	12.93406608	0.001553829	no	-0.267353184	-0.22145583	0
IgAmp_Adults	oar3_OAR24_7880884	24	7880884	A	G	0.948551313	0.28018841	2	2.11033859	33.03063082	6.72E-08	yes	0	-0.155798744	-0.247382892
IgAmp_Adults	oar3_OAR24_7902098	24	7902098	G	A	0.956945573	0.145939445	2	0.895890717	14.03616952	0.000895539	no	0.054936333	-0.067695734	0
IgAmp_Adults	oar3_OAR24_7915378	24	7915378	G	A	0.969672353	0.338243507	2	0.130543298	2.053036959	0.358252054	no	-0.005381527	-0.040215097	0
IgAmp_Adults	oar3_OAR24_7931737	24	7931737	A	C	0.987679393	0.135092529	2	1.290848879	20.11239002	4.29E-05	no	0	-0.158408035	-0.177947124
IgAmp_Adults	OAR24_9095524.1	24	7935697	G	A	0.999593826	0.139645131	2	1.288119426	20.07089233	4.38E-05	no	0.17704452	0.019422567	0
IgAmp_Adults	oar3_OAR24_7939014	24	7939014	A	G	0.987002437	0.140123457	2	1.291845616	20.12609495	4.26E-05	no	0	-0.156180768	-0.226028419
IgAmp_Adults	oar3_OAR24_7941693	24	7941693	A	G	0.986054698	0.134971852	2	1.372267559	21.40967098	2.24E-05	no	0	-0.162932044	-0.184695576
IgAmp_Adults	oar3_OAR24_7953243	24	7953243	A	C	0.986731654	0.140847969	2	1.49231938	23.24798957	8.95E-06	no	0	-0.167313333	-0.237234946
IgAmp_Adults	oar3_OAR24_7959049	24	7959049	G	A	0.957893312	0.347773852	2	0.252033697	3.961740315	0.137949148	no	-0.030611172	-0.067816756	0
IgAmp_Adults	OAR24_9134934.1	24	7967370	G	A	0.999187652	0.130555556	2	1.91333361	29.80163111	3.38E-07	yes	0.285057956	0.089529953	0
IgAmp_Adults	oar3_OAR24_7972355	24	7972355	A	G	0.95667479	0.352957826	2	0.290893149	4.552577497	0.102664514	no	0	-0.044176501	0.022101771
IgAmp_Adults	oar3_OAR24_7974888	24	7974888	A	G	0.95667479	0.352957826	2	0.290893149	4.552577497	0.102664514	no	0	-0.044176501	0.022101771
IgAmp_Adults	oar3_OAR24_7988017	24	7988017	G	A	0.987408611	0.119361031	2	1.787430338	27.87953121	8.83E-07	yes	0.214557224	0.021363903	0
IgAmp_Adults	oar3_OAR24_8004422	24	8004422	A	G	0.950852965	0.506692297	2	0.773338375	12.10447456	0.002352593	no	0	0.030399334	0.13728768
IgAmp_Adults	oar3_OAR24_8032998	24	8032998	A	G	0.947332792	0.354151779	2	0.204885247	3.206409441	0.201250532	no	0	-0.033460532	0.0271982
IgAmp_Adults	oar3_OAR24_8033667	24	8033667	G	A	0.986325481	0.119492107	2	1.77039898	27.62369907	1.00E-06	yes	0.213783992	0.021080588	0
IgAmp_Adults	oar3_OAR24_8042273	24	8042273	A	G	0.995261305	0.01496395	1	0.023725162	0.369793494	0.543116853	no	0	0.052480855	0
IgAmp_Adults	oar3_OAR24_8046528	24	8046528	A	G	0.986325481	0.119560741	2	1.77039898	27.62369907	1.00E-06	yes	0	-0.192703404	-0.213783992
IgAmp_Adults	oar3_OAR24_8047511	24	8047511	A	G	0.947603574	0.34519217	2	0.297445876	4.63904099	0.09832072	no	0	-0.048988108	0.013689878
IgAmp_Adults	oar3_OAR24_8048451	24	8048451	G	A	0.942187923	0.529745653	2	0.999925496	15.5927102	0.000411231	no	-0.15271239	-0.119609729	0
IgAmp_Adults	oar3_OAR24_8060556	24	8060556	A	G	0.941646358	0.513803019	2	0.835778134	13.02478925	0.00148492	no	0	0.034670208	0.144831636
IgAmp_Adults	oar3_OAR24_8063852	24	8063852	A	C	0.948957487	0.33999144	2	0.253261242	3.967328838	0.13756422	no	0	-0.041800654	0.022426268
IgAmp_Adults	s13251.1	24	8064215	A	G	0.998510696	0.346711864	2	0.249298845	3.879709475	0.143724826	no	0	-0.042860838	0.017515878
IgAmp_Adults	oar3_OAR24_8079621	24	8079621	A	C	0.942323314	0.529956897	2	0.990226414	15.44204905	0.000443406	no	0	0.029997217	0.149908299
IgAmp_Adults	oar3_OAR24_8096862	24	8096862	A	G	0.974411048	0.140058358	2	0.841741426	13.13424122	0.00140584	no	0	-0.115882443	-0.020562187
IgAmp_Adults	oar3_OAR24_8105513	24	8105513	C	A	0.934606011	0.11299435	2	0.831979307	13.07795843	0.001445964	no	-0.104828424	-0.214652222	0
IgAmp_Adults	oar3_OAR24_8108862	24	8108862	G	A	0.93447062	0.112938279	2	0.831979307	13.07795843	0.001445964	no	-0.104828424	-0.214652222	0
IgAmp_Adults	oar3_OAR24_8117182	24	8117182	A	G	0.93447062	0.112938279	2	0.831979307	13.07795843	0.001445964	no	0	-0.109823798	0.104828424
IgAmp_Adults	oar3_OAR24_8117634	24	8117634	A	G	0.93447062	0.112938279	2	0.831979307	13.07795843	0.001445964	no	0	-0.109823798	0.104828424
IgAmp_Adults	oar3_OAR24_8131119	24	8131119	G	A	0.93447062	0.112938279	2	0.831979307	13.07795843	0.001445964	no	-0.104828424	-0.214652222	0
IgAmp_Adults	oar3_OAR24_8134098	24	8134098	A	G	0.934741403	0.112905562	2	0.829673607	13.04540767	0.00146969	no	0	-0.109666567	0.105302154
IgAmp_Adults	oar3_OAR24_8144332	24	8144332	A	C	0.977660439	0.139869824	2	1.738593194	27.13093114	1.28E-06	yes	0	-0.182056581	-0.208351535
IgAmp_Adults	oar3_OAR24_8155599	24	8155599	A	G	0.934741403	0.112905562	2	0.829673607	13.04540767	0.00146969	no	0	-0.109666567	0.105302154
IgAmp_Adults	oar3_OAR24_8155629	24	8155629	A	G	0.934741403	0.112905562	2	0.829673607	13.04540767	0.00146969	no	0	-0.109666567	0.105302154
IgAmp_Adults	oar3_OAR24_8160327	24	8160327	G	A	0.935147576	0.112928913	2	0.784235323	12.29796078	0.002135658	no	-0.0926547	-0.2019981	0
IgAmp_Adults	oar3_OAR24_8164899	24	8164899	C	A	0.935147576	0.112928913	2	0.784235323	12.29796078	0.002135658	no	-0.0926547	-0.2019981	0
IgAmp_Adults	s08453.1	24	8170749	A	G	1	0.007514216	1	0.080910087	1.260694864	0.261519603	no	0	-0.139287358	0
IgAmp_Adults	oar3_OAR24_8174867	24	8174867	A	G	0.986460872	0.136837771	2	1.585134443	24.71884627	4.29E-06	no	0	-0.176155685	-0.206276033
IgAmp_Adults	oar3_OAR24_8184987	24	8184987	C	A	0.986460872	0.136837771	2	1.585134443	24.71884627	4.29E-06	no	0.206276033	0.030120347	0
IgAmp_Adults	oar3_OAR24_8210110	24	8210110	A	G	0.986731654	0.141877058	2	1.189837874	18.57357987	9.26E-05	no	0	-0.147074737	-0.220260484
IgAmp_Adults	oar3_OAR24_8220739	24	8220739	G	A	0.986731654	0.141877058	2	1.189837874	18.57357987	9.26E-05	no	0.220260484	0.073185746	0
IgAmp_Adults	oar3_OAR24_8222538	24	8222538	G	A	0.986054698	0.147947274	2	1.396360546	21.75748528	1.89E-05	no	0.273968574	0.117980524	0
IgAmp_Adults	oar3_OAR24_8233020	24	8233020	G	A	0.986054698	0.147947274	2	1.396360546	21.75748528	1.89E-05	no	0.273968574	0.117980524	0
IgAmp_Adults	oar3_OAR24_8245481	24	8245481	A	G	0.987002437	0.141975309	2	1.189837874	18.57357987	9.26E-05	no	0	-0.147074737	-0.220260484
IgAmp_Adults	OAR24_9426433.1	24	8251305	A	G	1	0.007243434	1	0.123082559	1.917817595	0.166097447	no	0	-0.176255991	0
IgAmp_Adults	oar3_OAR24_8278235	24	8278235	A	G	0.861630111	0.172768699	2	0.995055026	15.49105211	0.000432674	no	0	-0.124855665	-0.224487098
IgAmp_Adults	oar3_OAR24_8291082	24	8291082	G	A	0.861223937	0.172771577	2	0.995055026	15.49105211	0.000432674	no	0.224487098	0.099631433	0
IgAmp_Adults	oar3_OAR24_8292825	24	8292825	G	A	0.987002437	0.141975309	2	1.189837874	18.57357987	9.26E-05	no	0.220260484	0.073185746	0
IgAmp_Adults	oar3_OAR24_8313103	24	8313103	G	A	0.987002437	0.141975309	2	1.189837874	18.57357987	9.26E-05	no	0.220260484	0.073185746	0
IgAmp_Adults	oar3_OAR24_8315481	24	8315481	G	A	0.861223937	0.172771577	2	0.995055026	15.49105211	0.000432674	no	0.224487098	0.099631433	0
IgAmp_Adults	oar3_OAR24_8330169	24	8330169	A	G	0.987002437	0.141975309	2	1.189837874	18.57357987	9.26E-05	no	0	-0.147074737	-0.220260484
IgAmp_Adults	oar3_OAR24_8338438	24	8338438	G	A	0.987002437	0.141975309	2	1.189837874	18.57357987	9.26E-05	no	0.220260484	0.073185746	0
IgAmp_Adults	OAR24_9556480.1	24	8339627	G	A	0.999458435	0.145489027	2	1.163466611	18.12310703	0.000116043	no	0.218310877	0.073188798	0
IgAmp_Adults	oar3_OAR24_8344948	24	8344948	A	G	0.987544002	0.142034549	2	1.16718969	18.19036486	0.000112205	no	0	-0.145626184	-0.218868803
IgAmp_Adults	oar3_OAR24_8345029	24	8345029	A	G	0.987544002	0.142034549	2	1.16718969	18.19036486	0.000112205	no	0	-0.145626184	-0.218868803
IgAmp_Adults	oar3_OAR24_8356967	24	8356967	C	A	0.864608719	0.018008143	1	0.043146603	0.671409182	0.412560733	no	0.061698684	0	0
IgAmp_Adults	oar3_OAR24_8356971	24	8356971	C	A	0.861359328	0.179188934	2	1.188183077	18.48842801	9.67E-05	no	0.261688885	0.127755297	0
IgAmp_Adults	oar3_OAR24_8386717	24	8386717	A	C	0.860682372	0.170599339	2	1.678102213	26.12205745	2.13E-06	yes	0	-0.171065297	-0.269000562
IgAmp_Adults	oar3_OAR24_8389816	24	8389816	G	A	0.860682372	0.170599339	2	1.678102213	26.12205745	2.13E-06	yes	0.269000562	0.097935265	0
IgAmp_Adults	oar3_OAR24_8389897	24	8389897	A	G	0.860682372	0.170599339	2	1.678102213	26.12205745	2.13E-06	yes	0	-0.171065297	-0.269000562
IgAmp_Adults	oar3_OAR24_8398622	24	8398622	G	A	0.939344706	0.120135486	2	0.975999426	15.43483227	0.000445009	no	-0.330669122	-0.219114097	0
IgAmp_Adults	oar3_OAR24_8403063	24	8403063	A	G	0.972380179	0.011487051	1	0.068953713	1.075755895	0.299648935	no	0	-0.093264083	0
IgAmp_Adults	oar3_OAR24_8405572	24	8405572	A	G	0.972380179	0.011487051	1	0.068953713	1.075755895	0.299648935	no	0	-0.093264083	0
IgAmp_Adults	oar3_OAR24_8432608	24	8432608	G	A	0.986054698	0.136070301	2	1.660361545	25.94829236	2.32E-06	no	0.195965849	0.014810072	0
IgAmp_Adults	oar3_OAR24_8434662	24	8434662	G	A	0.986054698	0.136070301	2	1.660361545	25.94829236	2.32E-06	no	0.195965849	0.014810072	0
IgAmp_Adults	oar3_OAR24_8456574	24	8456574	A	G	0.986867046	0.136438469	2	1.653954127	25.8164717	2.48E-06	no	0	-0.18022442	-0.194526443
IgAmp_Adults	oar3_OAR24_8462836	24	8462836	G	A	0.986867046	0.136438469	2	1.653954127	25.8164717	2.48E-06	no	0.194526443	0.014302023	0
IgAmp_Adults	oar3_OAR24_8473099	24	8473099	C	A	0.986867046	0.136438469	2	1.653954127	25.8164717	2.48E-06	no	0.194526443	0.014302023	0
IgAmp_Adults	s11846.1	24	8489860	G	A	0.999458435	0.139596315	2	1.611325208	25.09697318	3.55E-06	no	0.192205557	0.014493932	0
IgAmp_Adults	oar3_OAR24_8492616	24	8492616	A	G	0.986867046	0.136438469	2	1.653954127	25.8164717	2.48E-06	no	0	-0.18022442	-0.194526443
IgAmp_Adults	oar3_OAR24_8522592	24	8522592	G	A	0.941375575	0.255788868	2	0.127262363	2.013325454	0.365436508	no	-0.030269181	-0.05954278	0
IgAmp_Adults	oar3_OAR24_8522790	24	8522790	A	G	0.941375575	0.255788868	2	0.127262363	2.013325454	0.365436508	no	0	-0.029273599	0.030269181
IgAmp_Adults	oar3_OAR24_8531640	24	8531640	G	A	0.941646358	0.255787203	2	0.127262363	2.013325454	0.365436508	no	-0.030269181	-0.05954278	0
IgAmp_Adults	s49862.1	24	8556294	G	A	0.998646087	0.315347072	2	0.084403654	1.315263075	0.518076928	no	-0.014425697	-0.038404108	0
IgAmp_Adults	oar3_OAR24_8564484	24	8564484	A	G	0.985513133	0.170627833	2	1.959707328	30.59794709	2.27E-07	yes	0	-0.17914438	-0.295139634
IgAmp_Adults	oar3_OAR24_8573739	24	8573739	C	A	0.985513133	0.170627833	2	1.959707328	30.59794709	2.27E-07	yes	0.295139634	0.115995254	0
IgAmp_Adults	OAR24_9805829.1	24	8579698	A	C	0.999458435	0.17386887	2	1.921800721	29.94124055	3.15E-07	yes	0	-0.177033679	-0.2934396
IgAmp_Adults	oar3_OAR24_8581287	24	8581287	A	G	0.985919307	0.170488877	2	1.959707328	30.59794709	2.27E-07	yes	0	-0.17914438	-0.295139634
IgAmp_Adults	oar3_OAR24_8582728	24	8582728	A	G	0.985783916	0.170512292	2	1.959707328	30.59794709	2.27E-07	yes	0	-0.17914438	-0.295139634
IgAmp_Adults	oar3_OAR24_8590260	24	8590260	A	G	0.985648524	0.170535714	2	1.959707328	30.59794709	2.27E-07	yes	0	-0.17914438	-0.295139634
IgAmp_Adults	oar3_OAR24_8599985	24	8599985	A	G	0.959653398	0.294511851	2	0.085805006	1.342729403	0.511010725	no	0	-0.031774396	-0.006326902
IgAmp_Adults	oar3_OAR24_8647037	24	8647037	A	G	0.953425399	0.138454984	2	0.995366193	15.58293427	0.000413246	no	0	0.132055464	0.168083891
IgAmp_Adults	oar3_OAR24_8657281	24	8657281	A	G	0.953425399	0.138454984	2	0.995366193	15.58293427	0.000413246	no	0	0.132055464	0.168083891
IgAmp_Adults	oar3_OAR24_8663182	24	8663182	G	A	0.953425399	0.138454984	2	0.995366193	15.58293427	0.000413246	no	-0.168083891	-0.036028427	0
IgAmp_Adults	oar3_OAR24_8664704	24	8664704	G	A	0.953425399	0.138454984	2	0.995366193	15.58293427	0.000413246	no	-0.168083891	-0.036028427	0
IgAmp_Adults	oar3_OAR24_8665261	24	8665261	A	G	0.953019226	0.138442961	2	0.995366193	15.58293427	0.000413246	no	0	0.132055464	0.168083891
IgAmp_Adults	oar3_OAR24_8676969	24	8676969	G	A	0.953019226	0.138442961	2	0.995366193	15.58293427	0.000413246	no	-0.168083891	-0.036028427	0
IgAmp_Adults	oar3_OAR24_8680772	24	8680772	G	A	0.968860005	0.214155953	2	0.757041766	11.80525358	0.002732258	no	-0.178911835	-0.08789862	0
IgAmp_Adults	oar3_OAR24_8685002	24	8685002	A	C	0.968860005	0.214365567	2	0.757041766	11.80525358	0.002732258	no	0	0.091013215	0.178911835
IgAmp_Adults	oar3_OAR24_8687209	24	8687209	A	G	0.968860005	0.214365567	2	0.757041766	11.80525358	0.002732258	no	0	0.091013215	0.178911835
IgAmp_Adults	oar3_OAR24_8693892	24	8693892	A	G	0.968860005	0.214365567	2	0.757041766	11.80525358	0.002732258	no	0	0.091013215	0.178911835
IgAmp_Adults	oar3_OAR24_8700987	24	8700987	A	G	0.968860005	0.214365567	2	0.757041766	11.80525358	0.002732258	no	0	0.091013215	0.178911835
IgAmp_Adults	oar3_OAR24_8701783	24	8701783	G	A	0.968860005	0.214365567	2	0.757041766	11.80525358	0.002732258	no	-0.178911835	-0.08789862	0
IgAmp_Adults	oar3_OAR24_8709293	24	8709293	G	A	0.968860005	0.214365567	2	0.757041766	11.80525358	0.002732258	no	-0.178911835	-0.08789862	0
IgAmp_Adults	oar3_OAR24_8719226	24	8719226	A	G	0.985919307	0.145083768	2	1.945745827	30.42194064	2.48E-07	yes	0	-0.187088656	-0.342580315
IgAmp_Adults	oar3_OAR24_8719280	24	8719280	A	G	0.985919307	0.145083768	2	1.945745827	30.42194064	2.48E-07	yes	0	-0.187088656	-0.342580315
IgAmp_Adults	oar3_OAR24_8719677	24	8719677	A	G	0.985919307	0.145083768	2	1.945745827	30.42194064	2.48E-07	yes	0	-0.187088656	-0.342580315
IgAmp_Adults	oar3_OAR24_8720906	24	8720906	G	A	0.986596263	0.145121449	2	2.028499001	31.63739476	1.35E-07	yes	0.345333362	0.154719949	0
IgAmp_Adults	oar3_OAR24_8722382	24	8722382	A	G	0.986596263	0.145121449	2	2.028499001	31.63739476	1.35E-07	yes	0	-0.190613412	-0.345333362
IgAmp_Adults	oar3_OAR24_8737502	24	8737502	G	A	0.97251557	0.368160936	2	0.020637699	0.321975864	0.851302345	no	0.012938162	-0.004274084	0
IgAmp_Adults	oar3_OAR24_8738612	24	8738612	A	G	0.97251557	0.368160936	2	0.020637699	0.321975864	0.851302345	no	0	-0.017212246	-0.012938162
IgAmp_Adults	OAR24_9929376.1	24	8741291	G	A	0.996615218	0.3742698	2	0.004405876	0.068699564	0.966233474	no	0.005425638	-0.002471497	0
IgAmp_Adults	oar3_OAR24_8744536	24	8744536	A	G	0.972786353	0.368128045	2	0.020637699	0.321975864	0.851302345	no	0	-0.017212246	-0.012938162
IgAmp_Adults	oar3_OAR24_8769138	24	8769138	A	G	0.987002437	0.145130316	2	2.028499001	31.63739476	1.35E-07	yes	0	-0.190613412	-0.345333362
IgAmp_Adults	oar3_OAR24_8769454	24	8769454	G	A	0.987002437	0.145130316	2	2.028499001	31.63739476	1.35E-07	yes	0.345333362	0.154719949	0
IgAmp_Adults	oar3_OAR24_8772167	24	8772167	A	G	0.987002437	0.145130316	2	2.028499001	31.63739476	1.35E-07	yes	0	-0.190613412	-0.345333362
IgAmp_Adults	oar3_OAR24_8772678	24	8772678	A	G	0.987137828	0.145041832	2	2.028499001	31.63739476	1.35E-07	yes	0	-0.190613412	-0.345333362
IgAmp_Adults	oar3_OAR24_8788162	24	8788162	A	G	0.986867046	0.14508163	2	2.028499001	31.63739476	1.35E-07	yes	0	-0.190613412	-0.345333362
IgAmp_Adults	oar3_OAR24_8796390	24	8796390	G	A	0.973463309	0.356815021	2	0.08107527	1.265000501	0.531261851	no	0.037579284	0.004061644	0
IgAmp_Adults	oar3_OAR24_8798032	24	8798032	G	A	0.973463309	0.356815021	2	0.08107527	1.265000501	0.531261851	no	0.037579284	0.004061644	0
IgAmp_Adults	oar3_OAR24_8809677	24	8809677	G	A	0.978066613	0.328765227	2	0.01438829	0.224363707	0.893881687	no	-0.001252451	-0.012742659	0
IgAmp_Adults	oar3_OAR24_8817985	24	8817985	C	A	0.978066613	0.328765227	2	0.01438829	0.224363707	0.893881687	no	-0.001252451	-0.012742659	0
IgAmp_Adults	oar3_OAR24_8818638	24	8818638	A	G	0.986867046	0.145424612	2	2.028499001	31.63739476	1.35E-07	yes	0	-0.190613412	-0.345333362
IgAmp_Adults	oar3_OAR24_8830168	24	8830168	C	A	0.984836177	0.179818532	2	1.453386785	22.64949515	1.21E-05	no	-0.200021175	-0.051516842	0
IgAmp_Adults	oar3_OAR24_8830895	24	8830895	G	A	0.986867046	0.145424612	2	2.028499001	31.63739476	1.35E-07	yes	0.345333362	0.154719949	0
IgAmp_Adults	oar3_OAR24_8834570	24	8834570	G	A	0.978066613	0.328765227	2	0.01438829	0.224363707	0.893881687	no	-0.001252451	-0.012742659	0
IgAmp_Adults	s35996.1	24	8842899	A	G	0.99891687	0.184535104	2	1.523322539	23.72714736	7.04E-06	no	0	0.151260026	0.204548021
IgAmp_Adults	oar3_OAR24_8849806	24	8849806	G	A	0.986867046	0.145424612	2	2.028499001	31.63739476	1.35E-07	yes	0.345333362	0.154719949	0
IgAmp_Adults	oar3_OAR24_8850422	24	8850422	A	G	0.978202004	0.328581315	2	0.010366686	0.161919673	0.922230731	no	0	-0.008334579	0.00456112
IgAmp_Adults	oar3_OAR24_8853360	24	8853360	A	G	0.978472786	0.328559568	2	0.010366686	0.161919673	0.922230731	no	0	-0.008334579	0.00456112
IgAmp_Adults	oar3_OAR24_8867977	24	8867977	G	A	0.987137828	0.145041832	2	1.93915997	30.29513388	2.64E-07	yes	0.341098576	0.154589617	0
IgAmp_Adults	oar3_OAR24_8868747	24	8868747	A	G	0.978472786	0.328628753	2	0.010366686	0.161919673	0.922230731	no	0	-0.008334579	0.00456112
IgAmp_Adults	oar3_OAR24_8869288	24	8869288	A	G	0.978472786	0.328628753	2	0.010366686	0.161919673	0.922230731	no	0	-0.008334579	0.00456112
IgAmp_Adults	oar3_OAR24_8871178	24	8871178	G	A	0.978472786	0.328628753	2	0.010366686	0.161919673	0.922230731	no	-0.00456112	-0.012895699	0
IgAmp_Adults	s33564.1	24	8874963	A	G	0.998781478	0.184356785	2	1.523322539	23.72714736	7.04E-06	no	0	0.151260026	0.204548021
IgAmp_Adults	oar3_OAR24_8876322	24	8876322	A	G	0.98727322	0.145159078	2	1.93915997	30.29513388	2.64E-07	yes	0	-0.186508958	-0.341098576
IgAmp_Adults	oar3_OAR24_8889962	24	8889962	G	A	0.978472786	0.328628753	2	0.010366686	0.161919673	0.922230731	no	-0.00456112	-0.012895699	0
IgAmp_Adults	oar3_OAR24_8890332	24	8890332	G	A	0.978472786	0.328628753	2	0.010366686	0.161919673	0.922230731	no	-0.00456112	-0.012895699	0
IgAmp_Adults	oar3_OAR24_8892636	24	8892636	G	A	0.987137828	0.145178988	2	1.93915997	30.29513388	2.64E-07	yes	0.341098576	0.154589617	0
IgAmp_Adults	oar3_OAR24_8903637	24	8903637	A	G	0.976035743	0.327992787	2	0.014373213	0.224524101	0.893810003	no	0	-0.011011659	0.002576749
IgAmp_Adults	oar3_OAR24_8907403	24	8907403	A	G	0.982805307	0.178881389	2	1.407672418	21.93981588	1.72E-05	no	0	0.146311147	0.198939799
IgAmp_Adults	oar3_OAR24_8911876	24	8911876	A	G	0.976035743	0.327992787	2	0.014373213	0.224524101	0.893810003	no	0	-0.011011659	0.002576749
IgAmp_Adults	oar3_OAR24_8916153	24	8916153	G	A	0.976035743	0.327992787	2	0.014373213	0.224524101	0.893810003	no	-0.002576749	-0.013588408	0
IgAmp_Adults	oar3_OAR24_8918085	24	8918085	G	A	0.987137828	0.145178988	2	1.93915997	30.29513388	2.64E-07	yes	0.341098576	0.154589617	0
IgAmp_Adults	oar3_OAR24_8928231	24	8928231	A	G	0.976035743	0.327992787	2	0.014373213	0.224524101	0.893810003	no	0	-0.011011659	0.002576749
IgAmp_Adults	oar3_OAR24_8928613	24	8928613	G	A	0.976035743	0.327992787	2	0.014373213	0.224524101	0.893810003	no	-0.002576749	-0.013588408	0
IgAmp_Adults	oar3_OAR24_8937329	24	8937329	G	A	0.987679393	0.145099383	2	1.93915997	30.29513388	2.64E-07	yes	0.341098576	0.154589617	0
IgAmp_Adults	oar3_OAR24_8951697	24	8951697	G	A	0.975088004	0.327617329	2	0.015139137	0.236187074	0.888612931	no	-0.002216665	-0.01368615	0
IgAmp_Adults	oar3_OAR24_8952145	24	8952145	G	A	0.981857568	0.178502482	2	1.401043344	21.80882331	1.84E-05	no	-0.19878124	-0.052747974	0
IgAmp_Adults	oar3_OAR24_8965439	24	8965439	G	A	0.974817222	0.327638889	2	0.015139137	0.236187074	0.888612931	no	-0.002216665	-0.01368615	0
IgAmp_Adults	oar3_OAR24_8974494	24	8974494	G	A	0.974817222	0.327638889	2	0.015139137	0.236187074	0.888612931	no	-0.002216665	-0.01368615	0
IgAmp_Adults	oar3_OAR24_8974763	24	8974763	A	G	0.974817222	0.327638889	2	0.015139137	0.236187074	0.888612931	no	0	-0.011469485	0.002216665
IgAmp_Adults	oar3_OAR24_8983301	24	8983301	A	G	0.987950176	0.145059614	2	1.916661815	29.8945977	3.22E-07	yes	0	-0.185281299	-0.340082143
IgAmp_Adults	oar3_OAR24_9022782	24	9022782	A	G	0.975088004	0.327547903	2	0.012853379	0.200195275	0.904749076	no	0	-0.010226265	0.002917047
IgAmp_Adults	oar3_OAR24_9022951	24	9022951	G	A	0.981857568	0.178571429	2	1.401043344	21.80882331	1.84E-05	no	-0.19878124	-0.052747974	0
IgAmp_Adults	oar3_OAR24_9033161	24	9033161	A	G	0.987950176	0.145059614	2	1.916661815	29.8945977	3.22E-07	yes	0	-0.185281299	-0.340082143
IgAmp_Adults	oar3_OAR24_9034004	24	9034004	A	G	0.981857568	0.178571429	2	1.401043344	21.80882331	1.84E-05	no	0	0.146033266	0.19878124
IgAmp_Adults	oar3_OAR24_9044638	24	9044638	C	A	0.975088004	0.327547903	2	0.012853379	0.200195275	0.904749076	no	-0.002917047	-0.013143312	0
IgAmp_Adults	oar3_OAR24_9051397	24	9051397	A	C	0.981857568	0.178571429	2	1.401043344	21.80882331	1.84E-05	no	0	0.146033266	0.19878124
IgAmp_Adults	s72995.1	24	9054794	A	G	0.999323044	0.149573229	2	1.73642222	27.06729693	1.33E-06	yes	0	-0.175023507	-0.330734967
IgAmp_Adults	oar3_OAR24_9055607	24	9055607	G	A	0.988220959	0.145704891	2	1.765051089	27.52663804	1.05E-06	yes	0.331533452	0.155172448	0
IgAmp_Adults	oar3_OAR24_9061866	24	9061866	G	A	0.988220959	0.145704891	2	1.765051089	27.52663804	1.05E-06	yes	0.331533452	0.155172448	0
IgAmp_Adults	oar3_OAR24_9083060	24	9083060	A	G	0.988220959	0.145704891	2	1.765051089	27.52663804	1.05E-06	yes	0	-0.176361004	-0.331533452
IgAmp_Adults	oar3_OAR24_9098215	24	9098215	G	A	0.988220959	0.145704891	2	1.765051089	27.52663804	1.05E-06	yes	0.331533452	0.155172448	0
IgAmp_Adults	OAR24_10464626.1	24	9101635	G	A	0.999323044	0.14964097	2	1.73642222	27.06729693	1.33E-06	yes	0.330734967	0.15571146	0
IgAmp_Adults	oar3_OAR24_9119166	24	9119166	A	C	0.977525047	0.328531856	2	0.012389453	0.192947122	0.908033905	no	0	-0.003549007	0.014223854
IgAmp_Adults	oar3_OAR24_9119582	24	9119582	A	G	0.977525047	0.328531856	2	0.012389453	0.192947122	0.908033905	no	0	-0.003549007	0.014223854
IgAmp_Adults	oar3_OAR24_9119919	24	9119919	C	A	0.977254265	0.328484345	2	0.012389453	0.192947122	0.908033905	no	-0.014223854	-0.017772861	0
IgAmp_Adults	oar3_OAR24_9159113	24	9159113	A	G	0.984294611	0.177991747	2	1.375872156	21.41528409	2.24E-05	no	0	0.144945367	0.196682436
IgAmp_Adults	oar3_OAR24_9160813	24	9160813	G	A	0.984294611	0.177991747	2	1.375872156	21.41528409	2.24E-05	no	-0.196682436	-0.051737069	0
IgAmp_Adults	s57548.1	24	9165564	A	G	0.999052261	0.182070741	2	1.434029912	22.33748066	1.41E-05	no	0	0.147213669	0.199931052
IgAmp_Adults	oar3_OAR24_9184718	24	9184718	G	A	0.986190089	0.159527732	2	2.06726149	32.21201534	1.01E-07	yes	-0.268840229	-0.089258204	0
IgAmp_Adults	oar3_OAR24_9195092	24	9195092	G	A	0.986460872	0.146719736	2	1.636977477	25.53040088	2.86E-06	no	0.299589261	0.127639314	0
IgAmp_Adults	oar3_OAR24_9208347	24	9208347	A	G	0.974275657	0.308435242	2	0.067551491	1.057068585	0.589468325	no	0	0.012104302	0.051721983
IgAmp_Adults	oar3_OAR24_9209606	24	9209606	G	A	0.984294611	0.158596974	2	2.115341504	33.07674373	6.57E-08	yes	-0.266181782	-0.082786965	0
IgAmp_Adults	oar3_OAR24_9217458	24	9217458	A	G	0.98835635	0.157945205	2	2.13230011	33.2205	6.11E-08	yes	0	0.183536786	0.266569663
IgAmp_Adults	oar3_OAR24_9218364	24	9218364	G	A	0.979420525	0.308335637	2	0.048051424	0.748817445	0.687695778	no	-0.043932854	-0.03057938	0
IgAmp_Adults	oar3_OAR24_9219416	24	9219416	G	A	0.979420525	0.308335637	2	0.048051424	0.748817445	0.687695778	no	-0.043932854	-0.03057938	0
IgAmp_Adults	oar3_OAR24_9219492	24	9219492	G	A	0.986190089	0.147309171	2	1.701397982	26.52454827	1.74E-06	yes	0.309782635	0.136438257	0
IgAmp_Adults	oar3_OAR24_9238769	24	9238769	C	A	0.979285134	0.308378266	2	0.048051424	0.748817445	0.687695778	no	-0.043932854	-0.03057938	0
IgAmp_Adults	oar3_OAR24_9250399	24	9250399	G	A	0.986190089	0.147309171	2	1.701397982	26.52454827	1.74E-06	yes	0.309782635	0.136438257	0
IgAmp_Adults	oar3_OAR24_9253343	24	9253343	G	A	0.988220959	0.157966845	2	2.13230011	33.2205	6.11E-08	yes	-0.266569663	-0.083032877	0
IgAmp_Adults	oar3_OAR24_9257992	24	9257992	G	A	0.979285134	0.308378266	2	0.048051424	0.748817445	0.687695778	no	-0.043932854	-0.03057938	0
IgAmp_Adults	oar3_OAR24_9265597	24	9265597	A	G	0.988220959	0.157966845	2	2.13230011	33.2205	6.11E-08	yes	0	0.183536786	0.266569663
IgAmp_Adults	OAR24_10569180.1	24	9268996	A	G	0.999458435	0.16337036	2	2.181231679	33.96396626	4.22E-08	yes	0	0.182498794	0.282286086
IgAmp_Adults	oar3_OAR24_9272989	24	9272989	C	A	0.979285134	0.308378266	2	0.048051424	0.748817445	0.687695778	no	-0.043932854	-0.03057938	0
IgAmp_Adults	oar3_OAR24_9281377	24	9281377	G	A	0.979285134	0.308378266	2	0.048051424	0.748817445	0.687695778	no	-0.043932854	-0.03057938	0
IgAmp_Adults	oar3_OAR24_9298455	24	9298455	A	G	0.986190089	0.147309171	2	1.701397982	26.52454827	1.74E-06	yes	0	-0.173344378	-0.309782635
IgAmp_Adults	s50126.1	24	9299002	A	G	0.999323044	0.151944181	2	1.693951194	26.40448269	1.85E-06	yes	0	-0.173111306	-0.30985227
IgAmp_Adults	oar3_OAR24_9317077	24	9317077	G	A	0.979014351	0.308740147	2	0.036282374	0.565574461	0.753680131	no	-0.037142944	-0.029842393	0
IgAmp_Adults	oar3_OAR24_9323724	24	9323724	A	C	0.978608178	0.308660764	2	0.035741854	0.557152639	0.756860502	no	0	0.007736063	0.03707462
IgAmp_Adults	oar3_OAR24_9327888	24	9327888	G	A	0.979014351	0.308809293	2	0.035741854	0.557152639	0.756860502	no	-0.03707462	-0.029338557	0
IgAmp_Adults	oar3_OAR24_9339764	24	9339764	G	A	0.978066613	0.330218715	2	0.009175705	0.143052563	0.93097181	no	-0.016400285	-0.015580395	0
IgAmp_Adults	s06239.1	24	9352754	A	G	0.998646087	0.332632863	2	0.004125478	0.064287632	0.968367305	no	0	0.004130771	0.012615173
IgAmp_Adults	oar3_OAR24_9362545	24	9362545	A	G	0.978202004	0.330380623	2	0.009175705	0.143052563	0.93097181	no	0	0.00081989	0.016400285
IgAmp_Adults	oar3_OAR24_9373513	24	9373513	A	G	0.978066613	0.330287929	2	0.009175705	0.143052563	0.93097181	no	0	0.00081989	0.016400285
IgAmp_Adults	oar3_OAR24_9379015	24	9379015	G	A	0.977254265	0.330077584	2	0.009175705	0.143052563	0.93097181	no	-0.016400285	-0.015580395	0
IgAmp_Adults	oar3_OAR24_9379767	24	9379767	G	A	0.977118874	0.33012332	2	0.009175705	0.143052563	0.93097181	no	-0.016400285	-0.015580395	0
IgAmp_Adults	oar3_OAR24_9393481	24	9393481	A	G	0.976848091	0.33000693	2	0.012877441	0.200764526	0.904491598	no	0	0.000790397	0.019334459
IgAmp_Adults	oar3_OAR24_9395012	24	9395012	A	G	0.976848091	0.33000693	2	0.012877441	0.200764526	0.904491598	no	0	0.000790397	0.019334459
IgAmp_Adults	oar3_OAR24_9422618	24	9422618	A	G	0.976848091	0.33000693	2	0.012877441	0.200764526	0.904491598	no	0	0.000790397	0.019334459
IgAmp_Adults	oar3_OAR24_9459831	24	9459831	G	A	0.984700785	0.150419359	2	1.646259149	25.6759905	2.66E-06	no	0.27410008	0.098330933	0
IgAmp_Adults	s41072.1	24	9460076	A	G	0.999458435	0.181251693	2	1.61061161	25.084335	3.57E-06	no	0	0.155308072	0.220470802
IgAmp_Adults	oar3_OAR24_9467285	24	9467285	C	A	0.984700785	0.150419359	2	1.646259149	25.6759905	2.66E-06	no	0.27410008	0.098330933	0
IgAmp_Adults	oar3_OAR24_9468548	24	9468548	A	G	0.985919307	0.175501236	2	1.502163684	23.40870487	8.26E-06	no	0	0.152248656	0.200909906
IgAmp_Adults	oar3_OAR24_9480613	24	9480613	A	C	0.985919307	0.175501236	2	1.502163684	23.40870487	8.26E-06	no	0	0.152248656	0.200909906
IgAmp_Adults	oar3_OAR24_9484232	24	9484232	A	G	0.985783916	0.167696745	2	1.256104901	19.57844188	5.61E-05	no	0	0.142213246	0.155633107
IgAmp_Adults	oar3_OAR24_9494098	24	9494098	A	G	0.985648524	0.16771978	2	1.256104901	19.57844188	5.61E-05	no	0	0.142213246	0.155633107
IgAmp_Adults	oar3_OAR24_9495042	24	9495042	A	G	0.985648524	0.16771978	2	1.256104901	19.57844188	5.61E-05	no	0	0.142213246	0.155633107
IgAmp_Adults	oar3_OAR24_9504882	24	9504882	C	A	0.984700785	0.150419359	2	1.646259149	25.6759905	2.66E-06	no	0.27410008	0.098330933	0
IgAmp_Adults	oar3_OAR24_9504970	24	9504970	G	A	0.984700785	0.150419359	2	1.646259149	25.6759905	2.66E-06	no	0.27410008	0.098330933	0
IgAmp_Adults	oar3_OAR24_9509068	24	9509068	A	G	0.984700785	0.150419359	2	1.646259149	25.6759905	2.66E-06	no	0	-0.175769148	-0.27410008
IgAmp_Adults	oar3_OAR24_9527219	24	9527219	G	A	0.976035743	0.322097378	2	0.001904427	0.029693954	0.985262696	no	0.008545026	0.005032725	0
IgAmp_Adults	oar3_OAR24_9532896	24	9532896	A	G	0.976035743	0.322097378	2	0.001904427	0.029693954	0.985262696	no	0	-0.003512301	-0.008545026
IgAmp_Adults	oar3_OAR24_9545658	24	9545658	G	A	0.985106959	0.167674546	2	1.260601239	19.72743061	5.20E-05	no	-0.155812725	-0.012906465	0
IgAmp_Adults	oar3_OAR24_9546873	24	9546873	A	G	0.985648524	0.167857143	2	1.260601239	19.72743061	5.20E-05	no	0	0.14290626	0.155812725
IgAmp_Adults	oar3_OAR24_9573742	24	9573742	G	A	0.985648524	0.167857143	2	1.260601239	19.72743061	5.20E-05	no	-0.155812725	-0.012906465	0
IgAmp_Adults	oar3_OAR24_9590014	24	9590014	G	A	0.985648524	0.167857143	2	1.260601239	19.72743061	5.20E-05	no	-0.155812725	-0.012906465	0
IgAmp_Adults	oar3_OAR24_9595314	24	9595314	A	G	0.985648524	0.167857143	2	1.260601239	19.72743061	5.20E-05	no	0	0.14290626	0.155812725
IgAmp_Adults	oar3_OAR24_9598057	24	9598057	G	A	0.985648524	0.167857143	2	1.260601239	19.72743061	5.20E-05	no	-0.155812725	-0.012906465	0
IgAmp_Adults	oar3_OAR24_9600188	24	9600188	G	A	0.985648524	0.167857143	2	1.260601239	19.72743061	5.20E-05	no	-0.155812725	-0.012906465	0
IgAmp_Adults	oar3_OAR24_9612129	24	9612129	A	G	0.985648524	0.167857143	2	1.260601239	19.72743061	5.20E-05	no	0	0.14290626	0.155812725
IgAmp_Adults	oar3_OAR24_9614413	24	9614413	C	A	0.985513133	0.167880203	2	1.260601239	19.72743061	5.20E-05	no	-0.155812725	-0.012906465	0
IgAmp_Adults	oar3_OAR24_9636004	24	9636004	A	G	0.985513133	0.167880203	2	1.260601239	19.72743061	5.20E-05	no	0	0.14290626	0.155812725
IgAmp_Adults	oar3_OAR24_9638311	24	9638311	A	G	0.985513133	0.167880203	2	1.260601239	19.72743061	5.20E-05	no	0	0.14290626	0.155812725
IgAmp_Adults	oar3_OAR24_9647256	24	9647256	G	A	0.985513133	0.167880203	2	1.260601239	19.72743061	5.20E-05	no	-0.155812725	-0.012906465	0
IgAmp_Adults	oar3_OAR24_9659766	24	9659766	A	G	0.985513133	0.167880203	2	1.260601239	19.72743061	5.20E-05	no	0	0.14290626	0.155812725
IgAmp_Adults	oar3_OAR24_9660264	24	9660264	G	A	0.985513133	0.167880203	2	1.260601239	19.72743061	5.20E-05	no	-0.155812725	-0.012906465	0
IgAmp_Adults	oar3_OAR24_9664708	24	9664708	G	A	0.985513133	0.167880203	2	1.260601239	19.72743061	5.20E-05	no	-0.155812725	-0.012906465	0
IgAmp_Adults	oar3_OAR24_9666411	24	9666411	A	G	0.985513133	0.167880203	2	1.260601239	19.72743061	5.20E-05	no	0	0.14290626	0.155812725
IgAmp_Adults	oar3_OAR24_9677300	24	9677300	G	A	0.985513133	0.167880203	2	1.260601239	19.72743061	5.20E-05	no	-0.155812725	-0.012906465	0
IgAmp_Adults	oar3_OAR24_9750641	24	9750641	A	G	0.9767127	0.159204325	2	2.121868434	33.19283478	6.20E-08	yes	0	0.177294299	0.307458808
IgAmp_Adults	oar3_OAR24_9780831	24	9780831	A	G	0.9767127	0.159204325	2	2.121868434	33.19283478	6.20E-08	yes	0	0.177294299	0.307458808
IgAmp_Adults	s48115.1	24	9865712	A	G	0.998104522	0.309888768	2	0.052719587	0.821541824	0.663138831	no	0	0.026080421	0.036278475
IgAmp_Adults	oar3_OAR24_9866533	24	9866533	A	G	0.977660439	0.307436643	2	0.041370977	0.644254731	0.724605895	no	0	0.022952822	0.032611708
IgAmp_Adults	oar3_OAR24_9871420	24	9871420	A	G	0.769428649	0.420728488	2	0.512391292	8.027428272	0.01806617	no	0	0.060299493	0.146081066
IgAmp_Adults	oar3_OAR24_9879849	24	9879849	A	G	0.977389656	0.307521817	2	0.041370977	0.644254731	0.724605895	no	0	0.022952822	0.032611708
IgAmp_Adults	oar3_OAR24_9891031	24	9891031	G	A	0.977389656	0.307521817	2	0.041370977	0.644254731	0.724605895	no	-0.032611708	-0.009658886	0
IgAmp_Adults	oar3_OAR24_9892706	24	9892706	G	A	0.769022475	0.223503521	2	0.876989996	13.71943301	0.001049211	no	0.199063301	0.086155441	0
IgAmp_Adults	oar3_OAR24_9904389	24	9904389	G	A	0.769022475	0.223503521	2	0.876989996	13.71943301	0.001049211	no	0.199063301	0.086155441	0
IgAmp_Adults	oar3_OAR24_9914647	24	9914647	G	A	0.769022475	0.223415493	2	0.876989996	13.71943301	0.001049211	no	0.199063301	0.086155441	0
IgAmp_Adults	oar3_OAR24_9942082	24	9942082	A	G	0.972650961	0.335815702	2	0.013268634	0.206857473	0.901740281	no	0	0.004938878	-0.013378636
IgAmp_Adults	OAR24_11445879.1	24	9942134	A	G	0.998646087	0.337377983	2	0.014171882	0.220860363	0.895448847	no	0	0.005434852	-0.013339326
IgAmp_Adults	oar3_OAR24_9942342	24	9942342	G	A	0.973057135	0.335605955	2	0.012681193	0.197939378	0.905770162	no	0.014840554	0.018353911	0
IgAmp_Adults	oar3_OAR24_9966529	24	9966529	G	A	0.973057135	0.335605955	2	0.012681193	0.197939378	0.905770162	no	0.014840554	0.018353911	0
IgAmp_Adults	oar3_OAR24_9967431	24	9967431	A	G	0.971838614	0.161326275	2	1.633000018	25.55088944	2.83E-06	no	0	0.143229599	0.320561571
IgAmp_Adults	oar3_OAR24_9984512	24	9984512	G	A	0.971838614	0.161326275	2	1.633000018	25.55088944	2.83E-06	no	-0.320561571	-0.177331972	0
IgAmp_Adults	oar3_OAR24_9985278	24	9985278	G	A	0.971838614	0.161326275	2	1.633000018	25.55088944	2.83E-06	no	-0.320561571	-0.177331972	0
IgAmp_Adults	oar3_OAR24_10003246	24	10003246	A	C	0.839019767	0.403017589	2	0.040839251	0.64010061	0.726112509	no	0	0.017855008	-0.0058163
IgAmp_Adults	oar3_OAR24_10016746	24	10016746	C	A	0.839019767	0.403017589	2	0.040839251	0.64010061	0.726112509	no	0.0058163	0.023671308	0
IgAmp_Adults	oar3_OAR24_10025770	24	10025770	A	G	0.846195505	0.2208	2	1.363654641	21.37362206	2.28E-05	no	0	-0.12870665	-0.252736043
IgAmp_Adults	oar3_OAR24_10037618	24	10037618	A	G	0.971974005	0.16137345	2	1.633000018	25.55088944	2.83E-06	no	0	0.143229599	0.320561571
IgAmp_Adults	oar3_OAR24_10039294	24	10039294	A	G	0.846195505	0.22136	2	1.367341271	21.4316127	2.22E-05	no	0	-0.12848632	-0.252410831
IgAmp_Adults	oar3_OAR24_10041335	24	10041335	G	A	0.836988898	0.402216111	2	0.047501131	0.74727347	0.688226875	no	0.007874822	0.026377351	0
IgAmp_Adults	oar3_OAR24_10045844	24	10045844	G	A	0.846060114	0.2218755	2	1.415471838	22.22510177	1.49E-05	no	0.254845118	0.123396717	0
IgAmp_Adults	oar3_OAR24_10057375	24	10057375	C	A	0.842675332	0.408097686	2	1.459571837	22.88498929	1.07E-05	no	-0.228600067	-0.107468681	0
IgAmp_Adults	oar3_OAR24_10057419	24	10057419	G	A	0.842675332	0.408097686	2	1.459571837	22.88498929	1.07E-05	no	-0.228600067	-0.107468681	0
IgAmp_Adults	oar3_OAR24_10059935	24	10059935	A	G	0.971974005	0.161303803	2	1.686862652	26.418606	1.83E-06	yes	0	0.14615302	0.322920764
IgAmp_Adults	oar3_OAR24_10063443	24	10063443	G	A	0.968453832	0.334684748	2	0.005005142	0.078361629	0.961576826	no	0.005235066	0.010182771	0
IgAmp_Adults	oar3_OAR24_10066071	24	10066071	G	A	0.971974005	0.161303803	2	1.686862652	26.418606	1.83E-06	yes	-0.322920764	-0.176767745	0
IgAmp_Adults	oar3_OAR24_10068797	24	10068797	C	A	0.971161657	0.334239509	2	0.003146131	0.049174304	0.97571265	no	0.002895854	0.007447101	0
IgAmp_Adults	oar3_OAR24_10076347	24	10076347	A	G	0.981045221	0.16788573	2	1.835231997	28.65289967	6.00E-07	yes	0	-0.172930864	-0.298643011
IgAmp_Adults	oar3_OAR24_10108539	24	10108539	A	G	0.839696724	0.403015156	2	0.058050888	0.909909308	0.634476738	no	0	0.017719334	-0.013477552
IgAmp_Adults	oar3_OAR24_10108645	24	10108645	G	A	0.981045221	0.16788573	2	1.835231997	28.65289967	6.00E-07	yes	0.298643011	0.125712147	0
IgAmp_Adults	oar3_OAR24_10109040	24	10109040	A	C	0.981180612	0.167862564	2	1.873940907	29.25816612	4.43E-07	yes	0	-0.174979689	-0.300644062
IgAmp_Adults	oar3_OAR24_10114967	24	10114967	G	A	0.844706201	0.40903991	2	1.455726057	22.8254088	1.11E-05	no	-0.228751008	-0.10790808	0
IgAmp_Adults	oar3_OAR24_10116165	24	10116165	T	A	0.981722177	0.168045787	2	1.903306779	29.71799793	3.52E-07	yes	0.301741516	0.125223733	0
IgAmp_Adults	oar3_OAR24_10136338	24	10136338	A	C	0.942187923	0.313766346	2	0.021222462	0.334367292	0.846044224	no	0	0.014868412	0.027472308
IgAmp_Adults	oar3_OAR24_10142695	24	10142695	G	A	0.942323314	0.313793103	2	0.021222462	0.334367293	0.846044224	no	-0.027472308	-0.012603896	0
IgAmp_Adults	oar3_OAR24_10184242	24	10184242	G	A	0.981045221	0.169058791	2	1.917060141	29.93538397	3.16E-07	yes	0.302971297	0.125440168	0
IgAmp_Adults	oar3_OAR24_10185224	24	10185224	G	A	0.980909829	0.169013112	2	1.917060141	29.93538397	3.16E-07	yes	0.302971297	0.125440168	0
IgAmp_Adults	oar3_OAR24_10188125	24	10188125	A	G	0.980909829	0.169013112	2	1.917060141	29.93538397	3.16E-07	yes	0	-0.177531129	-0.302971297
IgAmp_Adults	oar3_OAR24_10189607	24	10189607	A	G	0.980909829	0.169013112	2	1.917060141	29.93538397	3.16E-07	yes	0	-0.177531129	-0.302971297
IgAmp_Adults	oar3_OAR24_10200474	24	10200474	G	A	0.980909829	0.169013112	2	1.917060141	29.93538397	3.16E-07	yes	0.302971297	0.125440168	0
IgAmp_Adults	oar3_OAR24_10218652	24	10218652	G	A	0.980909829	0.169013112	2	1.917060141	29.93538397	3.16E-07	yes	0.302971297	0.125440168	0
IgAmp_Adults	oar3_OAR24_10218932	24	10218932	G	A	0.960194963	0.255640158	2	2.398996707	37.37280839	7.67E-09	yes	0.303871751	0.154710776	0
IgAmp_Adults	oar3_OAR24_10228595	24	10228595	A	G	0.980774438	0.168898399	2	1.917060141	29.93538397	3.16E-07	yes	0	-0.177531129	-0.302971297
IgAmp_Adults	oar3_OAR24_10232911	24	10232911	G	A	0.980774438	0.168898399	2	1.917060141	29.93538397	3.16E-07	yes	0.302971297	0.125440168	0
IgAmp_Adults	oar3_OAR24_10259519	24	10259519	G	A	0.982805307	0.168618267	2	1.917060141	29.93538397	3.16E-07	yes	0.302971297	0.125440168	0
IgAmp_Adults	oar3_OAR24_10275182	24	10275182	A	G	0.982805307	0.168618267	2	1.917060141	29.93538397	3.16E-07	yes	0	-0.177531129	-0.302971297
IgAmp_Adults	oar3_OAR24_10280458	24	10280458	G	A	0.982805307	0.168618267	2	1.917060141	29.93538397	3.16E-07	yes	0.302971297	0.125440168	0
IgAmp_Adults	oar3_OAR24_10280898	24	10280898	G	A	0.982805307	0.168618267	2	1.917060141	29.93538397	3.16E-07	yes	0.302971297	0.125440168	0
IgAmp_Adults	oar3_OAR24_10294710	24	10294710	C	A	0.982805307	0.168618267	2	1.917060141	29.93538397	3.16E-07	yes	0.302971297	0.125440168	0
IgAmp_Adults	oar3_OAR24_10299955	24	10299955	G	A	0.982805307	0.168618267	2	1.917060141	29.93538397	3.16E-07	yes	0.302971297	0.125440168	0
IgAmp_Adults	oar3_OAR24_10308286	24	10308286	G	A	0.982805307	0.168618267	2	1.917060141	29.93538397	3.16E-07	yes	0.302971297	0.125440168	0
IgAmp_Adults	oar3_OAR24_10309778	24	10309778	C	A	0.982805307	0.168618267	2	1.917060141	29.93538397	3.16E-07	yes	0.302971297	0.125440168	0
IgAmp_Adults	oar3_OAR24_10312401	24	10312401	C	A	0.982805307	0.168618267	2	1.917060141	29.93538397	3.16E-07	yes	0.302971297	0.125440168	0
IgAmp_Adults	OAR24_11820731.1	24	10319492	G	A	0.996886001	0.170990086	2	1.909799619	29.80582241	3.37E-07	yes	0.302459298	0.125452978	0
IgAmp_Adults	oar3_OAR24_10322011	24	10322011	A	G	0.982940699	0.168663912	2	1.917060141	29.93538397	3.16E-07	yes	0	-0.177531129	-0.302971297
IgAmp_Adults	oar3_OAR24_10326433	24	10326433	G	A	0.982940699	0.168663912	2	1.917060141	29.93538397	3.16E-07	yes	0.302971297	0.125440168	0
IgAmp_Adults	oar3_OAR24_10330745	24	10330745	G	A	0.982263742	0.168366644	2	1.917060141	29.93538397	3.16E-07	yes	0.302971297	0.125440168	0
IgAmp_Adults	oar3_OAR24_10339599	24	10339599	G	A	0.961007311	0.481473655	2	14.06717428	218.6810127	3.27E-48	yes	-0.620759159	-0.339940391	0
IgAmp_Adults	oar3_OAR24_10343874	24	10343874	G	A	0.961007311	0.481473655	2	14.06717428	218.6810127	3.27E-48	yes	-0.620759159	-0.339940391	0
IgAmp_Adults	oar3_OAR24_10368304	24	10368304	G	A	0.961007311	0.481473655	2	14.06717428	218.6810127	3.27E-48	yes	-0.620759159	-0.339940391	0
IgAmp_Adults	oar3_OAR24_10373252	24	10373252	G	A	0.959247224	0.335144672	2	5.699233308	88.69003437	5.51E-20	yes	0.414173634	0.195123358	0
IgAmp_Adults	oar3_OAR24_10382007	24	10382007	G	A	0.961007311	0.481473655	2	14.06717428	218.6810127	3.27E-48	yes	-0.620759159	-0.339940391	0
IgAmp_Adults	oar3_OAR24_10395883	24	10395883	G	A	0.96087192	0.482034663	2	14.08962242	219.0701439	2.69E-48	yes	-0.62087135	-0.340193092	0
IgAmp_Adults	oar3_OAR24_10400047	24	10400047	G	A	0.952883834	0.340863882	2	6.359319813	99.08257717	3.05E-22	yes	0.430547855	0.195498105	0
IgAmp_Adults	oar3_OAR24_10409224	24	10409224	A	G	0.960465746	0.481956583	2	14.08962242	219.0701439	2.69E-48	yes	0	0.280678258	0.62087135
IgAmp_Adults	oar3_OAR24_10412465	24	10412465	A	G	0.960736529	0.482032131	2	14.08962242	219.0701439	2.69E-48	yes	0	0.280678258	0.62087135
IgAmp_Adults	oar3_OAR24_10412619	24	10412619	G	A	0.966693745	0.478151261	2	14.38059306	223.4859402	2.96E-49	yes	-0.623970791	-0.340249951	0
IgAmp_Adults	oar3_OAR24_10416985	24	10416985	G	A	0.966693745	0.478151261	2	14.38059306	223.4859402	2.96E-49	yes	-0.623970791	-0.340249951	0
IgAmp_Adults	oar3_OAR24_10417715	24	10417715	A	G	0.966829136	0.47815432	2	14.49816641	225.2808438	1.20E-49	yes	0	0.283982077	0.626447149
IgAmp_Adults	oar3_OAR24_10438498	24	10438498	G	A	0.966829136	0.47815432	2	14.49816641	225.2808438	1.20E-49	yes	-0.626447149	-0.342465072	0
IgAmp_Adults	oar3_OAR24_10440556	24	10440556	G	A	0.966829136	0.47815432	2	14.49816641	225.2808438	1.20E-49	yes	-0.626447149	-0.342465072	0
IgAmp_Adults	oar3_OAR24_10457358	24	10457358	G	A	0.979826699	0.168370872	2	1.893777069	29.51336137	3.90E-07	yes	0.308390731	0.134392977	0
IgAmp_Adults	oar3_OAR24_10458219	24	10458219	G	A	0.966693745	0.478081232	2	14.49816641	225.2808438	1.20E-49	yes	-0.626447149	-0.342465072	0
IgAmp_Adults	oar3_OAR24_10464129	24	10464129	A	G	0.966693745	0.478081232	2	14.49816641	225.2808438	1.20E-49	yes	0	0.283982077	0.626447149
IgAmp_Adults	OAR24_11975271.1	24	10471141	A	G	0.998375305	0.352657988	2	7.091435467	110.2151845	1.17E-24	yes	0	-0.236084438	-0.451880217
IgAmp_Adults	oar3_OAR24_10486425	24	10486425	G	A	0.966964527	0.478577429	2	14.49816641	225.2808438	1.20E-49	yes	-0.626447149	-0.342465072	0
IgAmp_Adults	oar3_OAR24_10486560	24	10486560	A	G	0.966964527	0.478577429	2	14.49816641	225.2808438	1.20E-49	yes	0	0.283982077	0.626447149
IgAmp_Adults	OAR24_12006191.1	24	10501046	A	G	0.998781478	0.471262031	2	15.58565083	242.2374365	2.51E-53	yes	0	0.303433027	0.647545843
IgAmp_Adults	oar3_OAR24_10501595	24	10501595	G	A	0.96831844	0.470567673	2	15.01304215	233.4644956	2.01E-51	yes	-0.638731031	-0.341185861	0
IgAmp_Adults	oar3_OAR24_10501852	24	10501852	C	A	0.96831844	0.470637584	2	15.01304215	233.4644956	2.01E-51	yes	-0.638731031	-0.341185861	0
IgAmp_Adults	oar3_OAR24_10520541	24	10520541	C	A	0.967641484	0.470547083	2	14.95730792	232.1539944	3.88E-51	yes	-0.637745354	-0.340320599	0
IgAmp_Adults	oar3_OAR24_10521083	24	10521083	G	A	0.967641484	0.470477123	2	14.95730792	232.1539944	3.88E-51	yes	-0.637745354	-0.340320599	0
IgAmp_Adults	oar3_OAR24_10521216	24	10521216	G	A	0.967506093	0.470472992	2	14.95730792	232.1539944	3.88E-51	yes	-0.637745354	-0.340320599	0
IgAmp_Adults	oar3_OAR24_10533701	24	10533701	A	G	0.967641484	0.470477123	2	14.95730792	232.1539944	3.88E-51	yes	0	0.297424754	0.637745354
IgAmp_Adults	oar3_OAR24_10534339	24	10534339	G	A	0.967641484	0.470477123	2	14.95730792	232.1539944	3.88E-51	yes	-0.637745354	-0.340320599	0
IgAmp_Adults	oar3_OAR24_10536436	24	10536436	A	G	0.967641484	0.470477123	2	14.95730792	232.1539944	3.88E-51	yes	0	0.297424754	0.637745354
IgAmp_Adults	oar3_OAR24_10542966	24	10542966	A	G	0.967641484	0.470477123	2	14.95730792	232.1539944	3.88E-51	yes	0	0.297424754	0.637745354
IgAmp_Adults	oar3_OAR24_10616039	24	10616039	A	G	0.964798267	0.484282908	2	20.72729547	321.1410896	1.84E-70	yes	0	-0.388562125	-0.721815365
IgAmp_Adults	oar3_OAR24_10618051	24	10618051	C	A	0.976171135	0.167267684	2	1.966917215	30.65796316	2.20E-07	yes	0.328274188	0.153133154	0
IgAmp_Adults	oar3_OAR24_10620306	24	10620306	A	C	0.964798267	0.484282908	2	20.72729547	321.1410896	1.84E-70	yes	0	-0.388562125	-0.721815365
IgAmp_Adults	oar3_OAR24_10627723	24	10627723	G	A	0.964798267	0.484282908	2	20.72729547	321.1410896	1.84E-70	yes	0.721815365	0.33325324	0
IgAmp_Adults	oar3_OAR24_10700979	24	10700979	A	G	0.964798267	0.484282908	2	20.72729547	321.1410896	1.84E-70	yes	0	-0.388562125	-0.721815365
IgAmp_Adults	oar3_OAR24_10702674	24	10702674	G	A	0.96087192	0.30794702	2	10.87098567	168.8669617	2.14E-37	yes	0.557466663	0.248268634	0
IgAmp_Adults	oar3_OAR24_10703023	24	10703023	G	A	0.964527484	0.484067939	2	20.72729547	321.1410896	1.84E-70	yes	0.721815365	0.33325324	0
IgAmp_Adults	oar3_OAR24_10703208	24	10703208	G	A	0.96087192	0.307876568	2	10.87098567	168.8669617	2.14E-37	yes	0.557466663	0.248268634	0
IgAmp_Adults	oar3_OAR24_10712874	24	10712874	G	A	0.964527484	0.484067939	2	20.72729547	321.1410896	1.84E-70	yes	0.721815365	0.33325324	0
IgAmp_Adults	oar3_OAR24_10716657	24	10716657	C	A	0.964527484	0.484067939	2	20.72729547	321.1410896	1.84E-70	yes	0.721815365	0.33325324	0
IgAmp_Adults	oar3_OAR24_10717110	24	10717110	G	A	0.960736529	0.30777903	2	10.87098567	168.8669617	2.14E-37	yes	0.557466663	0.248268634	0
IgAmp_Adults	oar3_OAR24_10718699	24	10718699	G	A	0.96087192	0.308158377	2	10.84887097	168.8666993	2.14E-37	yes	0.556544507	0.248403773	0
IgAmp_Adults	oar3_OAR24_10720611	24	10720611	A	G	0.963850528	0.483494873	2	20.79099857	322.9144665	7.59E-71	yes	0	-0.389392374	-0.721684977
IgAmp_Adults	oar3_OAR24_10722540	24	10722540	A	G	0.979014351	0.172244503	2	2.105871174	32.82802484	7.44E-08	yes	0	-0.177150696	-0.353180791
IgAmp_Adults	oar3_OAR24_10723561	24	10723561	A	G	0.963985919	0.483497191	2	20.79099857	322.9144665	7.59E-71	yes	0	-0.389392374	-0.721684977
IgAmp_Adults	oar3_OAR24_10731658	24	10731658	A	G	0.979014351	0.172244503	2	2.105871174	32.82802484	7.44E-08	yes	0	-0.177150696	-0.353180791
IgAmp_Adults	oar3_OAR24_10733606	24	10733606	G	A	0.963985919	0.483497191	2	20.79099857	322.9144665	7.59E-71	yes	0.721684977	0.332292603	0
IgAmp_Adults	oar3_OAR24_10740986	24	10740986	A	G	0.979014351	0.172175356	2	2.105871174	32.82802484	7.44E-08	yes	0	-0.177150696	-0.353180791
IgAmp_Adults	oar3_OAR24_10741596	24	10741596	G	A	0.95978879	0.306742841	2	10.84139337	168.852652	2.16E-37	yes	0.556006397	0.248035195	0
IgAmp_Adults	oar3_OAR24_10750797	24	10750797	G	A	0.959924181	0.306699577	2	10.84139337	168.852652	2.16E-37	yes	0.556006397	0.248035195	0
IgAmp_Adults	oar3_OAR24_10763339	24	10763339	G	A	0.959924181	0.306699577	2	10.84139337	168.852652	2.16E-37	yes	0.556006397	0.248035195	0
IgAmp_Adults	oar3_OAR24_10769285	24	10769285	A	G	0.959924181	0.306699577	2	10.84139337	168.852652	2.16E-37	yes	0	-0.307971202	-0.556006397
IgAmp_Adults	oar3_OAR24_10774788	24	10774788	A	G	0.940157054	0.29781106	2	10.41702757	161.9712068	6.74E-36	yes	0	-0.311382765	-0.550060325
IgAmp_Adults	oar3_OAR24_10778961	24	10778961	G	A	0.959924181	0.306699577	2	10.84139337	168.852652	2.16E-37	yes	0.556006397	0.248035195	0
IgAmp_Adults	oar3_OAR24_10779782	24	10779782	C	A	0.959924181	0.306699577	2	10.84139337	168.852652	2.16E-37	yes	0.556006397	0.248035195	0
IgAmp_Adults	oar3_OAR24_10781873	24	10781873	A	G	0.959924181	0.306699577	2	10.84139337	168.852652	2.16E-37	yes	0	-0.307971202	-0.556006397
IgAmp_Adults	oar3_OAR24_10788603	24	10788603	A	G	0.959924181	0.306699577	2	10.84139337	168.852652	2.16E-37	yes	0	-0.307971202	-0.556006397
IgAmp_Adults	oar3_OAR24_10796193	24	10796193	G	A	0.961548876	0.306674176	2	10.84139337	168.852652	2.16E-37	yes	0.556006397	0.248035195	0
IgAmp_Adults	oar3_OAR24_10806506	24	10806506	A	G	0.964527484	0.483225716	2	20.75964677	322.4181064	9.72E-71	yes	0	-0.388005093	-0.72013167
IgAmp_Adults	oar3_OAR24_10811755	24	10811755	C	A	0.964392093	0.483012776	2	20.82882268	323.0876965	6.96E-71	yes	0.722321821	0.334239086	0
IgAmp_Adults	oar3_OAR24_10812336	24	10812336	G	A	0.964392093	0.483012776	2	20.82882268	323.0876965	6.96E-71	yes	0.722321821	0.334239086	0
IgAmp_Adults	oar3_OAR24_10823313	24	10823313	G	A	0.964392093	0.483012776	2	20.82882268	323.0876965	6.96E-71	yes	0.722321821	0.334239086	0
IgAmp_Adults	oar3_OAR24_10829779	24	10829779	A	G	0.964392093	0.483012776	2	20.82882268	323.0876965	6.96E-71	yes	0	-0.388082735	-0.722321821
IgAmp_Adults	oar3_OAR24_10838578	24	10838578	A	G	0.964392093	0.483012776	2	20.82882268	323.0876965	6.96E-71	yes	0	-0.388082735	-0.722321821
IgAmp_Adults	oar3_OAR24_10850643	24	10850643	A	G	0.961413485	0.305802	2	10.61350934	165.1915426	1.35E-36	yes	0	-0.305255578	-0.552844897
IgAmp_Adults	oar3_OAR24_10858856	24	10858856	A	G	0.963444354	0.471894323	2	20.84487287	323.4711256	5.74E-71	yes	0	-0.383278779	-0.71845692
IgAmp_Adults	oar3_OAR24_10877440	24	10877440	A	G	0.979826699	0.162498273	2	2.407502679	37.51957438	7.12E-09	yes	0	-0.194139565	-0.379577998
IgAmp_Adults	oar3_OAR24_10887728	24	10887728	A	C	0.97143244	0.382160279	2	14.28633358	221.7043341	7.20E-49	yes	0	-0.348014738	-0.63188042
IgAmp_Adults	oar3_OAR24_10891297	24	10891297	G	A	0.970078527	0.381577111	2	13.78520622	214.3520922	2.84E-47	yes	0.622272853	0.276482466	0
IgAmp_Adults	oar3_OAR24_10898514	24	10898514	A	G	0.970078527	0.381577111	2	13.78520622	214.3520922	2.84E-47	yes	0	-0.345790387	-0.622272853
IgAmp_Adults	oar3_OAR24_10903723	24	10903723	G	A	0.975629569	0.160976964	2	2.296002443	35.79547553	1.69E-08	yes	0.368779464	0.175747545	0
IgAmp_Adults	oar3_OAR24_10906514	24	10906514	A	G	0.977525047	0.21634349	2	7.317485366	113.8566776	1.89E-25	yes	0	-0.290120934	-0.478556255
IgAmp_Adults	oar3_OAR24_10918117	24	10918117	A	G	0.977525047	0.21634349	2	7.317485366	113.8566776	1.89E-25	yes	0	-0.290120934	-0.478556255
IgAmp_Adults	oar3_OAR24_10929727	24	10929727	A	G	0.977525047	0.21634349	2	7.317485366	113.8566776	1.89E-25	yes	0	-0.290120934	-0.478556255
IgAmp_Adults	oar3_OAR24_10937161	24	10937161	G	A	0.977525047	0.21634349	2	7.317485366	113.8566776	1.89E-25	yes	0.478556255	0.188435321	0
IgAmp_Adults	oar3_OAR24_10942264	24	10942264	A	G	0.977525047	0.21634349	2	7.317485366	113.8566776	1.89E-25	yes	0	-0.290120934	-0.478556255
IgAmp_Adults	oar3_OAR24_10952703	24	10952703	A	G	0.975494178	0.16092991	2	2.296002443	35.79547553	1.69E-08	yes	0	-0.19303192	-0.368779464
IgAmp_Adults	oar3_OAR24_10953180	24	10953180	A	G	0.978202004	0.216539792	2	7.317485366	113.8566776	1.89E-25	yes	0	-0.290120934	-0.478556255
IgAmp_Adults	oar3_OAR24_10969107	24	10969107	A	C	0.976306526	0.161212037	2	2.296002443	35.79547553	1.69E-08	yes	0	-0.19303192	-0.368779464
IgAmp_Adults	oar3_OAR24_10970877	24	10970877	A	G	0.976306526	0.161212037	2	2.296002443	35.79547553	1.69E-08	yes	0	-0.19303192	-0.368779464
IgAmp_Adults	oar3_OAR24_10975201	24	10975201	A	G	0.978202004	0.216539792	2	7.317485366	113.8566776	1.89E-25	yes	0	-0.290120934	-0.478556255
IgAmp_Adults	s29806.1	24	10977878	G	A	0.999187652	0.22804878	2	7.408942101	115.1807813	9.75E-26	yes	0.47000802	0.18149533	0
IgAmp_Adults	oar3_OAR24_10982525	24	10982525	G	A	0.974275657	0.380975542	2	13.63251626	211.7202896	1.06E-46	yes	0.617226347	0.274877311	0
IgAmp_Adults	oar3_OAR24_10989156	24	10989156	G	A	0.974275657	0.380975542	2	13.63251626	211.7202896	1.06E-46	yes	0.617226347	0.274877311	0
IgAmp_Adults	s11845.1	24	11007102	G	A	0.999187652	0.383672087	2	13.65307851	212.1244974	8.66E-47	yes	0.61809578	0.277321676	0
IgAmp_Adults	oar3_OAR24_11008191	24	11008191	G	A	0.974546439	0.38093915	2	13.63251626	211.7202896	1.06E-46	yes	0.617226347	0.274877311	0
IgAmp_Adults	oar3_OAR24_11016445	24	11016445	G	A	0.974275657	0.380906059	2	13.63251626	211.7202896	1.06E-46	yes	0.617226347	0.274877311	0
IgAmp_Adults	oar3_OAR24_11017620	24	11017620	A	G	0.978066613	0.216569767	2	7.317485366	113.8566776	1.89E-25	yes	0	-0.290120934	-0.478556255
IgAmp_Adults	oar3_OAR24_11026407	24	11026407	A	G	0.973734092	0.380978865	2	13.63251626	211.7202896	1.06E-46	yes	0	-0.342349036	-0.617226347
IgAmp_Adults	oar3_OAR24_11032676	24	11032676	G	A	0.978472786	0.160647572	2	2.285230866	35.61101035	1.85E-08	yes	0.361837583	0.16846109	0
IgAmp_Adults	oar3_OAR24_11032888	24	11032888	G	A	0.977660439	0.216382772	2	7.317485366	113.8566776	1.89E-25	yes	0.478556255	0.188435321	0
IgAmp_Adults	oar3_OAR24_11035666	24	11035666	G	A	0.972380179	0.380604288	2	13.79175469	214.3196502	2.89E-47	yes	0.622900559	0.279047001	0
IgAmp_Adults	oar3_OAR24_11044054	24	11044054	G	A	0.977660439	0.216382772	2	7.317485366	113.8566776	1.89E-25	yes	0.478556255	0.188435321	0
IgAmp_Adults	oar3_OAR24_11046323	24	11046323	A	G	0.976171135	0.21629681	2	7.212168088	112.2716591	4.17E-25	yes	0	-0.287846798	-0.479666553
IgAmp_Adults	oar3_OAR24_11053394	24	11053394	A	G	0.976035743	0.216257456	2	7.212168088	112.2716591	4.17E-25	yes	0	-0.287846798	-0.479666553
IgAmp_Adults	oar3_OAR24_11075073	24	11075073	A	G	0.968995397	0.379837921	2	13.83948842	215.5098813	1.59E-47	yes	0	-0.345190399	-0.625516275
IgAmp_Adults	oar3_OAR24_11079212	24	11079212	A	G	0.968860005	0.379751258	2	13.83948842	215.5098813	1.59E-47	yes	0	-0.345190399	-0.625516275
IgAmp_Adults	oar3_OAR24_11088053	24	11088053	G	A	0.968860005	0.379751258	2	13.83948842	215.5098813	1.59E-47	yes	0.625516275	0.280325876	0
IgAmp_Adults	oar3_OAR24_11097120	24	11097120	A	G	0.968860005	0.379751258	2	13.83948842	215.5098813	1.59E-47	yes	0	-0.345190399	-0.625516275
IgAmp_Adults	oar3_OAR24_11106163	24	11106163	A	G	0.969536962	0.379555928	2	13.84632423	215.6387044	1.50E-47	yes	0	-0.344849838	-0.625135889
IgAmp_Adults	oar3_OAR24_11160019	24	11160019	A	C	0.979420525	0.16014653	2	2.34577578	36.59894494	1.13E-08	yes	0	-0.197341314	-0.366259628
IgAmp_Adults	oar3_OAR24_11160291	24	11160291	G	A	0.977254265	0.158423386	2	2.362371862	36.84656085	9.97E-09	yes	0.367565928	0.1695146	0
IgAmp_Adults	oar3_OAR24_11174746	24	11174746	G	A	0.9503114	0.41359168	2	4.833147999	75.3580026	4.33E-17	yes	-0.39744313	-0.230256592	0
IgAmp_Adults	oar3_OAR24_11174788	24	11174788	A	G	0.950446791	0.413532764	2	4.833147999	75.3580026	4.33E-17	yes	0	0.167186538	0.39744313
IgAmp_Adults	oar3_OAR24_11185063	24	11185063	G	A	0.950446791	0.413532764	2	4.833147999	75.3580026	4.33E-17	yes	-0.39744313	-0.230256592	0
IgAmp_Adults	oar3_OAR24_11189081	24	11189081	A	G	0.950446791	0.413532764	2	4.833147999	75.3580026	4.33E-17	yes	0	0.167186538	0.39744313
IgAmp_Adults	oar3_OAR24_11190511	24	11190511	A	G	0.950446791	0.413532764	2	4.833147999	75.3580026	4.33E-17	yes	0	0.167186538	0.39744313
IgAmp_Adults	oar3_OAR24_11192544	24	11192544	G	A	0.9503114	0.413449209	2	4.822895571	75.19318069	4.70E-17	yes	-0.397247891	-0.23003772	0
IgAmp_Adults	oar3_OAR24_11193471	24	11193471	A	G	0.9503114	0.413449209	2	4.82289557	75.19318069	4.70E-17	yes	0	0.167210171	0.397247891
IgAmp_Adults	oar3_OAR24_11195097	24	11195097	G	A	0.9503114	0.413449209	2	4.822895571	75.19318069	4.70E-17	yes	-0.397247891	-0.23003772	0
IgAmp_Adults	oar3_OAR24_11206533	24	11206533	A	G	0.9503114	0.413449209	2	4.873861199	75.98416186	3.16E-17	yes	0	0.169048895	0.398886167
IgAmp_Adults	oar3_OAR24_11213538	24	11213538	A	G	0.9503114	0.413449209	2	4.873861199	75.98416186	3.16E-17	yes	0	0.169048895	0.398886167
IgAmp_Adults	oar3_OAR24_11219635	24	11219635	A	G	0.9503114	0.413449209	2	4.873861199	75.98416186	3.16E-17	yes	0	0.169048895	0.398886167
IgAmp_Adults	oar3_OAR24_11221771	24	11221771	G	A	0.949905226	0.413483466	2	4.909074918	76.48689713	2.46E-17	yes	-0.399992666	-0.229007381	0
IgAmp_Adults	oar3_OAR24_11222994	24	11222994	G	A	0.949905226	0.413483466	2	4.909074918	76.48689713	2.46E-17	yes	-0.399992666	-0.229007381	0
IgAmp_Adults	oar3_OAR24_11239205	24	11239205	G	A	0.949905226	0.413483466	2	4.909074918	76.48689713	2.46E-17	yes	-0.399992666	-0.229007381	0
IgAmp_Adults	oar3_OAR24_11250136	24	11250136	G	A	0.952342269	0.422590276	2	4.774744372	74.45593333	1.11E-16	yes	-0.393536261	-0.23101021	0
IgAmp_Adults	oar3_OAR24_11257661	24	11257661	G	A	0.952613052	0.42261228	2	4.774744372	74.45593333	1.11E-16	yes	-0.393536261	-0.23101021	0
IgAmp_Adults	oar3_OAR24_11259032	24	11259032	G	A	0.95247766	0.422672353	2	4.774744372	74.45593333	1.11E-16	yes	-0.393536261	-0.23101021	0
IgAmp_Adults	oar3_OAR24_11296477	24	11296477	A	G	0.954373138	0.413604767	2	4.510932345	70.28077424	5.55E-16	yes	0	0.162735233	0.384238663
IgAmp_Adults	oar3_OAR24_11316638	24	11316638	G	A	0.955050095	0.414941877	2	0.818309757	12.68195038	0.001762583	no	0.158139211	0.076876612	0
IgAmp_Adults	oar3_OAR24_11325502	24	11325502	G	A	0.982805307	0.160490426	2	1.912517813	29.74551832	3.47E-07	yes	0.317863279	0.140692834	0
IgAmp_Adults	OAR24_12863478.1	24	11326321	G	A	0.998646087	0.16282538	2	1.915665088	29.82724166	3.34E-07	yes	0.318767744	0.142363025	0
IgAmp_Adults	oar3_OAR24_11334271	24	11334271	C	A	0.954643921	0.413558361	2	4.510932345	70.28077424	5.55E-16	yes	-0.384238663	-0.22150343	0
IgAmp_Adults	oar3_OAR24_11336249	24	11336249	G	A	0.954914703	0.413582873	2	4.510932345	70.28077424	5.55E-16	yes	-0.384238663	-0.22150343	0
IgAmp_Adults	oar3_OAR24_11345026	24	11345026	G	A	0.954914703	0.413582873	2	4.510932345	70.28077424	5.55E-16	yes	-0.384238663	-0.22150343	0
IgAmp_Adults	oar3_OAR24_11354767	24	11354767	A	C	0.954914703	0.413582873	2	4.510932345	70.28077424	5.55E-16	yes	0	0.162735233	0.384238663
IgAmp_Adults	oar3_OAR24_11357889	24	11357889	G	A	0.95667479	0.415581659	2	0.82846923	12.84191495	0.001627098	no	0.159420411	0.079974066	0
IgAmp_Adults	oar3_OAR24_11358619	24	11358619	A	G	0.954914703	0.413582873	2	4.510932345	70.28077424	5.55E-16	yes	0	0.162735233	0.384238663
IgAmp_Adults	OAR24_12907825.1	24	11366060	T	A	0.98727322	0.423889194	2	0.738862946	11.49891656	0.003184505	no	0.150876772	0.074961087	0
IgAmp_Adults	oar3_OAR24_11376704	24	11376704	G	A	0.955185486	0.413536499	2	4.510932345	70.28077424	5.55E-16	yes	-0.384238663	-0.22150343	0
IgAmp_Adults	oar3_OAR24_11376749	24	11376749	G	A	0.952206878	0.413976966	2	4.31990807	67.41230264	2.33E-15	yes	-0.376146393	-0.217080825	0
IgAmp_Adults	oar3_OAR24_11392557	24	11392557	G	A	0.954373138	0.41615832	2	0.784146652	12.2588751	0.002177806	no	0.154988933	0.075449825	0
IgAmp_Adults	oar3_OAR24_11393643	24	11393643	A	G	0.951936095	0.413881382	2	4.31990807	67.41230264	2.33E-15	yes	0	0.159065568	0.376146393
IgAmp_Adults	oar3_OAR24_11423376	24	11423376	A	G	0.983888438	0.159900922	2	1.945800582	30.32161717	2.60E-07	yes	0	-0.178617899	-0.321182001
IgAmp_Adults	oar3_OAR24_11428107	24	11428107	G	A	0.983888438	0.159900922	2	1.945800582	30.32161717	2.60E-07	yes	0.321182001	0.142564102	0
IgAmp_Adults	oar3_OAR24_11438285	24	11438285	G	A	0.95450853	0.415957447	2	0.7494022	11.72128476	0.002849413	no	0.151623675	0.074772324	0
IgAmp_Adults	oar3_OAR24_11444548	24	11444548	G	A	0.953154617	0.413565341	2	4.043285729	63.39805187	1.71E-14	yes	-0.363838864	-0.204625283	0
IgAmp_Adults	oar3_OAR24_11449579	24	11449579	G	A	0.954643921	0.415543894	2	0.750119182	11.7324209	0.002833591	no	0.151866745	0.075041851	0
IgAmp_Adults	s49976.1	24	11451480	A	G	0.999052261	0.162759181	2	1.941006693	30.23503958	2.72E-07	yes	0	-0.177830611	-0.320594627
IgAmp_Adults	oar3_OAR24_11452730	24	11452730	A	G	0.983888438	0.159900922	2	1.961736534	30.56249358	2.31E-07	yes	0	-0.179506692	-0.322432063
IgAmp_Adults	oar3_OAR24_11458346	24	11458346	A	G	0.95450853	0.415248227	2	0.739822428	11.56858656	0.003075483	no	0	-0.076755115	-0.150911493
IgAmp_Adults	oar3_OAR24_11462140	24	11462140	G	A	0.974817222	0.161180556	2	1.799102972	27.95631457	8.50E-07	yes	0.312861255	0.140729252	0
IgAmp_Adults	oar3_OAR24_11464414	24	11464414	G	A	0.952883834	0.398124467	2	3.509949995	55.00389382	1.14E-12	yes	-0.341476994	-0.182544509	0
IgAmp_Adults	oar3_OAR24_11470151	24	11470151	A	G	0.952883834	0.398124467	2	3.509949995	55.00389382	1.14E-12	yes	0	0.158932486	0.341476994
IgAmp_Adults	oar3_OAR24_11476224	24	11476224	C	A	0.952883834	0.398124467	2	3.509949995	55.00389382	1.14E-12	yes	-0.341476994	-0.182544509	0
IgAmp_Adults	oar3_OAR24_11481550	24	11481550	G	A	0.952883834	0.398124467	2	3.509949995	55.00389382	1.14E-12	yes	-0.341476994	-0.182544509	0
IgAmp_Adults	oar3_OAR24_11502542	24	11502542	A	G	0.976848091	0.160914761	2	1.891341274	29.43677979	4.05E-07	yes	0	-0.175751791	-0.318392662
IgAmp_Adults	oar3_OAR24_11548039	24	11548039	G	A	0.976441917	0.160357737	2	1.775514836	27.63373209	9.99E-07	yes	0.312630591	0.142594434	0
IgAmp_Adults	oar3_OAR24_11551717	24	11551717	C	A	0.893040888	0.470512432	2	3.812007281	59.79567638	1.04E-13	yes	-0.363143095	-0.191677455	0
IgAmp_Adults	oar3_OAR24_11569544	24	11569544	A	G	0.893040888	0.470512432	2	3.812007281	59.79567638	1.04E-13	yes	0	0.17146564	0.363143095
IgAmp_Adults	oar3_OAR24_11574275	24	11574275	A	G	0.893040888	0.470512432	2	3.812007281	59.79567638	1.04E-13	yes	0	0.17146564	0.363143095
IgAmp_Adults	oar3_OAR24_11584714	24	11584714	A	G	0.976441917	0.160427066	2	1.750245151	27.24085836	1.22E-06	yes	0	-0.16899419	-0.312152814
IgAmp_Adults	oar3_OAR24_11591577	24	11591577	A	G	0.976441917	0.160427066	2	1.750245151	27.24085836	1.22E-06	yes	0	-0.16899419	-0.312152814
IgAmp_Adults	oar3_OAR24_11595976	24	11595976	G	A	0.893311671	0.470369809	2	3.889412514	61.03593461	5.57E-14	yes	-0.366453095	-0.191833822	0
IgAmp_Adults	oar3_OAR24_11598539	24	11598539	A	G	0.983888438	0.159281684	2	1.801984942	28.08055821	7.99E-07	yes	0	-0.171857315	-0.31494968
IgAmp_Adults	oar3_OAR24_11613419	24	11613419	A	G	0.893311671	0.47044559	2	3.889412514	61.03593461	5.57E-14	yes	0	0.174619273	0.366453095
IgAmp_Adults	oar3_OAR24_11619495	24	11619495	A	C	0.893176279	0.47044111	2	3.889412514	61.03593461	5.57E-14	yes	0	0.174619273	0.366453095
IgAmp_Adults	oar3_OAR24_11638415	24	11638415	A	C	0.893176279	0.468243141	2	3.983364873	62.50407851	2.68E-14	yes	0	0.183353275	0.369460688
IgAmp_Adults	oar3_OAR24_11651946	24	11651946	A	G	0.983482264	0.161687775	2	1.802867486	28.09373895	7.93E-07	yes	0	-0.170332453	-0.317148788
IgAmp_Adults	oar3_OAR24_11654742	24	11654742	A	G	0.887896019	0.293000915	2	1.766611319	27.61665692	1.01E-06	yes	0	-0.144595472	-0.233734465
IgAmp_Adults	oar3_OAR24_11655008	24	11655008	A	C	0.888572976	0.293310986	2	1.766611319	27.61665692	1.01E-06	yes	0	-0.144595472	-0.233734465
IgAmp_Adults	oar3_OAR24_11659650	24	11659650	A	G	0.888166802	0.293292683	2	1.766611319	27.61665692	1.01E-06	yes	0	-0.144595472	-0.233734465
IgAmp_Adults	oar3_OAR24_11663708	24	11663708	C	A	0.890333063	0.473692214	2	5.548456011	87.03705845	1.26E-19	yes	0.428546852	0.207358033	0
IgAmp_Adults	oar3_OAR24_11668653	24	11668653	A	G	0.98307609	0.16182344	2	1.788870775	27.87524143	8.85E-07	yes	0	-0.169533862	-0.316447283
IgAmp_Adults	oar3_OAR24_11678515	24	11678515	A	G	0.886271324	0.293996334	2	1.921266148	30.05607204	2.97E-07	yes	0	-0.152674968	-0.240354003
IgAmp_Adults	oar3_OAR24_11678801	24	11678801	C	A	0.98307609	0.16182344	2	1.788870774	27.87524143	8.85E-07	yes	0.316447283	0.14691342	0
IgAmp_Adults	OAR24_13240468.1	24	11682465	A	G	0.999187652	0.164701897	2	1.799389538	28.02862719	8.20E-07	yes	0	-0.169616725	-0.316686512
IgAmp_Adults	oar3_OAR24_11696104	24	11696104	A	G	0.887083672	0.293498168	2	1.817819435	28.41480041	6.76E-07	yes	0	-0.147621086	-0.236062244
IgAmp_Adults	oar3_OAR24_11713410	24	11713410	G	A	0.890603845	0.473016114	2	5.473038236	85.85130667	2.28E-19	yes	0.427621295	0.209182264	0
IgAmp_Adults	oar3_OAR24_11714501	24	11714501	G	A	0.890603845	0.473016114	2	5.473038236	85.85130667	2.28E-19	yes	0.427621295	0.209182264	0
IgAmp_Adults	oar3_OAR24_11717299	24	11717299	A	G	0.886948281	0.293466646	2	1.817819435	28.41480041	6.76E-07	yes	0	-0.147621086	-0.236062244
IgAmp_Adults	oar3_OAR24_11733255	24	11733255	C	A	0.890603845	0.473016114	2	5.473038236	85.85130667	2.28E-19	yes	0.427621295	0.209182264	0
IgAmp_Adults	oar3_OAR24_11736753	24	11736753	A	G	0.890468454	0.473088034	2	5.329630444	83.57902481	7.10E-19	yes	0	-0.215647233	-0.421964528
IgAmp_Adults	oar3_OAR24_11747564	24	11747564	G	A	0.891686975	0.473580322	2	5.334153193	83.6509549	6.85E-19	yes	0.421920167	0.206221825	0
IgAmp_Adults	oar3_OAR24_11756349	24	11756349	G	A	0.885052803	0.293865688	2	1.894642745	29.56875397	3.80E-07	yes	0.240265612	0.088833769	0
IgAmp_Adults	oar3_OAR24_11768412	24	11768412	G	A	0.955997834	0.365174904	2	8.260488811	128.2701084	1.40E-28	yes	0.523931425	0.262764395	0
IgAmp_Adults	oar3_OAR24_11773705	24	11773705	G	A	0.956810181	0.412692798	2	7.517013497	117.4919446	3.07E-26	yes	0.485481213	0.240711119	0
IgAmp_Adults	oar3_OAR24_11774500	24	11774500	G	A	0.95667479	0.415581659	2	7.129128027	111.5302267	6.05E-25	yes	0.474631197	0.235390183	0
IgAmp_Adults	oar3_OAR24_11786050	24	11786050	A	G	0.95667479	0.415581659	2	7.129128027	111.5302267	6.05E-25	yes	0	-0.239241014	-0.474631197
IgAmp_Adults	oar3_OAR24_11793662	24	11793662	A	G	0.95667479	0.415581659	2	7.129128027	111.5302267	6.05E-25	yes	0	-0.239241014	-0.474631197
IgAmp_Adults	oar3_OAR24_11802356	24	11802356	A	C	0.948957487	0.272364103	2	0.078688812	1.221051369	0.543065313	no	0	0.022036133	0.060096809
IgAmp_Adults	oar3_OAR24_11816746	24	11816746	G	A	0.967776875	0.302112479	2	6.399079485	100.3779468	1.60E-22	yes	-0.438041209	-0.188672593	0
IgAmp_Adults	oar3_OAR24_11820201	24	11820201	G	A	0.948957487	0.272649451	2	0.087461073	1.357156895	0.507337687	no	-0.062100608	-0.037446923	0
IgAmp_Adults	oar3_OAR24_11820513	24	11820513	A	G	0.967776875	0.302112479	2	6.399079485	100.3779468	1.60E-22	yes	0	0.249368616	0.438041209
IgAmp_Adults	OAR24_13448346.1	24	11828268	A	G	0.993501219	0.50926683	2	1.057543965	16.46848226	0.000265408	no	0	0.111817063	0.174397218
IgAmp_Adults	oar3_OAR24_11836558	24	11836558	A	C	0.970213918	0.300516327	2	6.533969169	102.4852705	5.57E-23	yes	0	0.252339318	0.439866114
IgAmp_Adults	s71593.1	24	11837275	A	C	0.99891687	0.308823529	2	6.526126927	101.5884226	8.72E-23	yes	0	0.247689371	0.437800015
IgAmp_Adults	oar3_OAR24_11839588	24	11839588	A	G	0.963715137	0.508288845	2	1.048073674	16.35261364	0.000281239	no	0	0.10889822	0.176540936
IgAmp_Adults	oar3_OAR24_11840228	24	11840228	G	A	0.963579745	0.49170999	2	1.053976169	16.43566714	0.000269799	no	0.1769498	0.109007196	0
IgAmp_Adults	oar3_OAR24_11846122	24	11846122	G	A	0.9767127	0.199057388	2	2.599012203	40.54835338	1.57E-09	yes	0.369965144	0.192456006	0
IgAmp_Adults	oar3_OAR24_11853653	24	11853653	G	A	0.989574871	0.030852374	2	0.304295158	4.744902219	0.093251875	no	-0.731464455	-0.628344379	0
IgAmp_Adults	oar3_OAR24_11856239	24	11856239	G	A	0.989574871	0.030852374	2	0.304295158	4.744902219	0.093251875	no	-0.731464455	-0.628344379	0
IgAmp_Adults	oar3_OAR24_11862307	24	11862307	G	A	0.944895749	0.482375699	2	0.893650442	13.85714993	0.000979396	no	0.163660855	0.10090466	0
IgAmp_Adults	oar3_OAR24_11863374	24	11863374	A	G	0.975358787	0.198223209	2	2.543438715	39.64134292	2.47E-09	yes	0	-0.175633365	-0.367861384
IgAmp_Adults	oar3_OAR24_11870131	24	11870131	A	G	0.958976442	0.475222363	2	0.805895279	12.57461266	0.001859763	no	0	0.107196966	0.142582158
IgAmp_Adults	oar3_OAR24_11879423	24	11879423	G	A	0.958976442	0.475222363	2	0.805895279	12.57461266	0.001859763	no	-0.142582158	-0.035385192	0
IgAmp_Adults	s61066.1	24	11883740	G	A	0.999052261	0.262704974	2	1.639574559	25.54078231	2.84E-06	no	0.275149996	0.168471228	0
IgAmp_Adults	oar3_OAR24_11914209	24	11914209	A	C	0.963444354	0.242903316	2	1.509383747	23.43347125	8.16E-06	no	0	-0.112866702	-0.269314511
IgAmp_Adults	oar3_OAR24_11917330	24	11917330	G	A	0.988220959	0.03055213	2	0.273597554	4.266116496	0.118474415	no	-0.721709169	-0.629702273	0
IgAmp_Adults	oar3_OAR24_11939095	24	11939095	A	G	0.963579745	0.303006885	2	5.929263007	92.9705349	6.48E-21	yes	0	0.236826489	0.427384581
IgAmp_Adults	oar3_OAR24_11940056	24	11940056	A	C	0.963444354	0.302487352	2	5.814324692	91.17286856	1.59E-20	yes	0	0.234876869	0.423865086
IgAmp_Adults	oar3_OAR24_11941418	24	11941418	A	G	0.967099919	0.209155817	2	2.305879181	35.80838073	1.68E-08	yes	0	-0.158869222	-0.336187695
IgAmp_Adults	oar3_OAR24_11950432	24	11950432	A	G	0.948957487	0.261806249	2	0.092688287	1.446315686	0.485217593	no	0	0.01681508	0.07025279
IgAmp_Adults	oar3_OAR24_11977936	24	11977936	G	A	0.945843488	0.499069568	2	0.622214087	9.699832421	0.007829034	no	-0.136825951	-0.054616754	0
IgAmp_Adults	oar3_OAR24_11978620	24	11978620	A	C	0.975629569	0.198792673	2	2.476541444	38.59078524	4.17E-09	yes	0	-0.171119559	-0.364248937
IgAmp_Adults	oar3_OAR24_11991608	24	11991608	A	C	0.975629569	0.198792673	2	2.476541444	38.59078524	4.17E-09	yes	0	-0.171119559	-0.364248937
IgAmp_Adults	oar3_OAR24_11998995	24	11998995	A	G	0.962225833	0.270859716	2	5.393569546	84.05104402	5.60E-19	yes	0	0.240276128	0.389860896
IgAmp_Adults	oar3_OAR24_12007353	24	12007353	G	A	0.95667479	0.479266912	2	0.593890573	9.273055651	0.009691289	no	-0.125102864	-0.036079816	0
IgAmp_Adults	oar3_OAR24_12010817	24	12010817	A	G	0.95667479	0.479266912	2	0.593890573	9.273055651	0.009691289	no	0	0.089023048	0.125102864
IgAmp_Adults	oar3_OAR24_12020353	24	12020353	G	A	0.962225833	0.22217532	2	1.876078935	29.13889729	4.71E-07	yes	0.280997734	0.136664821	0
IgAmp_Adults	oar3_OAR24_12022453	24	12022453	C	A	0.962225833	0.222316026	2	1.876078935	29.13889729	4.71E-07	yes	0.280997734	0.136664821	0
IgAmp_Adults	oar3_OAR24_12034219	24	12034219	G	A	0.974275657	0.226375764	2	1.451257673	22.70249139	1.18E-05	no	0.25364119	0.123202576	0
IgAmp_Adults	s53502.1	24	12036238	A	G	0.998781478	0.198657991	2	2.143551097	33.40591925	5.57E-08	yes	0	-0.164488391	-0.333015943
IgAmp_Adults	oar3_OAR24_12043264	24	12043264	C	A	0.961007311	0.354395604	2	0.003405533	0.053268899	0.973717119	no	-0.004946957	0.002236161	0
IgAmp_Adults	oar3_OAR24_12056149	24	12056149	C	A	0.97143244	0.155400697	2	2.773500086	43.18173541	4.20E-10	yes	-0.418243154	-0.237603092	0
IgAmp_Adults	oar3_OAR24_12056476	24	12056476	C	A	0.970890875	0.15548738	2	2.792966667	43.50130462	3.58E-10	yes	-0.419483477	-0.238776738	0
IgAmp_Adults	oar3_OAR24_12060525	24	12060525	G	A	0.970890875	0.15548738	2	2.792966667	43.50130462	3.58E-10	yes	-0.419483477	-0.238776738	0
IgAmp_Adults	OAR24_13675640.1	24	12065734	G	A	0.999052261	0.15882911	2	2.827063361	44.03974472	2.73E-10	yes	-0.398938719	-0.207123085	0
IgAmp_Adults	oar3_OAR24_12069918	24	12069918	A	G	0.969130788	0.211651299	2	2.04525076	31.85136721	1.21E-07	yes	0	-0.159210667	-0.286119067
IgAmp_Adults	oar3_OAR24_12070007	24	12070007	C	A	0.951259139	0.352263023	2	0.0807072	1.258170222	0.533079286	no	0.041432402	0.00823938	0
IgAmp_Adults	oar3_OAR24_12073237	24	12073237	G	A	0.967641484	0.211697216	2	2.075889315	32.3287365	9.55E-08	yes	0.28762917	0.126919519	0
IgAmp_Adults	oar3_OAR24_12082565	24	12082565	G	A	0.966422962	0.134421407	2	1.795943563	28.075579	8.01E-07	yes	-0.269404953	-0.080451113	0
IgAmp_Adults	oar3_OAR24_12093328	24	12093328	G	A	0.95450853	0.263687943	2	0.139090431	2.174945766	0.337067227	no	-0.086110637	-0.062889696	0
IgAmp_Adults	oar3_OAR24_12103854	24	12103854	A	G	0.952748443	0.465468239	2	0.661365127	10.30812853	0.005775882	no	0	-0.068224981	-0.142619467
IgAmp_Adults	oar3_OAR24_12113049	24	12113049	G	A	0.984700785	0.194073972	2	2.263682442	35.30384161	2.16E-08	yes	0.344185765	0.174985352	0
IgAmp_Adults	oar3_OAR24_12113833	24	12113833	G	A	0.955320877	0.26353458	2	0.135958026	2.124141139	0.345739192	no	-0.085379333	-0.063615059	0
IgAmp_Adults	oar3_OAR24_12114965	24	12114965	G	A	0.953696182	0.465715503	2	0.678138412	10.56038706	0.005091445	no	0.144306951	0.074705171	0
IgAmp_Adults	oar3_OAR24_12115681	24	12115681	G	A	0.955320877	0.26353458	2	0.135958026	2.124141139	0.345739192	no	-0.085379333	-0.063615059	0
IgAmp_Adults	oar3_OAR24_12129369	24	12129369	C	A	0.984700785	0.194073972	2	2.263682442	35.30384161	2.16E-08	yes	0.344185765	0.174985352	0
IgAmp_Adults	oar3_OAR24_12129417	24	12129417	A	G	0.984700785	0.194073972	2	2.263682442	35.30384161	2.16E-08	yes	0	-0.169200414	-0.344185765
IgAmp_Adults	s57389.1	24	12129478	A	G	0.999052261	0.199146226	2	2.238928131	34.89513512	2.65E-08	yes	0	-0.167285531	-0.342617261
IgAmp_Adults	oar3_OAR24_12132192	24	12132192	A	G	0.951800704	0.263798009	2	0.117700367	1.839830911	0.398552735	no	0	0.018914285	0.079975139
IgAmp_Adults	oar3_OAR24_12146717	24	12146717	G	A	0.97996209	0.154324399	2	2.139066861	33.42614348	5.52E-08	yes	0.402022843	0.248285657	0
IgAmp_Adults	oar3_OAR24_12153592	24	12153592	G	A	0.956539399	0.27537155	2	0.38203058	5.965524237	0.050652732	no	0.103811743	0.035376122	0
IgAmp_Adults	oar3_OAR24_12159843	24	12159843	A	G	0.965610615	0.49551318	2	1.542421964	24.0506514	5.99E-06	no	0	0.107489229	0.216140765
IgAmp_Adults	oar3_OAR24_12160969	24	12160969	A	G	0.969807744	0.058564847	2	0.83249833	12.99108795	0.001510154	no	0	0.160816254	0.465865859
IgAmp_Adults	oar3_OAR24_12173206	24	12173206	G	A	0.959247224	0.341072689	2	0.019520979	0.305181897	0.858480813	no	0.027936502	0.022764008	0
IgAmp_Adults	oar3_OAR24_12190480	24	12190480	G	A	0.959247224	0.341072689	2	0.019520979	0.305181897	0.858480813	no	0.027936502	0.022764008	0
IgAmp_Adults	oar3_OAR24_12193041	24	12193041	G	A	0.965204441	0.494669659	2	1.552549034	24.20763696	5.54E-06	no	-0.217379309	-0.111578634	0
IgAmp_Adults	oar3_OAR24_12199795	24	12199795	A	C	0.95978879	0.341232896	2	0.019520979	0.305181897	0.858480813	no	0	-0.005172494	-0.027936502
IgAmp_Adults	oar3_OAR24_12199898	24	12199898	C	A	0.968047658	0.217762238	2	0.82558015	12.85911357	0.001613166	no	0.154622907	0.048519042	0
IgAmp_Adults	oar3_OAR24_12213093	24	12213093	A	G	0.959247224	0.429640085	2	0.813832488	12.6899171	0.001755576	no	0	0.067274611	0.16172
IgAmp_Adults	oar3_OAR24_12214998	24	12214998	A	G	0.959924181	0.341537377	2	0.020750464	0.324525349	0.850217845	no	0	-0.006396517	-0.029176819
IgAmp_Adults	oar3_OAR24_12234834	24	12234834	A	G	0.959247224	0.429640085	2	0.813832488	12.6899171	0.001755576	no	0	0.067274611	0.16172
IgAmp_Adults	oar3_OAR24_12248120	24	12248120	A	G	0.954779312	0.387195122	2	0.511255916	7.967975174	0.018611277	no	0	0.066662778	0.12676251
IgAmp_Adults	oar3_OAR24_12251824	24	12251824	A	G	0.970755483	0.097977685	2	0.777515281	12.10129658	0.002356334	no	0	0.128938085	0.32315574
IgAmp_Adults	oar3_OAR24_12261025	24	12261025	G	A	0.958976442	0.452350699	2	1.176586141	18.34553308	0.000103829	no	-0.187370556	-0.085851133	0
IgAmp_Adults	oar3_OAR24_12261121	24	12261121	A	G	0.958976442	0.452350699	2	1.176586141	18.34553308	0.000103829	no	0	0.101519424	0.187370556
IgAmp_Adults	oar3_OAR24_12264071	24	12264071	G	A	0.958976442	0.45192715	2	1.156938859	18.03955709	0.000120993	no	-0.186317799	-0.086049547	0
IgAmp_Adults	oar3_OAR24_12270723	24	12270723	A	G	0.959924181	0.341466855	2	0.019711839	0.308165403	0.857201126	no	0	-0.005421492	-0.028159029
IgAmp_Adults	oar3_OAR24_12271458	24	12271458	A	G	0.959924181	0.341043724	2	0.0248653	0.388727492	0.823358357	no	0	-0.005254833	-0.031197807
IgAmp_Adults	oar3_OAR24_12274225	24	12274225	G	A	0.958976442	0.429690809	2	0.785180243	12.24275587	0.002195429	no	-0.158777156	-0.091285174	0
IgAmp_Adults	oar3_OAR24_12289364	24	12289364	A	C	0.967912266	0.218142398	2	0.798511909	12.4377026	0.001991532	no	0	-0.103974747	-0.152720161
IgAmp_Adults	oar3_OAR24_12293588	24	12293588	G	A	0.95978879	0.34137396	2	0.019711839	0.308165403	0.857201126	no	0.028159029	0.022737537	0
IgAmp_Adults	oar3_OAR24_12299427	24	12299427	A	G	0.95978879	0.340950769	2	0.0248653	0.388727492	0.823358357	no	0	-0.005254833	-0.031197807
IgAmp_Adults	oar3_OAR24_12319101	24	12319101	C	A	0.958570268	0.430014124	2	0.784024404	12.22395612	0.002216163	no	-0.158752936	-0.089534862	0
IgAmp_Adults	oar3_OAR24_12328226	24	12328226	A	G	0.977525047	0.158518006	2	2.004698106	31.20847367	1.67E-07	yes	0	-0.152393306	-0.361053794
IgAmp_Adults	oar3_OAR24_12329070	24	12329070	G	A	0.977525047	0.158518006	2	2.004698106	31.20847367	1.67E-07	yes	0.361053794	0.208660488	0
IgAmp_Adults	oar3_OAR24_12332691	24	12332691	A	G	0.986325481	0.059780371	2	0.659256648	10.27379072	0.005875904	no	0	0.151354177	0.455063668
IgAmp_Adults	oar3_OAR24_12345998	24	12345998	A	C	0.962225833	0.491416913	2	1.557202506	24.24151325	5.45E-06	no	0	0.107807517	0.217500597
IgAmp_Adults	oar3_OAR24_12353540	24	12353540	A	G	0.964392093	0.50491366	2	1.529307009	23.80968146	6.76E-06	no	0	0.105704081	0.219681724
IgAmp_Adults	oar3_OAR24_12354069	24	12354069	A	G	0.986054698	0.07709735	2	0.440846342	6.867123844	0.032271786	no	0	0.101164123	0.395354409
IgAmp_Adults	oar3_OAR24_12354543	24	12354543	A	G	0.961007311	0.341786419	2	0.025277365	0.394008676	0.821187071	no	0	-0.003481987	-0.030386476
IgAmp_Adults	oar3_OAR24_12364879	24	12364879	C	A	0.979826699	0.145364101	2	2.111463648	32.90653308	7.15E-08	yes	0.36504202	0.196624529	0
IgAmp_Adults	oar3_OAR24_12367216	24	12367216	A	C	0.968995397	0.505099902	2	1.466305488	22.84106622	1.10E-05	no	0	0.102005228	0.215398359
IgAmp_Adults	oar3_OAR24_12367521	24	12367521	C	A	0.968995397	0.505099902	2	1.466305488	22.84106622	1.10E-05	no	-0.215398359	-0.113393131	0
IgAmp_Adults	oar3_OAR24_12374815	24	12374815	A	G	0.968995397	0.504680732	2	1.44736793	22.54657708	1.27E-05	no	0	0.100704784	0.214220742
IgAmp_Adults	oar3_OAR24_12384018	24	12384018	A	G	0.980097482	0.14546208	2	2.087106977	32.55132296	8.54E-08	yes	0	-0.167124185	-0.364033825
IgAmp_Adults	OAR24_14004421.1	24	12387404	G	A	0.998104522	0.491318502	2	1.63868776	25.53194683	2.86E-06	no	0.226686571	0.116910445	0
IgAmp_Adults	oar3_OAR24_12408126	24	12408126	A	G	0.970213918	0.503977114	2	1.455078962	22.68501291	1.19E-05	no	0	0.100705824	0.213941156
IgAmp_Adults	oar3_OAR24_12409755	24	12409755	A	G	0.969943136	0.503699051	2	1.49549416	23.31542984	8.65E-06	no	0	0.103816056	0.216799655
IgAmp_Adults	oar3_OAR24_12453919	24	12453919	C	A	0.969807744	0.50376937	2	1.49549416	23.31542984	8.65E-06	no	-0.216799655	-0.112983599	0
IgAmp_Adults	oar3_OAR24_12460304	24	12460304	G	A	0.979555917	0.145335176	2	2.011114868	31.36433444	1.55E-07	yes	0.361047425	0.197720936	0
IgAmp_Adults	oar3_OAR24_12463944	24	12463944	C	A	0.960465746	0.342683958	2	0.039582739	0.617480471	0.734371509	no	0.034944038	0.034369086	0
IgAmp_Adults	oar3_OAR24_12469272	24	12469272	A	G	0.96087192	0.342750458	2	0.04014416	0.625723309	0.731351085	no	0	0.00101771	-0.033731861
IgAmp_Adults	oar3_OAR24_12480540	24	12480540	G	A	0.969672353	0.502932142	2	1.430496464	22.31014388	1.43E-05	no	-0.212331101	-0.105613805	0
IgAmp_Adults	oar3_OAR24_12486049	24	12486049	A	G	0.969672353	0.502932142	2	1.430496464	22.31014389	1.43E-05	no	0	0.106717296	0.212331101
IgAmp_Adults	oar3_OAR24_12495176	24	12495176	G	A	0.969536962	0.502932551	2	1.433226284	22.34715007	1.40E-05	no	-0.212573431	-0.105445556	0
IgAmp_Adults	OAR24_14120825.1	24	12496861	A	C	0.99783374	0.493826323	2	1.576224752	24.55239836	4.66E-06	no	0	-0.102305643	-0.221414121
IgAmp_Adults	oar3_OAR24_12498961	24	12498961	G	A	0.969807744	0.502931733	2	1.486328764	23.17434067	9.28E-06	no	-0.216361438	-0.10644153	0
IgAmp_Adults	oar3_OAR24_12499019	24	12499019	A	G	0.969401571	0.502932961	2	1.445736304	22.54350169	1.27E-05	no	0	0.107465011	0.213512644
IgAmp_Adults	oar3_OAR24_12514228	24	12514228	A	G	0.958028703	0.399872809	2	0.635829354	9.910447912	0.007046502	no	0	0.069791892	0.144040361
IgAmp_Adults	oar3_OAR24_12516087	24	12516087	G	A	0.958028703	0.399872809	2	0.635829354	9.910447912	0.007046502	no	-0.144040361	-0.074248469	0
IgAmp_Adults	oar3_OAR24_12516372	24	12516372	A	G	0.957893312	0.399929329	2	0.635829354	9.910447912	0.007046502	no	0	0.069791892	0.144040361
IgAmp_Adults	oar3_OAR24_12518529	24	12518529	A	G	0.957893312	0.399929329	2	0.635829354	9.910447912	0.007046502	no	0	0.069791892	0.144040361
IgAmp_Adults	oar3_OAR24_12528672	24	12528672	A	G	0.962902789	0.483127109	2	1.247434722	19.44334265	6.00E-05	no	0	0.107101514	0.198436549
IgAmp_Adults	oar3_OAR24_12528725	24	12528725	A	G	0.962902789	0.483127109	2	1.247434722	19.44334265	6.00E-05	no	0	0.107101514	0.198436549
IgAmp_Adults	oar3_OAR24_12536598	24	12536598	G	A	0.987679393	0.07861549	2	0.433540838	6.750961161	0.034201678	no	-0.398336617	-0.298520643	0
IgAmp_Adults	oar3_OAR24_12538622	24	12538622	G	A	0.962361224	0.482976927	2	1.247434722	19.44334265	6.00E-05	no	-0.198436549	-0.091335035	0
IgAmp_Adults	oar3_OAR24_12544401	24	12544401	A	G	0.957216355	0.399717115	2	0.635829354	9.910447912	0.007046502	no	0	0.069791892	0.144040361
IgAmp_Adults	oar3_OAR24_12556978	24	12556978	G	A	0.987544002	0.078557719	2	0.433540838	6.750961161	0.034201678	no	-0.398336617	-0.298520643	0
IgAmp_Adults	oar3_OAR24_12558677	24	12558677	A	G	0.957080964	0.399632197	2	0.635829354	9.910447912	0.007046502	no	0	0.069791892	0.144040361
IgAmp_Adults	oar3_OAR24_12558931	24	12558931	G	A	0.958028703	0.399519503	2	0.656519282	10.23707772	0.005984761	no	-0.145989726	-0.074311978	0
IgAmp_Adults	OAR24_14191141.1	24	12558998	A	G	0.999864609	0.088016249	2	0.399291325	6.220658204	0.044586279	no	0	0.092379578	0.326564962
IgAmp_Adults	oar3_OAR24_12567627	24	12567627	A	G	0.988220959	0.078709412	2	0.431305336	6.718927	0.034753899	no	0	0.099145196	0.397136955
IgAmp_Adults	oar3_OAR24_12567857	24	12567857	A	G	0.997698348	0.001221333	1	0.099370519	1.548546031	0.213350215	no	0	0.234798023	0
IgAmp_Adults	oar3_OAR24_12604198	24	12604198	G	A	0.997698348	0.000407111	1	0.033378969	0.520180175	0.470764835	no	-0.171646071	0	0
IgAmp_Adults	oar3_OAR24_12606896	24	12606896	A	C	0.921337666	0.429537105	2	0.600366438	9.335543851	0.009393175	no	0	-0.05085417	-0.137292561
IgAmp_Adults	oar3_OAR24_12612386	24	12612386	G	A	0.997562957	0.000407166	1	0.033378969	0.520180175	0.470764835	no	-0.171646071	0	0
IgAmp_Adults	oar3_OAR24_12627938	24	12627938	A	G	0.985106959	0.078683342	2	0.569049496	8.850323262	0.011972276	no	0	0.116045786	0.415290659
IgAmp_Adults	oar3_OAR24_12637101	24	12637101	A	G	0.986596263	0.078701798	2	0.560921528	8.738074909	0.012663424	no	0	0.115169463	0.414172441
IgAmp_Adults	oar3_OAR24_12637500	24	12637500	A	G	0.986596263	0.078701798	2	0.560921528	8.738074909	0.012663424	no	0	0.115169463	0.414172441
IgAmp_Adults	oar3_OAR24_12659500	24	12659500	A	G	0.998104522	0.001085187	1	0.099370519	1.548546031	0.213350215	no	0	0.234798023	0
IgAmp_Adults	oar3_OAR24_12662871	24	12662871	G	A	0.998239913	0.00108504	1	0.099370519	1.548546031	0.213350215	no	-0.234798023	0	0
IgAmp_Adults	s36249.1	24	12686386	G	A	1	0.001489304	1	0.039316427	0.612639009	0.433795903	no	-0.184132289	0	0
IgAmp_Adults	OAR24_14339607.1	24	12722014	G	A	1	0.011440563	1	0.016634179	0.259243493	0.610640362	no	-0.058714997	0	0
IgAmp_Adults	oar3_OAR24_12739268	24	12739268	A	G	0.97887896	0.103457815	2	0.648552608	10.1639473	0.006207645	no	0	0.120165706	0.154842039
IgAmp_Adults	oar3_OAR24_12758765	24	12758765	A	G	0.97887896	0.103526971	2	0.648552608	10.1639473	0.006207645	no	0	0.120165706	0.154842039
IgAmp_Adults	oar3_OAR24_12758878	24	12758878	G	A	0.977525047	0.103531856	2	0.652034194	10.21669554	0.006046064	no	-0.156479175	-0.036005999	0
IgAmp_Adults	oar3_OAR24_12761037	24	12761037	A	G	0.977525047	0.103531856	2	0.652034194	10.21669554	0.006046064	no	0	0.120473176	0.156479175
IgAmp_Adults	oar3_OAR24_12774451	24	12774451	A	G	0.97779583	0.103503185	2	0.652034194	10.21669554	0.006046064	no	0	0.120473176	0.156479175
IgAmp_Adults	oar3_OAR24_12774890	24	12774890	G	A	0.97779583	0.103503185	2	0.652034194	10.21669554	0.006046064	no	-0.156479175	-0.036005999	0
IgAmp_Adults	oar3_OAR24_12789674	24	12789674	C	A	0.97779583	0.103503185	2	0.652034194	10.21669554	0.006046064	no	-0.156479175	-0.036005999	0
IgAmp_Adults	oar3_OAR24_12797482	24	12797482	A	G	0.97779583	0.103503185	2	0.652034194	10.21669554	0.006046064	no	0	0.120473176	0.156479175
IgAmp_Adults	oar3_OAR24_12807520	24	12807520	C	A	0.97887896	0.092323651	2	0.628394897	9.843951604	0.007284723	no	-0.219331814	-0.099311476	0
IgAmp_Adults	OAR24_14436204.1	24	12817574	A	G	0.999593826	0.197954761	2	1.483519076	23.1192031	9.54E-06	no	0	-0.111695764	-0.321418346
IgAmp_Adults	oar3_OAR24_12821985	24	12821985	G	A	0.984294611	0.192778542	2	1.454508812	22.66656025	1.20E-05	no	0.313439682	0.201656608	0
IgAmp_Adults	oar3_OAR24_12829587	24	12829587	G	A	0.984430003	0.192752029	2	1.454508812	22.66656025	1.20E-05	no	0.313439682	0.201656608	0
IgAmp_Adults	oar3_OAR24_12830236	24	12830236	A	G	0.98415922	0.192805063	2	1.436228118	22.38159865	1.38E-05	no	0	-0.111283056	-0.311108321
IgAmp_Adults	oar3_OAR24_12832924	24	12832924	G	A	0.983888438	0.192720517	2	1.436228118	22.38159865	1.38E-05	no	0.311108321	0.199825265	0
IgAmp_Adults	oar3_OAR24_12839414	24	12839414	A	G	0.983888438	0.192720517	2	1.436228118	22.38159865	1.38E-05	no	0	-0.111283056	-0.311108321
IgAmp_Adults	oar3_OAR24_12846318	24	12846318	G	A	0.983888438	0.192720517	2	1.436228118	22.38159865	1.38E-05	no	0.311108321	0.199825265	0
IgAmp_Adults	oar3_OAR24_12849555	24	12849555	G	A	0.983888438	0.192720517	2	1.436228118	22.38159865	1.38E-05	no	0.311108321	0.199825265	0
IgAmp_Adults	oar3_OAR24_12861101	24	12861101	C	A	0.983888438	0.192720517	2	1.436228118	22.38159865	1.38E-05	no	0.311108321	0.199825265	0
IgAmp_Adults	oar3_OAR24_12874561	24	12874561	G	A	0.983888438	0.192720517	2	1.436228118	22.38159865	1.38E-05	no	0.311108321	0.199825265	0
IgAmp_Adults	oar3_OAR24_12890826	24	12890826	A	G	0.983888438	0.192720517	2	1.436228118	22.38159865	1.38E-05	no	0	-0.111283056	-0.311108321
IgAmp_Adults	oar3_OAR24_12892369	24	12892369	C	A	0.983888438	0.192720517	2	1.436228118	22.38159865	1.38E-05	no	0.311108321	0.199825265	0
IgAmp_Adults	oar3_OAR24_12895629	24	12895629	A	G	0.983888438	0.192720517	2	1.436228118	22.38159865	1.38E-05	no	0	-0.111283056	-0.311108321
IgAmp_Adults	oar3_OAR24_12906820	24	12906820	G	A	0.984294611	0.192847318	2	1.417164227	22.08412042	1.60E-05	no	0.311716529	0.202616341	0
IgAmp_Adults	oar3_OAR24_12917359	24	12917359	A	G	0.989168698	0.055023269	2	0.403055038	6.280921344	0.043262863	no	0	0.121064474	0.113732652
IgAmp_Adults	oar3_OAR24_12917457	24	12917457	A	C	0.989168698	0.055023269	2	0.403055038	6.280921344	0.043262863	no	0	0.121064474	0.113732652
IgAmp_Adults	oar3_OAR24_12918523	24	12918523	A	C	0.989168698	0.055023269	2	0.403055038	6.280921344	0.043262863	no	0	0.121064474	0.113732652
IgAmp_Adults	oar3_OAR24_12931403	24	12931403	G	A	0.984294611	0.192847318	2	1.417164227	22.08412042	1.60E-05	no	0.311716529	0.202616341	0
IgAmp_Adults	oar3_OAR24_12934167	24	12934167	G	A	0.981857568	0.250896304	2	0.496158674	7.731291812	0.020949387	no	0.154770322	0.091396137	0
IgAmp_Adults	oar3_OAR24_12935737	24	12935737	G	A	0.981857568	0.250896304	2	0.496158674	7.731291812	0.020949387	no	0.154770322	0.091396137	0
IgAmp_Adults	oar3_OAR24_12948552	24	12948552	A	G	0.984294611	0.192847318	2	1.417164227	22.08412042	1.60E-05	no	0	-0.109100188	-0.311716529
IgAmp_Adults	oar3_OAR24_12951816	24	12951816	A	G	0.981857568	0.250896304	2	0.496158674	7.731291811	0.020949387	no	0	-0.063374184	-0.154770322
IgAmp_Adults	s53334.1	24	12952274	A	G	0.999593826	0.256128945	2	0.548411067	8.545335462	0.013944533	no	0	-0.066444745	-0.163700826
IgAmp_Adults	oar3_OAR24_12986069	24	12986069	G	A	0.984565394	0.187843784	2	1.355370589	21.12167197	2.59E-05	no	0.308500002	0.203432021	0
IgAmp_Adults	oar3_OAR24_12997666	24	12997666	A	G	0.984565394	0.187843784	2	1.355370588	21.12167197	2.59E-05	no	0	-0.105067981	-0.308500002
IgAmp_Adults	oar3_OAR24_12999728	24	12999728	A	G	0.984700785	0.187886704	2	1.355370588	21.12167197	2.59E-05	no	0	-0.105067981	-0.308500002
IgAmp_Adults	oar3_OAR24_13005048	24	13005048	A	C	0.980774438	0.246548868	2	0.438177987	6.82789627	0.032911006	no	0	-0.054895903	-0.15137374
IgAmp_Adults	oar3_OAR24_13010194	24	13010194	A	G	0.984700785	0.187886704	2	1.355370588	21.12167197	2.59E-05	no	0	-0.105067981	-0.308500002
IgAmp_Adults	oar3_OAR24_13026279	24	13026279	A	G	0.984700785	0.187886704	2	1.355370588	21.12167197	2.59E-05	no	0	-0.105067981	-0.308500002
IgAmp_Adults	oar3_OAR24_13027753	24	13027753	G	A	0.984700785	0.187886704	2	1.355370589	21.12167197	2.59E-05	no	0.308500002	0.203432021	0
IgAmp_Adults	oar3_OAR24_13034189	24	13034189	A	C	0.964256702	0.403678742	2	0.384395622	5.991001988	0.050011565	no	0	-0.057275726	-0.106117306
IgAmp_Adults	oar3_OAR24_13042993	24	13042993	G	A	0.984565394	0.187912541	2	1.355370589	21.12167197	2.59E-05	no	0.308500002	0.203432021	0
IgAmp_Adults	oar3_OAR24_13043275	24	13043275	A	G	0.984565394	0.187912541	2	1.355370588	21.12167197	2.59E-05	no	0	-0.105067981	-0.308500002
IgAmp_Adults	oar3_OAR24_13047787	24	13047787	A	G	0.975494178	0.149340736	2	0.046020974	0.717223207	0.69864565	no	0	0.007386784	-0.063693804
IgAmp_Adults	oar3_OAR24_13061981	24	13061981	G	A	0.975494178	0.149340736	2	0.046020974	0.717223207	0.69864565	no	0.063693804	0.071080588	0
IgAmp_Adults	oar3_OAR24_13083750	24	13083750	G	A	0.975494178	0.149340736	2	0.046020974	0.717223207	0.69864565	no	0.063693804	0.071080588	0
IgAmp_Adults	oar3_OAR24_13085888	24	13085888	C	A	0.984836177	0.187929612	2	1.355370589	21.12167197	2.59E-05	no	0.308500002	0.203432021	0
IgAmp_Adults	oar3_OAR24_13087665	24	13087665	A	G	0.968860005	0.206050866	2	0.141794741	2.21075475	0.331085915	no	0	0.043027474	0.001085382
IgAmp_Adults	oar3_OAR24_13090945	24	13090945	G	A	0.968724614	0.206009783	2	0.141794741	2.21075475	0.331085915	no	-0.001085382	0.041942092	0
IgAmp_Adults	oar3_OAR24_13114659	24	13114659	C	A	0.984836177	0.187929612	2	1.355370589	21.12167197	2.59E-05	no	0.308500002	0.203432021	0
IgAmp_Adults	oar3_OAR24_13120059	24	13120059	G	A	0.984836177	0.187929612	2	1.355370589	21.12167197	2.59E-05	no	0.308500002	0.203432021	0
IgAmp_Adults	oar3_OAR24_13123360	24	13123360	A	G	0.984836177	0.187929612	2	1.355370588	21.12167197	2.59E-05	no	0	-0.105067981	-0.308500002
IgAmp_Adults	OAR24_14732195.1	24	13125382	G	A	0.999458435	0.193240314	2	1.355370589	21.12167197	2.59E-05	no	0.308500002	0.203432021	0
IgAmp_Adults	oar3_OAR24_13142049	24	13142049	C	A	0.974817222	0.149930556	2	0.044749064	0.698127035	0.705348327	no	0.063562574	0.07018272	0
IgAmp_Adults	oar3_OAR24_13184783	24	13184783	G	A	0.987544002	0.053879901	2	0.261508871	4.072511284	0.130516498	no	-0.097550516	0.00209836	0
IgAmp_Adults	oar3_OAR24_13201265	24	13201265	G	A	0.963850528	0.345764855	2	0.952109722	14.85729726	0.00059399	no	0.174462808	0.084914223	0
IgAmp_Adults	oar3_OAR24_13210474	24	13210474	A	G	0.963715137	0.346867097	2	0.911797341	14.22849473	0.000813433	no	0	-0.086478428	-0.171958797
IgAmp_Adults	oar3_OAR24_13214289	24	13214289	G	A	0.963715137	0.346867097	2	0.911797341	14.22849473	0.000813433	no	0.171958797	0.085480369	0
IgAmp_Adults	oar3_OAR24_13222775	24	13222775	G	A	0.983211481	0.188584412	2	1.365327295	21.27810576	2.40E-05	no	0.310122121	0.204239811	0
IgAmp_Adults	oar3_OAR24_13233020	24	13233020	A	G	0.985783916	0.05500618	2	0.316550635	4.929244262	0.085040971	no	0	0.107857556	0.10552286
IgAmp_Adults	oar3_OAR24_13237694	24	13237694	A	G	0.986054698	0.05396128	2	0.274858239	4.280130327	0.117647176	no	0	0.101659143	0.099445035
IgAmp_Adults	oar3_OAR24_13250381	24	13250381	A	G	0.986054698	0.05396128	2	0.274858239	4.280130327	0.117647176	no	0	0.101659143	0.099445035
IgAmp_Adults	oar3_OAR24_13252760	24	13252760	G	A	0.985783916	0.05500618	2	0.316550635	4.929244262	0.085040971	no	-0.105522861	0.002334696	0
IgAmp_Adults	oar3_OAR24_13253033	24	13253033	A	G	0.986054698	0.05396128	2	0.274858239	4.280130327	0.117647176	no	0	0.101659143	0.099445035
IgAmp_Adults	oar3_OAR24_13266137	24	13266137	A	G	0.986054698	0.05396128	2	0.274858239	4.280130327	0.117647176	no	0	0.101659143	0.099445035
IgAmp_Adults	oar3_OAR24_13269507	24	13269507	G	A	0.985783916	0.05500618	2	0.316550635	4.929244262	0.085040971	no	-0.105522861	0.002334696	0
IgAmp_Adults	oar3_OAR24_13269581	24	13269581	G	A	0.985783916	0.05500618	2	0.316550635	4.929244262	0.085040971	no	-0.105522861	0.002334696	0
IgAmp_Adults	oar3_OAR24_13270704	24	13270704	G	A	0.986054698	0.05396128	2	0.274858239	4.280130327	0.117647176	no	-0.099445035	0.002214108	0
IgAmp_Adults	oar3_OAR24_13279905	24	13279905	G	A	0.964662876	0.403719298	2	0.535640075	8.358040365	0.015313505	no	0.128870475	0.065189261	0
IgAmp_Adults	oar3_OAR24_13286887	24	13286887	A	C	0.964662876	0.403719298	2	0.535640075	8.358040365	0.015313505	no	0	-0.063681214	-0.128870475
IgAmp_Adults	oar3_OAR24_13289635	24	13289635	G	A	0.964662876	0.403719298	2	0.535640075	8.358040365	0.015313505	no	0.128870475	0.065189261	0
IgAmp_Adults	oar3_OAR24_13304896	24	13304896	G	A	0.978743569	0.241527182	2	0.555096504	8.650003769	0.013233525	no	0.167593583	0.100340223	0
IgAmp_Adults	oar3_OAR24_13311555	24	13311555	G	A	0.978743569	0.241527182	2	0.555096504	8.650003769	0.013233525	no	0.167593583	0.100340223	0
IgAmp_Adults	oar3_OAR24_13322808	24	13322808	G	A	0.978743569	0.242703002	2	0.523458109	8.157076494	0.016932198	no	0.164740135	0.101161531	0
IgAmp_Adults	oar3_OAR24_13326545	24	13326545	A	G	0.978608178	0.242598229	2	0.523458109	8.157076494	0.016932198	no	0	-0.063578604	-0.164740135
IgAmp_Adults	OAR24_14937645.1	24	13326931	A	G	1	0.001489304	1	0.039316427	0.612639009	0.433795903	no	0	0.184132289	0
IgAmp_Adults	oar3_OAR24_13344743	24	13344743	G	A	0.978472786	0.242562612	2	0.523458109	8.157076494	0.016932198	no	0.164740135	0.101161531	0
IgAmp_Adults	oar3_OAR24_13355054	24	13355054	G	A	0.97887896	0.242669433	2	0.529954455	8.258527391	0.016094725	no	0.166380013	0.102948092	0
IgAmp_Adults	oar3_OAR24_13364072	24	13364072	A	G	0.978608178	0.242598229	2	0.529954455	8.258527392	0.016094725	no	0	-0.063431921	-0.166380013
IgAmp_Adults	oar3_OAR24_13367554	24	13367554	G	A	0.978608178	0.242598229	2	0.529954455	8.258527391	0.016094725	no	0.166380013	0.102948092	0
IgAmp_Adults	oar3_OAR24_13376249	24	13376249	A	G	0.978608178	0.241422247	2	0.56163038	8.7520496	0.012575249	no	0	-0.067116065	-0.169239716
IgAmp_Adults	oar3_OAR24_13378221	24	13378221	C	A	0.980503656	0.242267329	2	0.563265914	8.778028225	0.012412961	no	0.169303496	0.102044751	0
IgAmp_Adults	oar3_OAR24_13388223	24	13388223	G	A	0.980503656	0.243441038	2	0.531503748	8.283135248	0.01589791	no	0.166445271	0.102868601	0
IgAmp_Adults	oar3_OAR24_13394411	24	13394411	A	G	0.980503656	0.243441038	2	0.531503748	8.283135248	0.01589791	no	0	-0.06357667	-0.166445271
IgAmp_Adults	oar3_OAR24_13395099	24	13395099	G	A	0.980503656	0.243441038	2	0.531503748	8.283135248	0.01589791	no	0.166445271	0.102868601	0
IgAmp_Adults	oar3_OAR24_13397740	24	13397740	A	G	0.980503656	0.243441038	2	0.531503748	8.283135248	0.01589791	no	0	-0.06357667	-0.166445271
IgAmp_Adults	oar3_OAR24_13431619	24	13431619	G	A	0.980503656	0.243441038	2	0.531503748	8.283135248	0.01589791	no	0.166445271	0.102868601	0
IgAmp_Adults	oar3_OAR24_13450819	24	13450819	A	C	0.991199567	0.050744434	1	0.376111503	5.861003865	0.015479963	no	0	0.125829942	0
IgAmp_Adults	oar3_OAR24_13456514	24	13456514	A	G	0.991199567	0.050744434	1	0.376111503	5.861003865	0.015479963	no	0	0.125829942	0
IgAmp_Adults	oar3_OAR24_13465659	24	13465659	A	G	0.991199567	0.050744434	1	0.376111503	5.861003865	0.015479963	no	0	0.125829942	0
IgAmp_Adults	oar3_OAR24_13468056	24	13468056	A	G	0.961819659	0.35106982	2	0.989525346	15.40882152	0.000450834	no	0	-0.08202831	-0.18432624
IgAmp_Adults	oar3_OAR24_13468885	24	13468885	G	A	0.961819659	0.35106982	2	0.989525346	15.40882152	0.000450834	no	0.18432624	0.102297931	0
IgAmp_Adults	oar3_OAR24_13479000	24	13479000	G	A	0.963308963	0.406465214	2	0.488688023	7.608454605	0.022276403	no	0.121382027	0.05761322	0
IgAmp_Adults	oar3_OAR24_13479206	24	13479206	G	A	0.961819659	0.35106982	2	0.989525346	15.40882152	0.000450834	no	0.18432624	0.102297931	0
IgAmp_Adults	oar3_OAR24_13486417	24	13486417	A	G	0.963308963	0.406465214	2	0.488688023	7.608454605	0.022276403	no	0	-0.063768807	-0.121382027
IgAmp_Adults	oar3_OAR24_13492896	24	13492896	A	G	0.963308963	0.406465214	2	0.488688023	7.608454605	0.022276403	no	0	-0.063768807	-0.121382027
IgAmp_Adults	oar3_OAR24_13497670	24	13497670	G	A	0.963308963	0.406465214	2	0.488688023	7.608454605	0.022276403	no	0.121382027	0.05761322	0
IgAmp_Adults	oar3_OAR24_13509434	24	13509434	G	A	0.963308963	0.406465214	2	0.488688023	7.608454605	0.022276403	no	0.121382027	0.05761322	0
IgAmp_Adults	oar3_OAR24_13511006	24	13511006	G	A	0.963308963	0.406465214	2	0.488688023	7.608454605	0.022276403	no	0.121382027	0.05761322	0
IgAmp_Adults	oar3_OAR24_13517883	24	13517883	A	G	0.963308963	0.406465214	2	0.488688023	7.608454605	0.022276403	no	0	-0.063768807	-0.121382027
IgAmp_Adults	oar3_OAR24_13526626	24	13526626	G	A	0.963308963	0.406465214	2	0.488688023	7.608454605	0.022276403	no	0.121382027	0.05761322	0
IgAmp_Adults	oar3_OAR24_13537076	24	13537076	A	G	0.963308963	0.406465214	2	0.488688023	7.608454605	0.022276403	no	0	-0.063768807	-0.121382027
IgAmp_Adults	oar3_OAR24_13540864	24	13540864	G	A	0.963308963	0.406465214	2	0.488688023	7.608454605	0.022276403	no	0.121382027	0.05761322	0
IgAmp_Adults	oar3_OAR24_13557771	24	13557771	G	A	0.965475223	0.407306128	2	0.501243626	7.807566342	0.020165478	no	0.122907404	0.058987713	0
IgAmp_Adults	OAR24_15159567.1	24	13558686	G	A	0.998510696	0.416745763	2	0.451720132	7.040162069	0.029597037	no	0.115236543	0.053213414	0
IgAmp_Adults	oar3_OAR24_13571739	24	13571739	C	A	0.96087192	0.343666338	2	0.078773894	1.225204435	0.54193879	no	0.035076678	0.045968609	0
IgAmp_Adults	oar3_OAR24_13576216	24	13576216	G	A	0.98415922	0.190741505	2	1.328793153	20.70546692	3.19E-05	no	0.299263518	0.19491429	0
IgAmp_Adults	oar3_OAR24_13586075	24	13586075	C	A	0.98415922	0.189984867	2	1.363451701	21.24633714	2.43E-05	no	0.311614033	0.209182407	0
IgAmp_Adults	oar3_OAR24_13643660	24	13643660	A	G	0.984565394	0.188875138	2	1.416684158	22.07521362	1.61E-05	no	0	-0.106772895	-0.31465852
IgAmp_Adults	oar3_OAR24_13658309	24	13658309	A	G	0.962902789	0.288948256	2	0.271444645	4.223710952	0.121013221	no	0	-0.007882923	-0.102351317
IgAmp_Adults	oar3_OAR24_13660297	24	13660297	G	A	0.962902789	0.288948256	2	0.271444645	4.223710953	0.121013221	no	0.102351317	0.094468394	0
IgAmp_Adults	oar3_OAR24_13680009	24	13680009	A	G	0.964527484	0.305025267	2	0.223670395	3.478881895	0.175618553	no	0	0.012497417	-0.069237468
IgAmp_Adults	oar3_OAR24_13680041	24	13680041	G	A	0.964527484	0.305025267	2	0.223670395	3.478881895	0.175618553	no	0.069237468	0.081734885	0
IgAmp_Adults	oar3_OAR24_13684028	24	13684028	G	A	0.964527484	0.304955081	2	0.223670395	3.478881895	0.175618553	no	0.069237468	0.081734885	0
IgAmp_Adults	oar3_OAR24_13690884	24	13690884	G	A	0.964527484	0.304955081	2	0.223670395	3.478881895	0.175618553	no	0.069237468	0.081734885	0
IgAmp_Adults	oar3_OAR24_13699604	24	13699604	A	G	0.964121311	0.442985536	2	0.66002936	10.26859899	0.005891177	no	0	0.060034853	0.140911818
IgAmp_Adults	oar3_OAR24_13700484	24	13700484	G	A	0.98199296	0.242313525	2	0.584046272	9.096391386	0.010586288	no	0.176552442	0.112844725	0
IgAmp_Adults	s38145.1	24	13702846	G	A	0.999323044	0.193672944	2	1.37981527	21.49981991	2.14E-05	no	0.311901537	0.207807831	0
IgAmp_Adults	oar3_OAR24_13706454	24	13706454	A	G	0.964256702	0.442923336	2	0.66002936	10.26859899	0.005891177	no	0	0.060034853	0.140911818
IgAmp_Adults	oar3_OAR24_13708685	24	13708685	A	G	0.984700785	0.188849168	2	1.416684158	22.07521362	1.61E-05	no	0	-0.106772895	-0.31465852
IgAmp_Adults	oar3_OAR24_13717529	24	13717529	A	G	0.964798267	0.305009823	2	0.223669256	3.478983419	0.175609639	no	0	0.012301254	-0.069450758
IgAmp_Adults	oar3_OAR24_13719460	24	13719460	A	G	0.984700785	0.188849168	2	1.416684158	22.07521362	1.61E-05	no	0	-0.106772895	-0.31465852
IgAmp_Adults	oar3_OAR24_13721957	24	13721957	G	A	0.982399133	0.242351158	2	0.582781074	9.0801952	0.010672365	no	0.176282062	0.112716384	0
IgAmp_Adults	s01548.1	24	13724802	G	A	0.999187652	0.246612466	2	0.557502868	8.686073124	0.012997002	no	0.169656871	0.104922244	0
IgAmp_Adults	oar3_OAR24_13726529	24	13726529	G	A	0.982128351	0.242142266	2	0.582781074	9.0801952	0.010672365	no	0.176282062	0.112716384	0
IgAmp_Adults	oar3_OAR24_13727887	24	13727887	A	G	0.984700785	0.188849168	2	1.416684158	22.07521362	1.61E-05	no	0	-0.106772895	-0.31465852
IgAmp_Adults	oar3_OAR24_13741045	24	13741045	A	G	0.992959653	0.047927461	1	0.397461875	6.193868572	0.012819365	no	0	0.13110363	0
IgAmp_Adults	oar3_OAR24_13741956	24	13741956	G	A	0.99255348	0.06240622	2	0.348636304	5.432122924	0.066134716	no	-0.229155884	-0.12071988	0
IgAmp_Adults	oar3_OAR24_13748228	24	13748228	A	G	0.99255348	0.06240622	2	0.348636304	5.432122924	0.066134716	no	0	0.108436004	0.229155884
IgAmp_Adults	oar3_OAR24_13757809	24	13757809	G	A	0.973463309	0.454242003	2	0.552977243	8.615654778	0.013462767	no	-0.083033639	0.009575282	0
IgAmp_Adults	OAR24_15364787.1	24	13761594	C	A	0.999187652	0.456504065	2	0.54059867	8.422880705	0.014825	no	-0.072822461	0.018332709	0
IgAmp_Adults	oar3_OAR24_13765456	24	13765456	A	C	0.972650961	0.454760579	2	0.552977243	8.615654778	0.013462767	no	0	0.092608921	0.083033639
IgAmp_Adults	oar3_OAR24_13766676	24	13766676	G	A	0.972380179	0.456001114	2	0.573306462	8.932303279	0.011491454	no	-0.086495027	0.007771104	0
IgAmp_Adults	OAR24_15370721.1	24	13767641	C	A	1	0.06505551	2	0.336807741	5.248095183	0.072508782	no	-0.227640921	-0.121446496	0
IgAmp_Adults	oar3_OAR24_13786130	24	13786130	A	G	0.969536962	0.267630219	2	0.114794514	1.78906048	0.408799591	no	0	-0.019602506	-0.076457731
IgAmp_Adults	oar3_OAR24_13787773	24	13787773	G	A	0.972786353	0.388448156	2	0.694365288	10.82081569	0.004469817	no	-0.019321059	0.069421872	0
IgAmp_Adults	oar3_OAR24_13802347	24	13802347	G	A	0.970078527	0.325959525	2	0.04405283	0.685656615	0.709760061	no	0.013152019	0.029204334	0
IgAmp_Adults	oar3_OAR24_13805158	24	13805158	G	A	0.970078527	0.325959525	2	0.04405283	0.685656615	0.709760061	no	0.013152019	0.029204334	0
IgAmp_Adults	oar3_OAR24_13805541	24	13805541	A	G	0.970078527	0.325959525	2	0.04405283	0.685656616	0.709760061	no	0	0.016052315	-0.013152019
IgAmp_Adults	oar3_OAR24_13821890	24	13821890	A	G	0.970078527	0.325959525	2	0.04405283	0.685656616	0.709760061	no	0	0.016052315	-0.013152019
IgAmp_Adults	oar3_OAR24_13826939	24	13826939	G	A	0.972109396	0.388788301	2	0.70932778	11.06146254	0.00396309	no	-0.020877587	0.069269858	0
IgAmp_Adults	oar3_OAR24_13830860	24	13830860	A	G	0.969266179	0.269800251	2	0.132956457	2.070630649	0.355114387	no	0	-0.022971802	-0.081985945
IgAmp_Adults	oar3_OAR24_13851349	24	13851349	G	A	0.969130788	0.268580609	2	0.140182048	2.183126596	0.335691298	no	0.084911063	0.064627282	0
IgAmp_Adults	oar3_OAR24_13851470	24	13851470	G	A	0.969536962	0.268747382	2	0.140182048	2.183126596	0.335691298	no	0.084911063	0.064627282	0
IgAmp_Adults	oar3_OAR24_13855469	24	13855469	A	G	0.969536962	0.268747382	2	0.140182048	2.183126596	0.335691298	no	0	-0.020283781	-0.084911063
IgAmp_Adults	oar3_OAR24_13865545	24	13865545	G	A	0.993230436	0.062363686	2	0.336807741	5.248095183	0.072508782	no	-0.227640921	-0.121446496	0
IgAmp_Adults	oar3_OAR24_13865907	24	13865907	G	A	0.969536962	0.268747382	2	0.140182048	2.183126596	0.335691298	no	0.084911063	0.064627282	0
IgAmp_Adults	oar3_OAR24_13869221	24	13869221	A	G	0.964392093	0.333918293	2	0.260942899	4.063876732	0.131081191	no	0	0.034538154	-0.044736546
IgAmp_Adults	oar3_OAR24_13870604	24	13870604	G	A	0.964392093	0.333918293	2	0.260942899	4.063876732	0.131081191	no	0.044736546	0.079274699	0
IgAmp_Adults	oar3_OAR24_13875611	24	13875611	A	G	0.969536962	0.268747382	2	0.140182048	2.183126596	0.335691298	no	0	-0.020283781	-0.084911063
IgAmp_Adults	oar3_OAR24_13882450	24	13882450	G	A	0.993230436	0.062363686	2	0.336807741	5.248095183	0.072508782	no	-0.227640921	-0.121446496	0
IgAmp_Adults	oar3_OAR24_13888198	24	13888198	A	G	0.969266179	0.382036597	2	0.341718101	5.32495748	0.069775053	no	0	-0.030933814	-0.104783057
IgAmp_Adults	oar3_OAR24_13888646	24	13888646	A	G	0.973463309	0.388942976	2	0.708194152	11.04425351	0.003997338	no	0	0.089927741	0.020735271
IgAmp_Adults	oar3_OAR24_13895651	24	13895651	G	A	0.971297048	0.326735434	2	0.060760229	0.946380819	0.623011432	no	0.014564047	0.033792383	0
IgAmp_Adults	s60345.1	24	13900804	A	G	0.999458435	0.332633433	2	0.045453132	0.708295626	0.701771229	no	0	0.017198729	-0.011273698
IgAmp_Adults	oar3_OAR24_13903616	24	13903616	A	G	0.965610615	0.380538418	2	1.243650868	19.37052019	6.22E-05	no	0	0.114366059	0.186769382
IgAmp_Adults	oar3_OAR24_13914330	24	13914330	A	G	0.993095045	0.062304022	2	0.336807741	5.248095183	0.072508782	no	0	0.106194425	0.227640921
IgAmp_Adults	oar3_OAR24_13916011	24	13916011	A	G	0.968860005	0.356134712	2	1.144929001	17.81815454	0.000135156	no	0	0.109677973	0.171629184
IgAmp_Adults	s02623.1	24	13922554	A	C	0.998375305	0.363371305	2	1.205050808	18.77552108	8.37E-05	no	0	0.111526472	0.177630406
IgAmp_Adults	oar3_OAR24_13925705	24	13925705	G	A	0.992824262	0.063411973	2	0.381798253	5.948939652	0.051074505	no	-0.232907501	-0.120451178	0
IgAmp_Adults	oar3_OAR24_13925758	24	13925758	G	A	0.977389656	0.26700374	2	2.209053522	34.42290377	3.35E-08	yes	-0.243837081	-0.087201941	0
IgAmp_Adults	oar3_OAR24_13929193	24	13929193	A	G	0.978337395	0.184195959	2	1.056041361	16.4322305	0.000270263	no	0	-0.092450373	-0.282338466
IgAmp_Adults	oar3_OAR24_13936563	24	13936563	A	G	0.965746006	0.338146642	2	0.729067949	11.34559406	0.003438235	no	0	-0.089988851	-0.136538202
IgAmp_Adults	oar3_OAR24_13945464	24	13945464	A	G	0.992824262	0.063411973	2	0.381798253	5.948939651	0.051074505	no	0	0.112456323	0.232907501
IgAmp_Adults	oar3_OAR24_13946489	24	13946489	A	G	0.978337395	0.184195959	2	1.056041361	16.4322305	0.000270263	no	0	-0.092450373	-0.282338466
IgAmp_Adults	oar3_OAR24_13947521	24	13947521	A	C	0.981180612	0.14709535	2	0.0106697	0.166236077	0.920242517	no	0	0.006702782	-0.022126784
IgAmp_Adults	oar3_OAR24_13958129	24	13958129	A	G	0.965746006	0.338146642	2	0.729067949	11.34559406	0.003438235	no	0	-0.089988851	-0.136538202
IgAmp_Adults	oar3_OAR24_13959595	24	13959595	G	A	0.981722177	0.147152117	2	0.01142221	0.177992083	0.914849195	no	0.021768892	0.029241672	0
IgAmp_Adults	oar3_OAR24_13974305	24	13974305	A	G	0.993095045	0.063462849	2	0.381798253	5.948939651	0.051074505	no	0	0.112456323	0.232907501
IgAmp_Adults	s46525.1	24	13980455	G	A	1	0.066409423	2	0.373382736	5.817763781	0.054536674	no	-0.231224272	-0.120810627	0
IgAmp_Adults	oar3_OAR24_13982116	24	13982116	G	A	0.993095045	0.063462849	2	0.381798253	5.948939652	0.051074505	no	-0.232907501	-0.120451178	0
IgAmp_Adults	oar3_OAR24_13983896	24	13983896	G	A	0.979420525	0.184406967	2	1.030944321	16.04789845	0.000327524	no	0.280726392	0.190351704	0
IgAmp_Adults	oar3_OAR24_13986945	24	13986945	C	A	0.98199296	0.147249414	2	0.01142221	0.177992083	0.914849195	no	0.021768892	0.029241672	0
IgAmp_Adults	oar3_OAR24_13992332	24	13992332	G	A	0.98199296	0.147249414	2	0.01142221	0.177992083	0.914849195	no	0.021768892	0.029241672	0
IgAmp_Adults	oar3_OAR24_14000323	24	14000323	G	A	0.993095045	0.063531016	2	0.381798253	5.948939652	0.051074505	no	-0.232907501	-0.120451178	0
IgAmp_Adults	oar3_OAR24_14010893	24	14010893	G	A	0.993095045	0.063531016	2	0.381798253	5.948939652	0.051074505	no	-0.232907501	-0.120451178	0
IgAmp_Adults	oar3_OAR24_14011429	24	14011429	A	C	0.979420525	0.184406967	2	1.030944321	16.04789845	0.000327524	no	0	-0.090374688	-0.280726392
IgAmp_Adults	oar3_OAR24_14016343	24	14016343	A	C	0.963985919	0.469171348	2	0.763827187	11.89018799	0.002618656	no	0	0.112570849	0.132196583
IgAmp_Adults	oar3_OAR24_14022091	24	14022091	A	G	0.981857568	0.200772201	2	1.736830664	27.09672362	1.31E-06	yes	0	0.157378918	0.174887183
IgAmp_Adults	oar3_OAR24_14023991	24	14023991	G	A	0.963985919	0.469171348	2	0.763827187	11.89018799	0.002618656	no	-0.132196583	-0.019625734	0
IgAmp_Adults	oar3_OAR24_14025180	24	14025180	A	G	0.981857568	0.200772201	2	1.736830664	27.09672362	1.31E-06	yes	0	0.157378918	0.174887183
IgAmp_Adults	oar3_OAR24_14025276	24	14025276	A	G	0.965610615	0.463404375	2	1.187321177	18.48604105	9.68E-05	no	0	-0.060361187	-0.191238732
IgAmp_Adults	oar3_OAR24_14040166	24	14040166	G	A	0.982669916	0.209079636	2	1.681718157	26.23444899	2.01E-06	yes	-0.200795641	-0.05039172	0
IgAmp_Adults	oar3_OAR24_14040487	24	14040487	A	G	0.982534525	0.209039548	2	1.681718157	26.23444899	2.01E-06	yes	0	0.150403921	0.200795641
IgAmp_Adults	oar3_OAR24_14040891	24	14040891	A	G	0.982534525	0.209039548	2	1.681718157	26.23444899	2.01E-06	yes	0	0.150403921	0.200795641
IgAmp_Adults	oar3_OAR24_14041566	24	14041566	A	G	0.982940699	0.208884298	2	1.683468059	26.25555252	1.99E-06	yes	0	0.150399324	0.200773066
IgAmp_Adults	DU417100_360.1	24	14043458	A	G	0.999593826	0.21278613	2	1.674368554	26.09609501	2.15E-06	yes	0	0.149919441	0.200360922
IgAmp_Adults	oar3_OAR24_14052655	24	14052655	A	G	0.98307609	0.20885553	2	1.683468059	26.25555252	1.99E-06	yes	0	0.150399324	0.200773066
IgAmp_Adults	oar3_OAR24_14059488	24	14059488	A	G	0.98307609	0.20885553	2	1.683468059	26.25555252	1.99E-06	yes	0	0.150399324	0.200773066
IgAmp_Adults	oar3_OAR24_14059590	24	14059590	G	A	0.98307609	0.20885553	2	1.683468058	26.25555252	1.99E-06	yes	-0.200773066	-0.050373742	0
IgAmp_Adults	oar3_OAR24_14070642	24	14070642	A	G	0.98307609	0.20885553	2	1.683468059	26.25555252	1.99E-06	yes	0	0.150399324	0.200773066
IgAmp_Adults	oar3_OAR24_14080506	24	14080506	G	A	0.965204441	0.459391219	2	1.150131507	17.90308585	0.000129537	no	0.183205161	0.078744782	0
IgAmp_Adults	oar3_OAR24_14082549	24	14082549	A	G	0.965204441	0.459391219	2	1.150131507	17.90308585	0.000129537	no	0	-0.104460379	-0.183205161
IgAmp_Adults	oar3_OAR24_14085313	24	14085313	G	A	0.964121311	0.448462295	2	1.188013267	18.49620078	9.63E-05	no	0.184323074	0.074110491	0
IgAmp_Adults	s51540.1	24	14101008	G	A	0.999458435	0.181048496	2	1.062382115	16.55471275	0.000254208	no	0.230857122	0.113742446	0
IgAmp_Adults	oar3_OAR24_14109525	24	14109525	G	A	0.985377742	0.175872492	2	1.062382115	16.55471275	0.000254208	no	0.230857122	0.113742446	0
IgAmp_Adults	oar3_OAR24_14111890	24	14111890	G	A	0.985106959	0.175714678	2	1.062382115	16.55471275	0.000254208	no	0.230857122	0.113742446	0
IgAmp_Adults	oar3_OAR24_14112649	24	14112649	G	A	0.985106959	0.175714678	2	1.062382115	16.55471275	0.000254208	no	0.230857122	0.113742446	0
IgAmp_Adults	oar3_OAR24_14113292	24	14113292	G	A	0.985106959	0.175714678	2	1.062382115	16.55471275	0.000254208	no	0.230857122	0.113742446	0
IgAmp_Adults	oar3_OAR24_14135143	24	14135143	A	C	0.985106959	0.175714678	2	1.062382115	16.55471275	0.000254208	no	0	-0.117114675	-0.230857122
IgAmp_Adults	oar3_OAR24_14141597	24	14141597	G	A	0.985106959	0.175714678	2	1.062382115	16.55471275	0.000254208	no	0.230857122	0.113742446	0
IgAmp_Adults	oar3_OAR24_14158501	24	14158501	A	G	0.985106959	0.175714678	2	1.062382115	16.55471275	0.000254208	no	0	-0.117114675	-0.230857122
IgAmp_Adults	oar3_OAR24_14159808	24	14159808	G	A	0.985106959	0.175714678	2	1.062382115	16.55471275	0.000254208	no	0.230857122	0.113742446	0
IgAmp_Adults	oar3_OAR24_14172290	24	14172290	C	A	0.989710263	0.064363885	2	0.963371881	15.01898274	0.00054786	no	0.424182302	0.253468332	0
IgAmp_Adults	oar3_OAR24_14173384	24	14173384	A	C	0.989710263	0.064363885	2	0.963371881	15.01898274	0.00054786	no	0	-0.17071397	-0.424182302
IgAmp_Adults	oar3_OAR24_14174842	24	14174842	A	G	0.989710263	0.064363885	2	0.963371881	15.01898274	0.00054786	no	0	-0.17071397	-0.424182302
IgAmp_Adults	oar3_OAR24_14175266	24	14175266	A	G	0.989710263	0.064363885	2	0.963371881	15.01898274	0.00054786	no	0	-0.17071397	-0.424182302
IgAmp_Adults	oar3_OAR24_14175284	24	14175284	C	A	0.989710263	0.064363885	2	0.963371881	15.01898274	0.00054786	no	0.424182302	0.253468332	0
IgAmp_Adults	oar3_OAR24_14180816	24	14180816	A	C	0.984294611	0.175309491	2	1.086950415	16.94448114	0.000209196	no	0	-0.117764263	-0.238793804
IgAmp_Adults	oar3_OAR24_14189915	24	14189915	A	G	0.989845654	0.064355081	2	0.963371881	15.01898274	0.00054786	no	0	-0.17071397	-0.424182302
IgAmp_Adults	oar3_OAR24_14190482	24	14190482	A	G	0.989168698	0.064741309	2	0.967676531	15.09119217	0.000528432	no	0	-0.171232208	-0.423139361
IgAmp_Adults	oar3_OAR24_14191599	24	14191599	G	A	0.984294611	0.175309491	2	1.086950415	16.94448114	0.000209196	no	0.238793804	0.12102954	0
IgAmp_Adults	oar3_OAR24_14197952	24	14197952	A	G	0.982263742	0.17670572	2	1.099428162	17.11865169	0.000191749	no	0	-0.118672517	-0.237560229
IgAmp_Adults	oar3_OAR24_14210757	24	14210757	A	G	0.992011914	0.069400846	2	0.930978918	14.50118087	0.000709755	no	0	-0.146701653	-0.50925689
IgAmp_Adults	oar3_OAR24_14214280	24	14214280	A	G	0.992011914	0.069400846	2	0.930978918	14.50118087	0.000709755	no	0	-0.146701653	-0.50925689
IgAmp_Adults	oar3_OAR24_14214518	24	14214518	G	A	0.980909829	0.248516218	2	2.19934605	34.25855949	3.64E-08	yes	0.304860482	0.164359392	0
IgAmp_Adults	oar3_OAR24_14218918	24	14218918	A	G	0.990928784	0.068930182	2	1.062400152	16.56177645	0.000253312	no	0	-0.162009046	-0.519563189
IgAmp_Adults	oar3_OAR24_14229041	24	14229041	A	G	0.981722177	0.176734244	2	1.067761098	16.6240147	0.000245551	no	0	-0.116284411	-0.235824189
IgAmp_Adults	oar3_OAR24_14231977	24	14231977	A	G	0.983211481	0.177499311	2	1.165074172	18.15643697	0.000114125	no	0	-0.122702702	-0.23941477
IgAmp_Adults	oar3_OAR24_14248331	24	14248331	G	A	0.983211481	0.177499311	2	1.165074172	18.15643697	0.000114125	no	0.23941477	0.116712068	0
IgAmp_Adults	oar3_OAR24_14257771	24	14257771	C	A	0.983211481	0.177499311	2	1.165074172	18.15643697	0.000114125	no	0.23941477	0.116712068	0
IgAmp_Adults	oar3_OAR24_14272406	24	14272406	A	G	0.981451395	0.248723962	2	2.191500819	34.1442939	3.85E-08	yes	0	-0.140923272	-0.303560521
IgAmp_Adults	oar3_OAR24_14275241	24	14275241	G	A	0.990928784	0.068930182	2	1.062400152	16.56177645	0.000253312	no	0.519563189	0.357554143	0
IgAmp_Adults	OAR24_15842976.1	24	14275553	G	A	0.999729217	0.251692849	2	2.256308759	35.15548608	2.32E-08	yes	0.305950843	0.161704532	0
IgAmp_Adults	oar3_OAR24_14276010	24	14276010	G	A	0.982263742	0.177601654	2	1.164873539	18.15249097	0.00011435	no	0.239478537	0.116749164	0
IgAmp_Adults	oar3_OAR24_14291935	24	14291935	G	A	0.980909829	0.248654244	2	2.191989768	34.14983872	3.84E-08	yes	0.303495391	0.162413981	0
IgAmp_Adults	oar3_OAR24_14292238	24	14292238	A	G	0.99052261	0.069026791	2	1.062400152	16.56177645	0.000253312	no	0	-0.162009046	-0.519563189
IgAmp_Adults	oar3_OAR24_14296021	24	14296021	G	A	0.964121311	0.397416093	2	1.305479532	20.3977457	3.72E-05	no	0.205797115	0.102055822	0
IgAmp_Adults	oar3_OAR24_14311543	24	14311543	A	G	0.96615218	0.211813341	2	0.20430367	3.195973736	0.202303372	no	0	-0.02110898	-0.118969494
IgAmp_Adults	oar3_OAR24_14322600	24	14322600	G	C	0.96615218	0.211813341	2	0.20430367	3.195973736	0.202303372	no	0.118969494	0.097860513	0
IgAmp_Adults	oar3_OAR24_14325556	24	14325556	G	A	0.964121311	0.397416093	2	1.305479532	20.3977457	3.72E-05	no	0.205797115	0.102055822	0
IgAmp_Adults	oar3_OAR24_14330199	24	14330199	G	A	0.96615218	0.211813341	2	0.20430367	3.195973736	0.202303372	no	0.118969494	0.097860513	0
IgAmp_Adults	oar3_OAR24_14334692	24	14334692	G	A	0.982534525	0.177690506	2	1.183415715	18.42802638	9.96E-05	no	0.240137402	0.116434587	0
IgAmp_Adults	oar3_OAR24_14342886	24	14342886	G	A	0.96615218	0.211813341	2	0.20430367	3.195973736	0.202303372	no	0.118969494	0.097860513	0
IgAmp_Adults	oar3_OAR24_14352216	24	14352216	A	G	0.966016789	0.21177295	2	0.20430367	3.195973736	0.202303372	no	0	-0.02110898	-0.118969494
IgAmp_Adults	oar3_OAR24_14352761	24	14352761	G	A	0.968453832	0.18775339	2	0.122405104	1.914643539	0.383919736	no	0.097325111	0.070775043	0
IgAmp_Adults	oar3_OAR24_14362920	24	14362920	G	A	0.962361224	0.399760833	2	0.244854634	3.815432347	0.148418963	no	-0.007757851	0.044393709	0
IgAmp_Adults	oar3_OAR24_14363440	24	14363440	A	G	0.960736529	0.361189402	2	0.578762949	9.029577078	0.01094592	no	0	0.093738517	0.088996322
IgAmp_Adults	oar3_OAR24_14365206	24	14365206	G	A	0.962361224	0.399760833	2	0.244854634	3.815432347	0.148418963	no	-0.007757851	0.044393709	0
IgAmp_Adults	oar3_OAR24_14371040	24	14371040	G	A	0.961548876	0.399887356	2	0.248818269	3.879918266	0.143709823	no	-0.008917018	0.044081943	0
IgAmp_Adults	oar3_OAR24_14377626	24	14377626	G	A	0.967099919	0.182696346	2	0.144139363	2.252244037	0.324288406	no	0.105831683	0.072961643	0
IgAmp_Adults	oar3_OAR24_14379154	24	14379154	G	A	0.967099919	0.182696346	2	0.144139363	2.252244037	0.324288406	no	0.105831683	0.072961643	0
IgAmp_Adults	oar3_OAR24_14388047	24	14388047	A	G	0.961413485	0.399802845	2	0.248818269	3.879918266	0.143709823	no	0	0.052998961	0.008917018
IgAmp_Adults	oar3_OAR24_14388357	24	14388357	G	A	0.961413485	0.399873257	2	0.248818269	3.879918266	0.143709823	no	-0.008917018	0.044081943	0
IgAmp_Adults	oar3_OAR24_14388363	24	14388363	A	G	0.961413485	0.399873257	2	0.248818269	3.879918266	0.143709823	no	0	0.052998961	0.008917018
IgAmp_Adults	oar3_OAR24_14401406	24	14401406	A	G	0.965475223	0.452601318	2	0.356549082	5.559285427	0.062060677	no	0	0.069461426	0.034259714
IgAmp_Adults	oar3_OAR24_14404959	24	14404959	C	A	0.96723531	0.182320829	2	0.164760155	2.573645674	0.276146754	no	0.116924609	0.085134634	0
IgAmp_Adults	OAR24_15980862.1	24	14407738	A	G	0.992418088	0.453683492	2	0.323117147	5.036356214	0.080606329	no	0	0.068437721	0.045829256
IgAmp_Adults	oar3_OAR24_14407830	24	14407830	G	A	0.967776875	0.451524902	2	0.354301282	5.528911942	0.06301037	no	-0.039866455	0.030526384	0
IgAmp_Adults	oar3_OAR24_14408165	24	14408165	C	A	0.967370701	0.182225332	2	0.164760155	2.573645674	0.276146754	no	0.116924609	0.085134634	0
IgAmp_Adults	oar3_OAR24_14410822	24	14410822	G	A	0.967370701	0.182225332	2	0.164760155	2.573645674	0.276146754	no	0.116924609	0.085134634	0
IgAmp_Adults	oar3_OAR24_14413943	24	14413943	C	A	0.993230436	0.049141221	2	0.060026789	0.93656728	0.626075918	no	0.052196639	0.098454484	0
IgAmp_Adults	oar3_OAR24_14421503	24	14421503	G	A	0.977660439	0.204196095	2	0.628305583	9.793106479	0.007472294	no	0.199328989	0.143913152	0
IgAmp_Adults	oar3_OAR24_14423787	24	14423787	G	A	0.977660439	0.204196095	2	0.628305583	9.793106479	0.007472294	no	0.199328989	0.143913152	0
IgAmp_Adults	oar3_OAR24_14428366	24	14428366	A	G	0.977660439	0.204196095	2	0.628305583	9.793106479	0.007472294	no	0	-0.055415837	-0.199328989
IgAmp_Adults	oar3_OAR24_14429016	24	14429016	A	G	0.993230436	0.049141221	2	0.060026789	0.93656728	0.626075918	no	0	0.046257846	-0.052196639
IgAmp_Adults	oar3_OAR24_14431961	24	14431961	G	A	0.971026266	0.205033463	2	0.65495019	10.25960053	0.005917742	no	0.203835275	0.145854395	0
IgAmp_Adults	oar3_OAR24_14446779	24	14446779	G	A	0.992959653	0.061289883	2	0.056471501	0.880787355	0.643782928	no	-0.047248337	-0.000600479	0
IgAmp_Adults	s74689.1	24	14456326	A	G	0.999187652	0.336382114	2	0.586752314	9.150205339	0.010305241	no	0	0.088639991	0.05812676
IgAmp_Adults	oar3_OAR24_14456914	24	14456914	A	G	0.973192526	0.331733445	2	0.59485565	9.287743122	0.00962038	no	0	0.087988104	0.046149612
IgAmp_Adults	oar3_OAR24_14465955	24	14465955	A	G	0.971974005	0.367530297	2	0.0152901	0.238612573	0.887535919	no	0	0.01494394	0.009650878
IgAmp_Adults	oar3_OAR24_14481088	24	14481088	A	C	0.992688871	0.061170213	2	0.07626728	1.189552193	0.551686077	no	0	0.054157845	0.035998104
IgAmp_Adults	oar3_OAR24_14485471	24	14485471	G	A	0.992688871	0.061170213	2	0.07626728	1.189552193	0.551686077	no	-0.035998104	0.018159741	0
IgAmp_Adults	oar3_OAR24_14487084	24	14487084	G	C	0.992688871	0.061170213	2	0.07626728	1.189552193	0.551686077	no	-0.035998104	0.018159741	0
IgAmp_Adults	oar3_OAR24_14489971	24	14489971	A	C	0.972109396	0.367548747	2	0.0152901	0.238612573	0.887535919	no	0	0.01494394	0.009650878
IgAmp_Adults	oar3_OAR24_14493822	24	14493822	A	G	0.992688871	0.061170213	2	0.07626728	1.189552193	0.551686077	no	0	0.054157845	0.035998104
IgAmp_Adults	oar3_OAR24_14500496	24	14500496	C	A	0.972244787	0.431555494	2	0.144355104	2.250040934	0.324645823	no	-0.033303684	0.014358795	0
IgAmp_Adults	oar3_OAR24_14500576	24	14500576	A	G	0.993907392	0.061844435	2	0.06449051	1.004672695	0.605115247	no	0	0.049417906	0.031739977
IgAmp_Adults	oar3_OAR24_14503117	24	14503117	A	G	0.99471974	0.061998094	2	0.076692754	1.19477673	0.550246805	no	0	0.053821775	0.035143832
IgAmp_Adults	s20384.1	24	14504777	A	G	1	0.064310858	2	0.062764909	0.978182173	0.613183472	no	0	0.04850915	0.04809766
IgAmp_Adults	oar3_OAR24_14509153	24	14509153	A	G	0.995125914	0.061904762	2	0.077594673	1.209265579	0.546274988	no	0	0.05412825	0.034798882
IgAmp_Adults	oar3_OAR24_14519925	24	14519925	A	G	0.973734092	0.367422136	2	0.021475396	0.334742632	0.845885462	no	0	0.017547854	0.010622545
IgAmp_Adults	oar3_OAR24_14523284	24	14523284	A	G	0.995125914	0.061904762	2	0.077594673	1.209265579	0.546274988	no	0	0.05412825	0.034798882
IgAmp_Adults	oar3_OAR24_14527604	24	14527604	A	G	0.995125914	0.061904762	2	0.077594673	1.209265579	0.546274988	no	0	0.05412825	0.034798882
IgAmp_Adults	oar3_OAR24_14527680	24	14527680	G	A	0.995125914	0.061904762	2	0.077594673	1.209265579	0.546274988	no	-0.034798882	0.019329367	0
IgAmp_Adults	oar3_OAR24_14528586	24	14528586	A	G	0.972380179	0.431843498	2	0.144591211	2.253862939	0.324026016	no	0	0.047282845	0.030867815
IgAmp_Adults	oar3_OAR24_14537921	24	14537921	A	G	0.964256702	0.322591969	2	0.403247928	6.28349114	0.043207311	no	0	-0.074873659	-0.077674805
IgAmp_Adults	oar3_OAR24_14542091	24	14542091	G	A	0.972786353	0.365274878	2	0.398967233	6.224012648	0.044511561	no	-0.088811058	-0.015078324	0
IgAmp_Adults	oar3_OAR24_14544570	24	14544570	A	G	0.994990523	0.062389441	2	0.063845451	0.995295879	0.607958935	no	0	0.049213632	0.055207232
IgAmp_Adults	oar3_OAR24_14547566	24	14547566	G	A	0.974140265	0.3	2	0.315000657	4.912941201	0.085737018	no	-0.061214499	0.004805235	0
IgAmp_Adults	oar3_OAR24_14552856	24	14552856	C	A	0.964256702	0.322591969	2	0.403247928	6.28349114	0.043207311	no	0.077674805	0.002801146	0
IgAmp_Adults	oar3_OAR24_14558434	24	14558434	G	A	0.974140265	0.3	2	0.315000657	4.912941201	0.085737018	no	-0.061214499	0.004805235	0
IgAmp_Adults	oar3_OAR24_14565796	24	14565796	A	G	0.994990523	0.062389441	2	0.063845451	0.995295879	0.607958935	no	0	0.049213632	0.055207232
IgAmp_Adults	oar3_OAR24_14572887	24	14572887	C	A	0.972921744	0.367172279	2	0.021859742	0.340819999	0.843318985	no	-0.012443052	0.005539114	0
IgAmp_Adults	oar3_OAR24_14573062	24	14573062	A	G	0.964256702	0.322591969	2	0.403247928	6.28349114	0.043207311	no	0	-0.074873659	-0.077674805
IgAmp_Adults	s74032.1	24	14573998	G	A	0.993772001	0.305313351	2	0.192364045	2.997869152	0.223368015	no	-0.049551543	0.001887637	0
IgAmp_Adults	oar3_OAR24_14579053	24	14579053	A	G	0.96723531	0.257838746	2	0.545007505	8.490561071	0.014331713	no	0	-0.083006397	-0.134301041
IgAmp_Adults	oar3_OAR24_14582221	24	14582221	G	A	0.972244787	0.431834006	2	0.144591211	2.253862939	0.324026016	no	-0.030867815	0.01641503	0
IgAmp_Adults	oar3_OAR24_14587393	24	14587393	G	A	0.994313566	0.063044662	2	0.063845451	0.995295879	0.607958935	no	-0.055207232	-0.0059936	0
IgAmp_Adults	oar3_OAR24_14598350	24	14598350	A	C	0.974004874	0.310328051	2	0.53712604	8.371511747	0.015210704	no	0	0.082572234	0.037272994
IgAmp_Adults	oar3_OAR24_14609458	24	14609458	G	A	0.960194963	0.460166385	2	0.333301321	5.220407921	0.073519547	no	-0.020861152	0.043426615	0
IgAmp_Adults	oar3_OAR24_14616915	24	14616915	G	A	0.971703222	0.433677024	2	0.144591211	2.253862939	0.324026016	no	-0.030867815	0.01641503	0
IgAmp_Adults	oar3_OAR24_14620233	24	14620233	C	A	0.972244787	0.367636819	2	0.021859742	0.340819999	0.843318985	no	-0.012443052	0.005539114	0
IgAmp_Adults	oar3_OAR24_14620614	24	14620614	G	A	0.972786353	0.367571329	2	0.026308121	0.409834372	0.814714783	no	-0.013924373	0.005809995	0
IgAmp_Adults	oar3_OAR24_14622955	24	14622955	A	G	0.97251557	0.376722818	2	0.709959286	11.06843809	0.003949292	no	0	0.098025645	0.068119288
IgAmp_Adults	s08527.1	24	14625661	G	A	0.999323044	0.06557377	2	0.119106714	1.856373089	0.395269865	no	-0.072635797	-0.006395244	0
IgAmp_Adults	oar3_OAR24_14625702	24	14625702	A	G	0.9735987	0.377207621	2	0.7427397	11.57718559	0.003062288	no	0	0.100309751	0.069817351
IgAmp_Adults	oar3_OAR24_14636439	24	14636439	A	G	0.973869483	0.377172251	2	0.739528257	11.53811008	0.003122707	no	0	0.100302972	0.069743638
IgAmp_Adults	oar3_OAR24_14645795	24	14645795	A	G	0.973869483	0.377172251	2	0.739528257	11.53811008	0.003122707	no	0	0.100302972	0.069743638
IgAmp_Adults	oar3_OAR24_14654062	24	14654062	G	A	0.975088004	0.310399889	2	0.545130223	8.49589022	0.014293575	no	-0.037616659	0.045707589	0
IgAmp_Adults	OAR24_16205332.1	24	14654934	G	A	0.999458435	0.316174478	2	0.534895175	8.336268248	0.015481119	no	-0.045407983	0.038302286	0
IgAmp_Adults	oar3_OAR24_14655131	24	14655131	A	G	0.995261305	0.06359679	2	0.067004922	1.04525192	0.592961409	no	0	0.050191889	0.049605871
IgAmp_Adults	oar3_OAR24_14658178	24	14658178	G	A	0.995261305	0.06359679	2	0.067004922	1.04525192	0.592961409	no	-0.049605871	0.000586018	0
IgAmp_Adults	oar3_OAR24_14667021	24	14667021	A	G	0.975088004	0.310399889	2	0.546952984	8.524232382	0.014092449	no	0	0.083500087	0.037771554
IgAmp_Adults	oar3_OAR24_14675254	24	14675254	A	G	0.961007311	0.459918287	2	0.335866153	5.263797504	0.071941733	no	0	0.062374579	0.015160286
IgAmp_Adults	oar3_OAR24_14675357	24	14675357	A	G	0.961278094	0.527535211	2	0.175250537	2.743922297	0.253609106	no	0	0.057690611	0.046035776
IgAmp_Adults	oar3_OAR24_14694362	24	14694362	G	A	0.976441917	0.154326123	2	0.784803252	12.27322088	0.00216224	no	0.232191623	0.135687778	0
IgAmp_Adults	oar3_OAR24_14696759	24	14696759	C	A	0.976441917	0.154326123	2	0.784803252	12.27322088	0.00216224	no	0.232191623	0.135687778	0
IgAmp_Adults	oar3_OAR24_14697743	24	14697743	A	G	0.976441917	0.154326123	2	0.784803252	12.27322088	0.00216224	no	0	-0.096503845	-0.232191623
IgAmp_Adults	oar3_OAR24_14699695	24	14699695	G	A	0.972109396	0.22005571	2	0.483695157	7.570768496	0.022700139	no	0.170894702	0.120778202	0
IgAmp_Adults	oar3_OAR24_14708945	24	14708945	G	A	0.958028703	0.473996608	2	1.34650832	21.0928	2.63E-05	no	0.206192135	0.098477402	0
IgAmp_Adults	oar3_OAR24_14719086	24	14719086	G	A	0.958570268	0.473870056	2	1.34650832	21.0928	2.63E-05	no	0.206192135	0.098477402	0
IgAmp_Adults	oar3_OAR24_14727207	24	14727207	G	A	0.966964527	0.310697284	2	0.435582779	6.793347917	0.033484456	no	0.081283838	0.003020538	0
IgAmp_Adults	oar3_OAR24_14728927	24	14728927	A	C	0.966964527	0.310697284	2	0.435582779	6.793347917	0.033484456	no	0	-0.0782633	-0.081283838
IgAmp_Adults	oar3_OAR24_14747423	24	14747423	A	G	0.955862442	0.470750708	2	1.358320459	21.29262472	2.38E-05	no	0	-0.109327808	-0.207657986
IgAmp_Adults	oar3_OAR24_14749430	24	14749430	A	G	0.95775792	0.523536896	2	0.220619746	3.455626709	0.177672492	no	0	0.063206753	0.043491226
IgAmp_Adults	oar3_OAR24_14751124	24	14751124	A	G	0.97034931	0.313031952	2	0.57780393	9.012971581	0.011037179	no	0	0.085617277	0.036092557
IgAmp_Adults	oar3_OAR24_14765205	24	14765205	A	G	0.97034931	0.313031952	2	0.57780393	9.012971581	0.011037179	no	0	0.085617277	0.036092557
IgAmp_Adults	oar3_OAR24_14768006	24	14768006	G	A	0.978337395	0.154857459	2	0.779104532	12.18922688	0.002254982	no	0.232134808	0.136689814	0
IgAmp_Adults	oar3_OAR24_14769531	24	14769531	A	C	0.978337395	0.154857459	2	0.779104532	12.18922687	0.002254982	no	0	-0.095444994	-0.232134808
IgAmp_Adults	oar3_OAR24_14770258	24	14770258	G	A	0.978337395	0.154857459	2	0.779104532	12.18922688	0.002254982	no	0.232134808	0.136689814	0
IgAmp_Adults	s50198.1	24	14774974	G	A	0.999323044	0.435035903	2	0.129150833	2.012352523	0.365614324	no	-0.024223156	0.019326092	0
IgAmp_Adults	oar3_OAR24_14781510	24	14781510	G	A	0.975629569	0.367818485	2	0.024770435	0.386186899	0.82440493	no	-0.00707679	0.01083218	0
IgAmp_Adults	oar3_OAR24_14783744	24	14783744	G	A	0.975629569	0.367818485	2	0.024770435	0.386186899	0.82440493	no	-0.00707679	0.01083218	0
IgAmp_Adults	s05949.1	24	14785896	A	C	0.999323044	0.435035903	2	0.129150833	2.012352523	0.365614324	no	0	0.043549248	0.024223156
IgAmp_Adults	oar3_OAR24_14788843	24	14788843	A	C	0.975629569	0.367818485	2	0.024770435	0.386186899	0.82440493	no	0	0.01790897	0.00707679
IgAmp_Adults	oar3_OAR24_14793567	24	14793567	G	A	0.994448957	0.063648741	2	0.066181802	1.032039729	0.596891536	no	-0.050025176	-0.000140571	0
IgAmp_Adults	oar3_OAR24_14797111	24	14797111	G	A	0.9767127	0.434017189	2	0.159724619	2.488668173	0.288132716	no	-0.029236771	0.01977905	0
IgAmp_Adults	oar3_OAR24_14823507	24	14823507	G	A	0.994448957	0.063648741	2	0.066181802	1.032039729	0.596891536	no	-0.050025176	-0.000140571	0
IgAmp_Adults	oar3_OAR24_14828526	24	14828526	G	A	0.976848091	0.434234234	2	0.159724619	2.488668173	0.288132716	no	-0.029236771	0.01977905	0
IgAmp_Adults	oar3_OAR24_14835685	24	14835685	G	A	0.977254265	0.271127736	2	1.023284188	15.9673764	0.000340979	no	-0.150918946	-0.033516441	0
IgAmp_Adults	OAR24_16396809.1	24	14838850	A	G	0.999323044	0.435103644	2	0.129150833	2.012352523	0.365614324	no	0	0.043549248	0.024223156
IgAmp_Adults	oar3_OAR24_14840573	24	14840573	C	A	0.977660439	0.271222822	2	1.062434689	16.58420892	0.000250487	no	-0.152526829	-0.032991473	0
IgAmp_Adults	oar3_OAR24_14842555	24	14842555	A	G	0.977660439	0.271222822	2	1.062434689	16.58420892	0.000250487	no	0	0.119535356	0.152526829
IgAmp_Adults	oar3_OAR24_14843586	24	14843586	G	A	0.98524235	0.157482479	2	0.830641013	12.92613335	0.001560004	no	0.235752417	0.138149805	0
IgAmp_Adults	oar3_OAR24_14844334	24	14844334	A	G	0.975358787	0.433856191	2	0.157004138	2.445396364	0.294434656	no	0	0.048950029	0.030408077
IgAmp_Adults	oar3_OAR24_14858600	24	14858600	A	G	0.969130788	0.453827885	2	1.58679062	24.71347892	4.30E-06	no	0	0.137213845	0.214334274
IgAmp_Adults	oar3_OAR24_14858916	24	14858916	G	A	0.972650961	0.302547327	2	0.552150787	8.609409608	0.013504872	no	-0.027920029	0.054909082	0
IgAmp_Adults	oar3_OAR24_14859065	24	14859065	A	G	0.972380179	0.302631579	2	0.552150787	8.609409608	0.013504872	no	0	0.082829111	0.027920029
IgAmp_Adults	oar3_OAR24_14867634	24	14867634	C	A	0.969401571	0.340642458	2	0.481801752	7.516872203	0.023320182	no	0.139092812	0.091896923	0
IgAmp_Adults	s68944.1	24	14870639	G	A	0.999323044	0.199160005	2	0.473151719	7.364939033	0.025160763	no	0.173054279	0.11356579	0
IgAmp_Adults	oar3_OAR24_14875748	24	14875748	G	A	0.982940699	0.194283747	2	0.473151719	7.364939033	0.025160763	no	0.173054279	0.11356579	0
IgAmp_Adults	oar3_OAR24_14876273	24	14876273	A	C	0.982940699	0.194283747	2	0.473151719	7.364939033	0.025160763	no	0	-0.059488489	-0.173054279
IgAmp_Adults	oar3_OAR24_14891990	24	14891990	A	C	0.98835635	0.144041096	2	1.388388145	21.61194626	2.03E-05	no	0	0.153096318	0.152124567
IgAmp_Adults	oar3_OAR24_14892839	24	14892839	C	A	0.98835635	0.144041096	2	1.388388145	21.61194626	2.03E-05	no	-0.152124567	0.000971751	0
IgAmp_Adults	oar3_OAR24_14899315	24	14899315	G	A	0.98835635	0.144041096	2	1.388388145	21.61194626	2.03E-05	no	-0.152124567	0.000971751	0
IgAmp_Adults	oar3_OAR24_14904450	24	14904450	G	A	0.968860005	0.454234209	2	1.567421316	24.42653403	4.96E-06	no	-0.213815929	-0.077379808	0
IgAmp_Adults	oar3_OAR24_14908233	24	14908233	G	A	0.988220959	0.14406083	2	1.388388145	21.61194626	2.03E-05	no	-0.152124567	0.000971751	0
IgAmp_Adults	oar3_OAR24_14916017	24	14916017	G	A	0.968995397	0.454310465	2	1.567421316	24.42653403	4.96E-06	no	-0.213815929	-0.077379808	0
IgAmp_Adults	oar3_OAR24_14917682	24	14917682	A	G	0.973057135	0.303047168	2	0.547653017	8.542013874	0.013967711	no	0	0.082372249	0.027514074
IgAmp_Adults	oar3_OAR24_14924389	24	14924389	G	A	0.97779583	0.30635558	2	0.211986197	3.301534041	0.191902659	no	0.000562591	0.047300588	0
IgAmp_Adults	oar3_OAR24_14933926	24	14933926	A	C	0.97779583	0.30635558	2	0.211986197	3.301534041	0.191902659	no	0	0.046737997	-0.000562591
IgAmp_Adults	oar3_OAR24_14935134	24	14935134	G	A	0.968995397	0.454310465	2	1.567421316	24.42653403	4.96E-06	no	-0.213815929	-0.077379808	0
IgAmp_Adults	oar3_OAR24_14936396	24	14936396	A	G	0.983888438	0.157699188	2	0.797279608	12.40297012	0.002026419	no	0	-0.095226584	-0.229626731
IgAmp_Adults	oar3_OAR24_14941016	24	14941016	A	G	0.972786353	0.341266527	2	0.624416351	9.739975173	0.007673461	no	0	0.091582525	0.066012094
IgAmp_Adults	oar3_OAR24_14942106	24	14942106	A	G	0.996750609	0.03531649	1	0.152905103	2.382900289	0.122669615	no	0	0.098091724	0
IgAmp_Adults	OAR24_16511707.1	24	14945620	A	G	0.999187652	0.495867209	2	1.953032357	30.4047118	2.50E-07	yes	0	0.141133017	0.246590159
IgAmp_Adults	oar3_OAR24_14947492	24	14947492	A	G	0.969672353	0.507400168	2	1.843034975	28.71418212	5.82E-07	yes	0	-0.099824785	-0.239469355
IgAmp_Adults	oar3_OAR24_14978418	24	14978418	A	C	0.969672353	0.507400168	2	1.843034975	28.71418212	5.82E-07	yes	0	-0.099824785	-0.239469355
IgAmp_Adults	oar3_OAR24_14978497	24	14978497	G	A	0.969672353	0.507400168	2	1.843034975	28.71418212	5.82E-07	yes	0.239469355	0.13964457	0
IgAmp_Adults	oar3_OAR24_14981089	24	14981089	G	A	0.969672353	0.507400168	2	1.843034975	28.71418212	5.82E-07	yes	0.239469355	0.13964457	0
IgAmp_Adults	oar3_OAR24_14998407	24	14998407	C	A	0.969672353	0.507400168	2	1.843034975	28.71418212	5.82E-07	yes	0.239469355	0.13964457	0
IgAmp_Adults	oar3_OAR24_15002229	24	15002229	A	G	0.988491741	0.143678948	2	1.411760343	21.97106315	1.69E-05	no	0	0.15456157	0.153415412
IgAmp_Adults	oar3_OAR24_15004372	24	15004372	A	G	0.983888438	0.157630384	2	0.797279608	12.40297012	0.002026419	no	0	-0.095226584	-0.229626731
IgAmp_Adults	oar3_OAR24_15012956	24	15012956	A	G	0.972380179	0.341617934	2	0.608127965	9.4854986	0.008714654	no	0	0.090749187	0.069161218
IgAmp_Adults	oar3_OAR24_15014511	24	15014511	G	A	0.984430003	0.157681199	2	0.797279608	12.40297012	0.002026419	no	0.229626731	0.134400147	0
IgAmp_Adults	OAR24_16582273.1	24	15019403	A	G	0.999187652	0.161924119	2	0.791325387	12.31855673	0.002113778	no	0	-0.094689598	-0.229298739
IgAmp_Adults	oar3_OAR24_15024002	24	15024002	A	G	0.988627132	0.143453848	2	1.411760343	21.97106315	1.69E-05	no	0	0.15456157	0.153415412
IgAmp_Adults	oar3_OAR24_15039686	24	15039686	G	A	0.984565394	0.156146865	2	0.799810672	12.44239377	0.001986866	no	0.236117264	0.142609089	0
IgAmp_Adults	oar3_OAR24_15050007	24	15050007	G	A	0.996479827	0.035326087	1	0.152905103	2.382900289	0.122669615	no	-0.098091724	0	0
IgAmp_Adults	oar3_OAR24_15052381	24	15052381	A	C	0.996479827	0.035326087	1	0.152905103	2.382900289	0.122669615	no	0	0.098091724	0
IgAmp_Adults	oar3_OAR24_15055067	24	15055067	G	A	0.974952613	0.368421053	2	0.354353587	5.56764902	0.061801694	no	-0.040371319	0.030225851	0
IgAmp_Adults	s00875.1	24	15078704	A	G	0.999323044	0.173960168	2	1.485439283	23.11739988	9.55E-06	no	0	0.15269673	0.119609115
IgAmp_Adults	oar3_OAR24_15088679	24	15088679	G	A	0.981451395	0.192440337	2	0.462495151	7.201506255	0.027303152	no	0.175549074	0.11941644	0
IgAmp_Adults	oar3_OAR24_15097091	24	15097091	G	A	0.977254265	0.331116653	2	0.319736438	5.024007318	0.081105568	no	-0.00900137	0.051195507	0
IgAmp_Adults	oar3_OAR24_15101604	24	15101604	G	A	0.985377742	0.169002473	2	1.581001542	24.8043106	4.11E-06	no	-0.125085239	0.033992144	0
IgAmp_Adults	oar3_OAR24_15114451	24	15114451	G	A	0.963850528	0.509481669	2	0.070142935	1.094172934	0.578633224	no	-0.027711624	0.006967652	0
IgAmp_Adults	oar3_OAR24_15118181	24	15118181	G	A	0.967370701	0.331070679	2	0.530162472	8.270589283	0.015997951	no	0.149657517	0.095984527	0
IgAmp_Adults	oar3_OAR24_15130261	24	15130261	C	A	0.970890875	0.286710361	2	0.270245401	4.226628931	0.120836793	no	-0.047505118	0.013976126	0
IgAmp_Adults	oar3_OAR24_15132274	24	15132274	A	G	0.966964527	0.370134416	2	0.395249512	6.155771646	0.046056525	no	0	-0.026770909	-0.121474026
IgAmp_Adults	oar3_OAR24_15139411	24	15139411	A	G	0.9767127	0.33109232	2	0.319736438	5.024007318	0.081105568	no	0	0.060196876	0.00900137
IgAmp_Adults	oar3_OAR24_15148354	24	15148354	A	G	0.966964527	0.370134416	2	0.395249512	6.155771646	0.046056525	no	0	-0.026770909	-0.121474026
IgAmp_Adults	oar3_OAR24_15163974	24	15163974	G	A	0.984836177	0.168889194	2	1.581001542	24.8043106	4.11E-06	no	-0.125085239	0.033992144	0
IgAmp_Adults	oar3_OAR24_15169491	24	15169491	G	A	0.967370701	0.465080476	2	1.635767794	25.4874278	2.92E-06	no	-0.22069953	-0.082575302	0
IgAmp_Adults	oar3_OAR24_15173424	24	15173424	A	G	0.984294611	0.156121045	2	0.797184584	12.41387704	0.002015398	no	0	-0.093372903	-0.236117877
IgAmp_Adults	oar3_OAR24_15186773	24	15186773	A	G	0.969266179	0.345020254	2	0.620665	9.655650368	0.008003909	no	0	-0.050011568	-0.161487526
IgAmp_Adults	oar3_OAR24_15190839	24	15190839	G	A	0.966016789	0.523686055	2	0.051043418	0.794612069	0.6721283	no	-0.023050466	0.006856491	0
IgAmp_Adults	oar3_OAR24_15196583	24	15196583	C	A	0.984565394	0.168935644	2	1.580892496	24.78308218	4.15E-06	no	-0.125111637	0.033949003	0
IgAmp_Adults	oar3_OAR24_15202440	24	15202440	A	G	0.974140265	0.368450313	2	0.353646095	5.552171511	0.062281817	no	0	0.070552116	0.040353825
IgAmp_Adults	oar3_OAR24_15204117	24	15204117	A	G	0.969266179	0.345020254	2	0.620665	9.655650368	0.008003909	no	0	-0.050011568	-0.161487526
IgAmp_Adults	oar3_OAR24_15211115	24	15211115	A	G	0.969266179	0.345020254	2	0.620665	9.655650368	0.008003909	no	0	-0.050011568	-0.161487526
IgAmp_Adults	oar3_OAR24_15216471	24	15216471	G	A	0.968995397	0.509710773	2	2.118584686	32.97758934	6.90E-08	yes	0.259229133	0.151970237	0
IgAmp_Adults	s15963.1	24	15217815	G	A	0.999052261	0.160387586	2	0.791615412	12.33524199	0.002096217	no	0.235802435	0.142943263	0
IgAmp_Adults	oar3_OAR24_15221141	24	15221141	G	A	0.970484701	0.509486607	2	2.158064419	33.56504708	5.15E-08	yes	0.260654152	0.153605671	0
IgAmp_Adults	oar3_OAR24_15225750	24	15225750	A	G	0.970755483	0.344839609	2	0.650742276	10.11527167	0.006360579	no	0	-0.049446546	-0.164591861
IgAmp_Adults	OAR24_16800536.1	24	15234910	A	C	0.999052261	0.197655509	2	0.47627235	7.420754669	0.024468289	no	0	-0.057841575	-0.177055886
IgAmp_Adults	oar3_OAR24_15249804	24	15249804	G	A	0.984836177	0.15651636	2	0.82056167	12.78597072	0.001673253	no	0.237698818	0.142500543	0
IgAmp_Adults	oar3_OAR24_15252475	24	15252475	A	C	0.984294611	0.1565337	2	0.803577584	12.51691282	0.001914198	no	0	-0.093516234	-0.236892609
IgAmp_Adults	oar3_OAR24_15254394	24	15254394	C	A	0.996615218	0.035321288	1	0.152905103	2.382900289	0.122669615	no	-0.098091724	0	0
IgAmp_Adults	oar3_OAR24_15263350	24	15263350	A	G	0.967641484	0.307261788	2	1.012509787	15.74415827	0.000381241	no	0	-0.062493976	-0.217398146
IgAmp_Adults	oar3_OAR24_15264110	24	15264110	G	A	0.97251557	0.425936238	2	1.496784202	23.27731417	8.82E-06	no	-0.185995881	-0.04599972	0
IgAmp_Adults	oar3_OAR24_15265749	24	15265749	G	A	0.976306526	0.335806407	2	0.558798991	8.69148391	0.012961888	no	0.153106412	0.108422243	0
IgAmp_Adults	s47518.1	24	15279664	G	A	0.999864609	0.038997969	2	0.017205081	0.268133834	0.874531542	no	-0.156955085	-0.148022685	0
IgAmp_Adults	oar3_OAR24_15283806	24	15283806	G	A	0.994990523	0.036263437	2	0.022222891	0.346352184	0.84098951	no	-0.165170134	-0.146134444	0
IgAmp_Adults	oar3_OAR24_15284373	24	15284373	G	A	0.994990523	0.036263437	2	0.022222891	0.346352184	0.84098951	no	-0.165170134	-0.146134444	0
IgAmp_Adults	oar3_OAR24_15285624	24	15285624	A	G	0.994990523	0.036263437	2	0.022222891	0.346352184	0.84098951	no	0	0.01903569	0.165170134
IgAmp_Adults	oar3_OAR24_15297562	24	15297562	A	G	0.973192526	0.416457986	2	0.383048732	5.959281264	0.05081109	no	0	-0.021542874	-0.106455189
IgAmp_Adults	oar3_OAR24_15300898	24	15300898	A	G	0.991605741	0.071955216	2	0.15901822	2.478329649	0.289626005	no	0	0.057817163	0.212827245
IgAmp_Adults	oar3_OAR24_15307626	24	15307626	G	A	0.991605741	0.071955216	2	0.15901822	2.478329649	0.289626006	no	-0.212827245	-0.155010082	0
IgAmp_Adults	oar3_OAR24_15308180	24	15308180	A	G	0.9735987	0.492490613	2	1.735016951	26.96676622	1.39E-06	yes	0	-0.075539817	-0.22622085
IgAmp_Adults	oar3_OAR24_15317454	24	15317454	C	A	0.973327918	0.426206705	2	1.481843947	23.04374362	9.91E-06	no	-0.183091802	-0.042980824	0
IgAmp_Adults	oar3_OAR24_15319524	24	15319524	G	A	0.973869483	0.468163492	2	1.639677797	25.47490234	2.94E-06	no	-0.2166291	-0.075261684	0
IgAmp_Adults	OAR24_16900162.1	24	15324479	G	A	0.999187652	0.465447154	2	1.660383151	25.84462584	2.44E-06	no	-0.210260597	-0.065767709	0
IgAmp_Adults	oar3_OAR24_15336516	24	15336516	A	G	0.971974005	0.426243209	2	1.577442283	24.52898791	4.72E-06	no	0	0.144914386	0.187324058
IgAmp_Adults	oar3_OAR24_15337284	24	15337284	A	G	0.97251557	0.468049561	2	1.650110234	25.63681433	2.71E-06	no	0	0.142158889	0.216926432
IgAmp_Adults	oar3_OAR24_15345311	24	15345311	A	G	0.979285134	0.232268768	2	1.191714248	18.764797	8.42E-05	no	0	0.128647083	0.141633797
IgAmp_Adults	oar3_OAR24_15348704	24	15348704	C	A	0.974004874	0.375938282	2	0.471752909	7.324972718	0.025668612	no	0.129938882	0.09731252	0
IgAmp_Adults	oar3_OAR24_15356871	24	15356871	A	G	0.966422962	0.422597366	2	0.058656513	0.912811994	0.633556563	no	0	-0.025778363	-0.038509917
IgAmp_Adults	oar3_OAR24_15363072	24	15363072	A	G	0.99471974	0.036205254	2	0.022222891	0.346352184	0.84098951	no	0	0.01903569	0.165170134
IgAmp_Adults	oar3_OAR24_15367465	24	15367465	G	A	0.996479827	0.035326087	1	0.15718607	2.449529341	0.117560113	no	-0.099552262	0	0
IgAmp_Adults	s05526.1	24	15367865	A	G	0.998781478	0.464348651	2	0.237813685	3.703353497	0.15697374	no	0	0.059412308	0.068560148
IgAmp_Adults	oar3_OAR24_15374378	24	15374378	A	G	0.973869483	0.387460031	2	0.203668435	3.205775554	0.201314327	no	0	0.053225808	0.031756966
IgAmp_Adults	oar3_OAR24_15377429	24	15377429	G	A	0.973869483	0.387460031	2	0.203668435	3.205775554	0.201314327	no	-0.031756966	0.021468842	0
IgAmp_Adults	oar3_OAR24_15378351	24	15378351	A	G	0.977389656	0.232303643	2	1.171523643	18.43259776	9.94E-05	no	0	0.127600839	0.1404551
IgAmp_Adults	oar3_OAR24_15391325	24	15391325	G	A	0.976441917	0.307889628	2	1.373913194	21.6243652	2.02E-05	no	-0.198088698	-0.070467321	0
IgAmp_Adults	oar3_OAR24_15406511	24	15406511	C	A	0.96831844	0.46735179	2	0.261668082	4.068973739	0.130747556	no	0.08641659	0.061938335	0
IgAmp_Adults	oar3_OAR24_15418196	24	15418196	A	C	0.97779583	0.305524785	2	0.310621545	4.908487207	0.085928167	no	0	0.061563799	0.016080418
IgAmp_Adults	oar3_OAR24_15425952	24	15425952	C	A	0.975088004	0.434532074	2	0.543247559	8.550646772	0.01390755	no	-0.067593017	0.023432183	0
IgAmp_Adults	oar3_OAR24_15428788	24	15428788	A	G	0.975088004	0.212163288	2	0.091454368	1.423101747	0.49088231	no	0	0.036528869	0.030523194
IgAmp_Adults	oar3_OAR24_15445532	24	15445532	G	A	0.979149743	0.269012721	2	1.441893725	22.68876775	1.18E-05	no	-0.174292804	-0.037233082	0
IgAmp_Adults	oar3_OAR24_15445736	24	15445736	G	A	0.965881397	0.382674516	2	0.107706808	1.673730329	0.433065988	no	0.059236336	0.035775313	0
IgAmp_Adults	oar3_OAR24_15448167	24	15448167	A	G	0.968995397	0.502654744	2	1.54584117	23.94015679	6.33E-06	no	0	-0.085233873	-0.218312075
IgAmp_Adults	oar3_OAR24_15449325	24	15449325	A	C	0.968860005	0.502724986	2	1.571734406	24.34142707	5.18E-06	no	0	-0.087497091	-0.220796646
IgAmp_Adults	oar3_OAR24_15470292	24	15470292	G	A	0.97251557	0.336488932	2	0.52549603	8.146245377	0.017024144	no	0.148610579	0.108987421	0
IgAmp_Adults	s13899.1	24	15480490	A	G	0.998239913	0.435643564	2	0.512360211	7.977627695	0.018521671	no	0	0.087478931	0.064631035
IgAmp_Adults	oar3_OAR24_15486139	24	15486139	C	A	0.977525047	0.269252078	2	1.422119989	22.40019259	1.37E-05	no	-0.173438009	-0.036986147	0
IgAmp_Adults	oar3_OAR24_15506761	24	15506761	A	G	0.977525047	0.269252078	2	1.422119989	22.40019259	1.37E-05	no	0	0.136451862	0.173438009
IgAmp_Adults	oar3_OAR24_15512461	24	15512461	A	C	0.982399133	0.148291069	2	0.739056192	11.51766348	0.003154795	no	0	-0.08171011	-0.250852104
IgAmp_Adults	oar3_OAR24_15512601	24	15512601	G	A	0.982399133	0.148291069	2	0.739056192	11.51766348	0.003154795	no	0.250852104	0.169141994	0
IgAmp_Adults	oar3_OAR24_15522896	24	15522896	C	A	0.982399133	0.148291069	2	0.739056192	11.51766348	0.003154795	no	0.250852104	0.169141994	0
IgAmp_Adults	oar3_OAR24_15529399	24	15529399	C	A	0.982669916	0.11194544	2	0.092299345	1.440606687	0.486604625	no	0.028133664	0.070555886	0
IgAmp_Adults	oar3_OAR24_15530667	24	15530667	C	A	0.982669916	0.11194544	2	0.092299345	1.440606687	0.486604625	no	0.028133664	0.070555886	0
IgAmp_Adults	oar3_OAR24_15539378	24	15539378	A	G	0.972650961	0.474526726	2	0.1140777	1.776624663	0.411349389	no	0	0.042735509	0.032054803
IgAmp_Adults	oar3_OAR24_15540263	24	15540263	A	G	0.976306526	0.364789904	2	0.185753195	2.894143849	0.235258134	no	0	0.048045698	0.067694324
IgAmp_Adults	oar3_OAR24_15548696	24	15548696	G	A	0.973327918	0.474613994	2	0.1140777	1.776624663	0.411349389	no	-0.032054803	0.010680706	0
IgAmp_Adults	s38044.1	24	15551549	G	A	0.994855131	0.475095264	2	0.124752751	1.946585761	0.377836816	no	-0.035466941	0.009407502	0
IgAmp_Adults	oar3_OAR24_15564560	24	15564560	A	G	0.971703222	0.246760485	2	0.110534764	1.727994038	0.421474071	no	0	0.034713269	0.065524651
IgAmp_Adults	oar3_OAR24_15565587	24	15565587	G	A	0.971974005	0.264173283	2	0.361372755	5.638091967	0.059662835	no	0.135820767	0.099535529	0
IgAmp_Adults	oar3_OAR24_15566895	24	15566895	C	A	0.965339832	0.406171108	2	0.085135039	1.33108845	0.513993723	no	0.051275384	0.036542329	0
IgAmp_Adults	oar3_OAR24_15567134	24	15567134	A	G	0.971703222	0.246760485	2	0.110534764	1.727994038	0.421474071	no	0	0.034713269	0.065524651
IgAmp_Adults	oar3_OAR24_15567460	24	15567460	A	G	0.973463309	0.475730181	2	0.075589987	1.177650798	0.554978781	no	0	0.035034779	0.027500904
IgAmp_Adults	oar3_OAR24_15567726	24	15567726	A	G	0.973463309	0.475730181	2	0.075589987	1.177650798	0.554978781	no	0	0.035034779	0.027500904
IgAmp_Adults	oar3_OAR24_15582742	24	15582742	A	G	0.971703222	0.246760485	2	0.110534764	1.727994038	0.421474071	no	0	0.034713269	0.065524651
IgAmp_Adults	oar3_OAR24_15583797	24	15583797	A	G	0.971703222	0.246760485	2	0.110534764	1.727994038	0.421474071	no	0	0.034713269	0.065524651
IgAmp_Adults	oar3_OAR24_15588928	24	15588928	G	A	0.976306526	0.364789904	2	0.185753196	2.894143849	0.235258134	no	-0.067694324	-0.019648626	0
IgAmp_Adults	s64989.1	24	15589004	G	A	0.999323044	0.374813711	2	0.218281002	3.402150463	0.182487203	no	-0.060675012	-0.00585705	0
IgAmp_Adults	oar3_OAR24_15592070	24	15592070	A	G	0.976577308	0.246638015	2	0.118531435	1.84675113	0.397176082	no	0	0.0354163	0.068382523
IgAmp_Adults	oar3_OAR24_15592289	24	15592289	G	A	0.972786353	0.264439805	2	0.371561838	5.805639484	0.054868287	no	0.137393892	0.099049571	0
IgAmp_Adults	oar3_OAR24_15602380	24	15602380	A	C	0.974952613	0.365365921	2	0.185231932	2.885965778	0.236222083	no	0	0.047910124	0.068015853
IgAmp_Adults	oar3_OAR24_15609995	24	15609995	A	C	0.975358787	0.246390894	2	0.131094102	2.042536657	0.360137877	no	0	0.035987851	0.074744119
IgAmp_Adults	oar3_OAR24_15613728	24	15613728	G	A	0.975358787	0.246390894	2	0.131094102	2.042536657	0.360137877	no	-0.074744119	-0.038756268	0
IgAmp_Adults	s54541.1	24	15617705	A	G	1	0.119618197	2	0.030297373	0.472186955	0.789706851	no	0	0.023392093	-0.016268803
IgAmp_Adults	oar3_OAR24_15629576	24	15629576	A	G	0.973869483	0.365355206	2	0.172489915	2.694160367	0.259998301	no	0	0.047784458	0.060515545
IgAmp_Adults	oar3_OAR24_15635822	24	15635822	G	A	0.955185486	0.247413182	2	0.075644029	1.181713699	0.553852513	no	-0.023593114	0.009771668	0
IgAmp_Adults	oar3_OAR24_15636950	24	15636950	G	A	0.956539399	0.474309979	2	0.158233321	2.472438081	0.290480439	no	-0.061072948	-0.01268551	0
IgAmp_Adults	s20579.1	24	15637488	G	A	0.999187652	0.27100271	2	0.381193495	5.938913609	0.051331186	no	0.137454377	0.098069134	0
IgAmp_Adults	oar3_OAR24_15647533	24	15647533	C	A	0.958841051	0.248376165	2	0.078479294	1.223983635	0.542269691	no	-0.027549927	0.006539688	0
IgAmp_Adults	oar3_OAR24_15652152	24	15652152	A	G	0.952342269	0.367216378	2	0.119441036	1.877730348	0.391071382	no	0	0.042071295	0.037160542
IgAmp_Adults	oar3_OAR24_15669142	24	15669142	A	C	0.952613052	0.367822626	2	0.120483041	1.889663157	0.388745038	no	0	0.042174503	0.041051194
IgAmp_Adults	oar3_OAR24_15669273	24	15669273	G	A	0.976441917	0.148294509	2	0.760383712	11.88732231	0.002622411	no	0.255122997	0.171894901	0
IgAmp_Adults	oar3_OAR24_15672732	24	15672732	G	A	0.987002437	0.114334705	2	0.058475643	0.913062597	0.633477182	no	0.046386369	0.075573536	0
IgAmp_Adults	oar3_OAR24_15680506	24	15680506	A	G	0.964662876	0.277824561	2	1.328631221	20.90749012	2.88E-05	no	0	0.130478644	0.166555679
IgAmp_Adults	oar3_OAR24_15681568	24	15681568	G	A	0.963850528	0.306503722	2	0.396272072	6.158155425	0.046001664	no	0.130595655	0.090703629	0
IgAmp_Adults	oar3_OAR24_15686025	24	15686025	A	G	0.958164094	0.425533418	2	0.317581707	4.963213521	0.083608778	no	0	-0.018491646	-0.094752379
IgAmp_Adults	oar3_OAR24_15690637	24	15690637	G	A	0.957622529	0.408383995	2	1.383099993	21.75947477	1.88E-05	no	-0.203692769	-0.080307738	0
IgAmp_Adults	oar3_OAR24_15695064	24	15695064	G	A	0.976171135	0.148474341	2	0.752055571	11.75325012	0.002804233	no	0.254235059	0.171639837	0
IgAmp_Adults	oar3_OAR24_15697991	24	15697991	A	G	0.957487138	0.40936086	2	1.380571177	21.71981429	1.92E-05	no	0	0.123086159	0.203415441
IgAmp_Adults	oar3_OAR24_15701653	24	15701653	G	A	0.987137828	0.113153203	2	0.055496761	0.867244193	0.64815715	no	0.047346851	0.075445598	0
IgAmp_Adults	oar3_OAR24_15704003	24	15704003	A	G	0.969401571	0.223603352	2	0.06505086	1.011975064	0.602909888	no	0	0.030961918	0.034305798
IgAmp_Adults	oar3_OAR24_15720439	24	15720439	A	G	0.960736529	0.335188839	2	0.403504918	6.342104913	0.041959414	no	0	-0.028341038	-0.12665118
IgAmp_Adults	oar3_OAR24_15724849	24	15724849	G	A	0.962496615	0.345477564	2	0.326628301	5.077150205	0.078978856	no	0.108860745	0.060554083	0
IgAmp_Adults	oar3_OAR24_15734124	24	15734124	A	C	0.978337395	0.149252699	2	0.74786398	11.64970243	0.002953244	no	0	-0.080600893	-0.254220047
IgAmp_Adults	oar3_OAR24_15754772	24	15754772	A	G	0.978337395	0.149252699	2	0.74786398	11.64970243	0.002953244	no	0	-0.080600893	-0.254220047
IgAmp_Adults	oar3_OAR24_15757727	24	15757727	A	C	0.953696182	0.407155026	2	0.000270079	0.00420139	0.99790151	no	0	-0.001223952	-0.002988651
IgAmp_Adults	oar3_OAR24_15761263	24	15761263	A	C	0.95667479	0.393079536	2	0.021113102	0.329078875	0.848284302	no	0	0.011850183	-0.005526977
IgAmp_Adults	oar3_OAR24_15765076	24	15765076	G	A	0.960736529	0.345899098	2	0.328107446	5.100327022	0.0780689	no	0.10897595	0.060169646	0
IgAmp_Adults	oar3_OAR24_15768977	24	15768977	G	A	0.959247224	0.345730416	2	0.321364841	4.993881698	0.082336494	no	0.108150876	0.060557425	0
IgAmp_Adults	oar3_OAR24_15775318	24	15775318	A	C	0.971297048	0.189643156	2	0.014035528	0.218806492	0.896368887	no	0	0.013327831	-0.004737245
IgAmp_Adults	oar3_OAR24_15782748	24	15782748	G	A	0.955320877	0.395479025	2	0.035720743	0.556593711	0.757072047	no	0.010821322	0.024296253	0
IgAmp_Adults	oar3_OAR24_15798177	24	15798177	A	G	0.992147306	0.028930131	2	0.035524186	0.553979183	0.758062387	no	0	0.034991338	0.260519564
IgAmp_Adults	oar3_OAR24_15798872	24	15798872	G	A	0.958570268	0.441596045	2	0.365708845	5.682910627	0.0583407	no	-0.095460376	-0.028828943	0
IgAmp_Adults	oar3_OAR24_15801761	24	15801761	A	G	0.967370701	0.385514346	2	0.305236963	4.743082749	0.093336748	no	0	0.039788643	-0.031351226
IgAmp_Adults	oar3_OAR24_15810269	24	15810269	G	A	0.985783916	0.141395413	2	0.081545926	1.270457095	0.529814387	no	0.110051813	0.082893896	0
IgAmp_Adults	oar3_OAR24_15816366	24	15816366	A	G	0.97996209	0.163719259	2	0.653123613	10.16999734	0.006188895	no	0	-0.069772004	-0.235425769
IgAmp_Adults	oar3_OAR24_15819266	24	15819266	A	G	0.980774438	0.207067918	2	0.18560375	2.890585383	0.235677086	no	0	-0.01170794	0.105536636
IgAmp_Adults	s03210.1	24	15821681	G	A	0.998781478	0.372441372	2	0.255745637	3.98583944	0.136296895	no	0.082925347	0.034526399	0
IgAmp_Adults	oar3_OAR24_15822263	24	15822263	C	A	0.980232873	0.239226519	2	0.174614879	2.7196938	0.256700075	no	-0.094277446	-0.094986522	0
IgAmp_Adults	oar3_OAR24_15829365	24	15829365	A	G	0.969401571	0.309986034	2	0.666397125	10.36117114	0.005624712	no	0	-0.078983255	-0.156111065
IgAmp_Adults	oar3_OAR24_15833341	24	15833341	G	A	0.969401571	0.309986034	2	0.666397125	10.36117114	0.005624712	no	0.156111065	0.07712781	0
IgAmp_Adults	oar3_OAR24_15839291	24	15839291	A	C	0.975494178	0.185773768	2	0.023988099	0.374248704	0.8293406	no	0	0.019197339	0.012552749
IgAmp_Adults	oar3_OAR24_15845637	24	15845637	A	G	0.966964527	0.41858023	2	0.024127915	0.376140914	0.828556328	no	0	0.005947032	-0.015632334
IgAmp_Adults	oar3_OAR24_15849302	24	15849302	A	G	0.982399133	0.239939361	2	0.173314063	2.700348207	0.25919513	no	0	-0.000271949	0.09427405
IgAmp_Adults	oar3_OAR24_15858230	24	15858230	C	A	0.982399133	0.239939361	2	0.173314063	2.700348207	0.25919513	no	-0.09427405	-0.094545999	0
IgAmp_Adults	oar3_OAR24_15859748	24	15859748	A	G	0.963850528	0.431802219	2	0.106417506	1.660625166	0.435913006	no	0	0.00674659	0.052456331
IgAmp_Adults	s28072.1	24	15865169	A	G	0.999458435	0.248509889	2	0.130802545	2.038123157	0.360933489	no	0	-0.003836656	0.077843594
IgAmp_Adults	oar3_OAR24_15875071	24	15875071	G	A	0.973869483	0.386208814	2	0.040631563	0.633126584	0.728648892	no	-0.007643831	-0.024287571	0
IgAmp_Adults	oar3_OAR24_15890787	24	15890787	G	A	0.986325481	0.142072752	2	0.086305983	1.344689041	0.510510272	no	0.110980255	0.082249606	0
IgAmp_Adults	oar3_OAR24_15913352	24	15913352	G	A	0.986325481	0.142072752	2	0.086305983	1.344689041	0.510510272	no	0.110980255	0.082249606	0
IgAmp_Adults	oar3_OAR24_15924777	24	15924777	A	G	0.99255348	0.028781885	2	0.035524186	0.553979183	0.758062387	no	0	0.034991338	0.260519564
IgAmp_Adults	oar3_OAR24_15929814	24	15929814	A	G	0.99255348	0.028781885	2	0.035097522	0.546941096	0.760734741	no	0	0.034556587	0.260298809
IgAmp_Adults	oar3_OAR24_15946567	24	15946567	G	A	0.99255348	0.028781885	2	0.035097522	0.546941096	0.760734741	no	-0.260298809	-0.225742223	0
IgAmp_Adults	oar3_OAR24_15960602	24	15960602	A	G	0.985783916	0.141944788	2	0.089103678	1.388239369	0.499513984	no	0	-0.029680229	-0.111585225
IgAmp_Adults	oar3_OAR24_15962586	24	15962586	A	G	0.980503656	0.171982878	2	0.088288248	1.375579957	0.502685789	no	0	-0.008250396	-0.103861729
IgAmp_Adults	oar3_OAR24_15970396	24	15970396	G	A	0.99255348	0.028781885	2	0.035097522	0.546941096	0.760734741	no	-0.260298809	-0.225742223	0
IgAmp_Adults	oar3_OAR24_15979098	24	15979098	G	A	0.985783916	0.141944788	2	0.089103678	1.388239369	0.499513984	no	0.111585225	0.081904996	0
IgAmp_Adults	oar3_OAR24_15989162	24	15989162	G	A	0.99255348	0.028781885	2	0.035097522	0.546941096	0.760734741	no	-0.260298809	-0.225742223	0
IgAmp_Adults	oar3_OAR24_16004159	24	16004159	A	G	0.99255348	0.028781885	2	0.035097522	0.546941096	0.760734741	no	0	0.034556587	0.260298809
IgAmp_Adults	oar3_OAR24_16023781	24	16023781	A	G	0.967912266	0.366135124	2	0.22395159	3.488729447	0.174755972	no	0	0.037636179	-0.021844358
IgAmp_Adults	oar3_OAR24_16033742	24	16033742	G	A	0.97468183	0.363800528	2	0.209327165	3.259519045	0.195976696	no	0.020417116	0.057091314	0
IgAmp_Adults	s07830.1	24	16041579	A	G	0.999729217	0.216752438	2	0.14991216	2.335717968	0.311032154	no	0	-0.01660918	0.083807734
IgAmp_Adults	oar3_OAR24_16043209	24	16043209	G	A	0.99471974	0.028719205	2	0.035097522	0.546941096	0.760734741	no	-0.260298809	-0.225742223	0
IgAmp_Adults	oar3_OAR24_16046176	24	16046176	A	C	0.977118874	0.33331024	2	0.15670874	2.437219395	0.295640912	no	0	0.02656642	-0.031436969
IgAmp_Adults	oar3_OAR24_16059691	24	16059691	G	A	0.996073653	0.020388745	1	0.026224282	0.408378643	0.522793591	no	-0.048689025	0	0
IgAmp_Adults	oar3_OAR24_16059697	24	16059697	G	A	0.975223396	0.355338054	2	0.201571003	3.138668731	0.208183711	no	0.022559124	0.057838033	0
IgAmp_Adults	OAR24_17655645.1	24	16077497	G	A	0.999187652	0.336517615	2	0.160959543	2.508226711	0.285328721	no	0.034701611	0.060073391	0
IgAmp_Adults	oar3_OAR24_16086755	24	16086755	G	A	0.98524235	0.14222894	2	0.089103678	1.388239369	0.499513984	no	0.111585225	0.081904996	0
IgAmp_Adults	oar3_OAR24_16105439	24	16105439	A	G	0.97251557	0.388486705	2	0.041055369	0.638778406	0.726592702	no	0	-0.021589282	-0.006444693
IgAmp_Adults	OAR24_17692688_X.1	24	16114681	A	G	0.99891687	0.373271889	2	0.085091546	1.325730014	0.515372671	no	0	-0.033098025	-0.020859463
IgAmp_Adults	oar3_OAR24_16122845	24	16122845	A	G	0.995396696	0.019994559	1	0.017809975	0.277483694	0.598355256	no	0	0.040409705	0
IgAmp_Adults	oar3_OAR24_16123221	24	16123221	A	G	0.995396696	0.019994559	1	0.017809975	0.277483694	0.598355256	no	0	0.040409705	0
IgAmp_Adults	oar3_OAR24_16136482	24	16136482	A	G	0.980097482	0.162384307	2	0.125391911	1.956766829	0.375918312	no	0	-0.012699217	-0.132297232
IgAmp_Adults	oar3_OAR24_16157219	24	16157219	A	G	0.957622529	0.19001838	2	0.030168664	0.47235539	0.789640346	no	0	-0.016888049	0.01635536
IgAmp_Adults	oar3_OAR24_16176157	24	16176157	A	C	0.98199296	0.146215359	2	0.173047242	2.69352737	0.260080603	no	0	-0.006787138	-0.172147661
IgAmp_Adults	oar3_OAR24_16176619	24	16176619	G	A	0.981857568	0.146166575	2	0.173047242	2.69352737	0.260080603	no	0.172147661	0.165360523	0
IgAmp_Adults	oar3_OAR24_16178267	24	16178267	A	G	0.982940699	0.138498623	2	0.108054896	1.681845225	0.431312406	no	0	-0.023234963	-0.151756506
IgAmp_Adults	oar3_OAR24_16188924	24	16188924	A	G	0.982940699	0.138498623	2	0.108054896	1.681845225	0.431312406	no	0	-0.023234963	-0.151756506
IgAmp_Adults	oar3_OAR24_16192707	24	16192707	G	A	0.95667479	0.197990376	2	0.068191089	1.067648169	0.586358393	no	-0.041492229	-0.060251273	0
IgAmp_Adults	oar3_OAR24_16193679	24	16193679	A	G	0.982940699	0.138498623	2	0.108054896	1.681845225	0.431312406	no	0	-0.023234963	-0.151756506
IgAmp_Adults	oar3_OAR24_16210400	24	16210400	A	G	0.950446791	0.343732194	2	0.097413631	1.52254838	0.467070911	no	0	-0.004254867	-0.057185572
IgAmp_Adults	oar3_OAR24_16234356	24	16234356	C	A	0.950988356	0.347522779	2	0.13512827	2.114478179	0.347413666	no	0.065273127	0.062611267	0
IgAmp_Adults	oar3_OAR24_16239943	24	16239943	A	G	0.957216355	0.203041018	2	0.07151548	1.119671253	0.571302963	no	0	-0.021720821	0.035633701
IgAmp_Adults	oar3_OAR24_16240288	24	16240288	A	G	0.957216355	0.203041018	2	0.07151548	1.119671253	0.571302963	no	0	-0.021720821	0.035633701
IgAmp_Adults	oar3_OAR24_16257236	24	16257236	A	G	0.978337395	0.1441323	2	0.213231347	3.314319096	0.190679828	no	0	-0.008860829	-0.196584107
IgAmp_Adults	oar3_OAR24_16258224	24	16258224	C	A	0.909694016	0.395966662	2	0.136299246	2.14579762	0.342015641	no	-0.003498534	0.034695801	0
IgAmp_Adults	oar3_OAR24_16287562	24	16287562	A	G	0.979285134	0.136388774	2	0.144759505	2.249989168	0.324654226	no	0	-0.025498081	-0.183539334
IgAmp_Adults	oar3_OAR24_16287570	24	16287570	G	A	0.979285134	0.136319646	2	0.142430402	2.214039233	0.330542638	no	0.182447671	0.157561798	0
IgAmp_Adults	oar3_OAR24_16293059	24	16293059	A	G	0.978743569	0.144210818	2	0.211974372	3.29516152	0.192515086	no	0	-0.0082783	-0.195704435
IgAmp_Adults	oar3_OAR24_16309078	24	16309078	A	G	0.978743569	0.144210818	2	0.211974372	3.29516152	0.192515086	no	0	-0.0082783	-0.195704435
IgAmp_Adults	OAR24_17892863.1	24	16310285	A	C	1	0.007988086	1	0.021497303	0.335018308	0.562718961	no	0	0.06591126	0
IgAmp_Adults	oar3_OAR24_16326227	24	16326227	A	C	0.982940699	0.136501377	2	0.078870492	1.227129439	0.541417424	no	0	-0.01993607	-0.131405106
IgAmp_Adults	oar3_OAR24_16336105	24	16336105	G	A	0.982940699	0.136501377	2	0.078870492	1.227129439	0.541417424	no	0.131405106	0.111469036	0
IgAmp_Adults	oar3_OAR24_16374778	24	16374778	A	G	0.982940699	0.136501377	2	0.078870492	1.227129439	0.541417424	no	0	-0.01993607	-0.131405106
IgAmp_Adults	OAR24_17966738.1	24	16387922	G	A	0.999864609	0.150304672	2	0.157700189	2.45717649	0.292705515	no	0.153474236	0.162365588	0
IgAmp_Adults	oar3_OAR24_16389477	24	16389477	A	G	0.982940699	0.145798898	2	0.144170699	2.242413874	0.325886233	no	0	-0.002953603	-0.157737054
IgAmp_Adults	oar3_OAR24_16399241	24	16399241	A	G	0.98415922	0.145205668	2	0.145051653	2.256610176	0.323581234	no	0	-0.004129666	-0.158820065
IgAmp_Adults	oar3_OAR24_16402928	24	16402928	G	A	0.985783916	0.136657053	2	0.08456277	1.315436083	0.518032114	no	0.133606615	0.111432215	0
IgAmp_Adults	oar3_OAR24_16403561	24	16403561	A	G	0.985783916	0.136657053	2	0.08456277	1.315436084	0.518032114	no	0	-0.0221744	-0.133606615
IgAmp_Adults	oar3_OAR24_16412815	24	16412815	A	G	0.908610885	0.386976606	2	0.100431278	1.58273426	0.453224754	no	0	0.034563567	0.007691381
IgAmp_Adults	oar3_OAR24_16432634	24	16432634	C	A	0.908610885	0.386976606	2	0.100431278	1.58273426	0.453224754	no	-0.007691381	0.026872185	0
IgAmp_Adults	oar3_OAR24_16433358	24	16433358	A	G	0.907933929	0.386743215	2	0.100431278	1.58273426	0.453224754	no	0	0.034563567	0.007691381
IgAmp_Adults	oar3_OAR24_16436917	24	16436917	G	A	0.906309234	0.463175978	2	0.010325292	0.162752788	0.921846648	no	-0.007709127	0.004971167	0
IgAmp_Adults	oar3_OAR24_16447688	24	16447688	G	A	0.90806932	0.386685552	2	0.100431278	1.58273426	0.453224754	no	-0.007691381	0.026872185	0
IgAmp_Adults	oar3_OAR24_16460618	24	16460618	A	G	0.982534525	0.135731018	2	0.07148973	1.11336331	0.573107681	no	0	-0.0163871	-0.128361492
IgAmp_Adults	oar3_OAR24_16470513	24	16470513	G	A	0.909423233	0.45362513	2	0.04014027	0.632577976	0.728848791	no	-0.004606574	0.017148795	0
IgAmp_Adults	oar3_OAR24_16472481	24	16472481	G	A	0.985648524	0.137156593	2	0.068599798	1.068368355	0.586147287	no	0.127116082	0.112496245	0
IgAmp_Adults	oar3_OAR24_16477124	24	16477124	G	A	0.985377742	0.137056884	2	0.068599798	1.068368355	0.586147287	no	0.127116082	0.112496245	0
IgAmp_Adults	oar3_OAR24_16486074	24	16486074	G	A	0.984836177	0.145105856	2	0.14287992	2.225235473	0.328697391	no	0.15397294	0.155696064	0
IgAmp_Adults	oar3_OAR24_16486720	24	16486720	A	G	0.984836177	0.145105856	2	0.14287992	2.225235474	0.328697391	no	0	0.001723124	-0.15397294
IgAmp_Adults	oar3_OAR24_16496568	24	16496568	A	G	0.984971568	0.145498282	2	0.144340454	2.248135671	0.324955238	no	0	0.004099374	-0.15253535
IgAmp_Adults	oar3_OAR24_16503234	24	16503234	G	A	0.984971568	0.145498282	2	0.144340454	2.248135671	0.324955238	no	0.15253535	0.156634724	0
IgAmp_Adults	oar3_OAR24_16507133	24	16507133	C	A	0.912943406	0.388921845	2	0.130452377	2.055582095	0.357796444	no	0.002471998	0.037660126	0
IgAmp_Adults	oar3_OAR24_16518123	24	16518123	G	A	0.910912537	0.462321641	2	0.01411004	0.222356533	0.894779225	no	-0.010325893	0.004719069	0
IgAmp_Adults	oar3_OAR24_16526287	24	16526287	A	G	0.910912537	0.462321641	2	0.01411004	0.222356533	0.894779225	no	0	0.015044962	0.010325893
IgAmp_Adults	oar3_OAR24_16527543	24	16527543	A	G	0.910912537	0.462321641	2	0.01411004	0.222356533	0.894779225	no	0	0.015044962	0.010325893
IgAmp_Adults	oar3_OAR24_16545783	24	16545783	C	A	0.912943406	0.388921845	2	0.130452377	2.055582095	0.357796444	no	0.002471998	0.037660126	0
IgAmp_Adults	oar3_OAR24_16551095	24	16551095	G	A	0.918223666	0.391329991	2	0.127121108	1.996478242	0.368527803	no	0.000702042	0.035951479	0
IgAmp_Adults	oar3_OAR24_16557248	24	16557248	A	G	0.985783916	0.136382365	2	0.085160947	1.326298392	0.515226228	no	0	-0.023043018	-0.133381858
IgAmp_Adults	oar3_OAR24_16569129	24	16569129	A	G	0.924451665	0.448520797	2	0.102900826	1.616378436	0.445664337	no	0	0.024333007	-0.014330304
IgAmp_Adults	oar3_OAR24_16573521	24	16573521	G	A	0.926617926	0.40371128	2	0.318047136	4.995323318	0.082277166	no	-0.019848291	0.042841905	0
IgAmp_Adults	oar3_OAR24_16585286	24	16585286	G	A	0.985783916	0.136382365	2	0.085160947	1.326298393	0.515226228	no	0.133381858	0.11033884	0
IgAmp_Adults	oar3_OAR24_16586881	24	16586881	A	G	0.985783916	0.136382365	2	0.085160947	1.326298392	0.515226228	no	0	-0.023043018	-0.133381858
IgAmp_Adults	oar3_OAR24_16603881	24	16603881	G	A	0.924316274	0.447048484	2	0.106440816	1.674323002	0.432937674	no	0.017260132	0.040552204	0
IgAmp_Adults	oar3_OAR24_16605033	24	16605033	G	A	0.924180883	0.447113976	2	0.106440816	1.674323002	0.432937674	no	0.017260132	0.040552204	0
IgAmp_Adults	oar3_OAR24_16610812	24	16610812	G	A	0.924587057	0.405110558	2	0.33888724	5.323534944	0.069824699	no	-0.023745839	0.042081661	0
IgAmp_Adults	oar3_OAR24_16613401	24	16613401	A	G	0.924587057	0.405110558	2	0.33888724	5.323534944	0.069824699	no	0	0.0658275	0.023745839
IgAmp_Adults	oar3_OAR24_16625017	24	16625017	G	A	0.939209315	0.453221854	2	0.444565884	6.92637329	0.031329766	no	-0.045236873	0.035648783	0
IgAmp_Adults	oar3_OAR24_16644520	24	16644520	A	G	0.941104793	0.399942454	2	0.205753614	3.208165987	0.201073856	no	0	0.018969166	-0.048772675
IgAmp_Adults	oar3_OAR24_16661900	24	16661900	G	A	0.94611427	0.399685175	2	0.182878116	2.869339864	0.238193971	no	0.048688107	0.064994206	0
IgAmp_Adults	oar3_OAR24_16666971	24	16666971	G	A	0.94611427	0.399685175	2	0.182878116	2.869339864	0.238193971	no	0.048688107	0.064994206	0
IgAmp_Adults	oar3_OAR24_16679261	24	16679261	G	A	0.94611427	0.399685175	2	0.182878116	2.869339864	0.238193971	no	0.048688107	0.064994206	0
IgAmp_Adults	oar3_OAR24_16695162	24	16695162	C	A	0.94611427	0.399685175	2	0.182878116	2.869339864	0.238193971	no	0.048688107	0.064994206	0
IgAmp_Adults	oar3_OAR24_16711766	24	16711766	G	A	0.94611427	0.399685175	2	0.182878116	2.869339864	0.238193971	no	0.048688107	0.064994206	0
IgAmp_Adults	oar3_OAR24_16712905	24	16712905	G	A	0.94611427	0.399685175	2	0.182878116	2.869339864	0.238193971	no	0.048688107	0.064994206	0
IgAmp_Adults	oar3_OAR24_16713610	24	16713610	A	G	0.94611427	0.399685175	2	0.182878116	2.869339865	0.238193971	no	0	0.016306099	-0.048688107
IgAmp_Adults	oar3_OAR24_16730766	24	16730766	A	G	0.94611427	0.399685175	2	0.182878116	2.869339865	0.238193971	no	0	0.016306099	-0.048688107
IgAmp_Adults	oar3_OAR24_16731155	24	16731155	G	A	0.94611427	0.399685175	2	0.182878116	2.869339864	0.238193971	no	0.048688107	0.064994206	0
IgAmp_Adults	oar3_OAR24_16738097	24	16738097	A	G	0.94611427	0.399685175	2	0.182878116	2.869339865	0.238193971	no	0	0.016306099	-0.048688107
IgAmp_Adults	oar3_OAR24_16752119	24	16752119	G	A	0.972380179	0.393971039	2	0.139664792	2.171710786	0.337612871	no	0.039926726	0.055817736	0
IgAmp_Adults	oar3_OAR24_16753704	24	16753704	A	G	0.972380179	0.393971039	2	0.139664792	2.171710786	0.337612871	no	0	0.01589101	-0.039926726
IgAmp_Adults	oar3_OAR24_16755754	24	16755754	A	C	0.972109396	0.463022284	2	0.315044479	4.909346815	0.085891242	no	0	0.068545408	0.040978037
IgAmp_Adults	oar3_OAR24_16772548	24	16772548	A	G	0.986867046	0.135478118	2	0.074440719	1.159694821	0.559983808	no	0	-0.022980742	-0.125770145
IgAmp_Adults	oar3_OAR24_16777091	24	16777091	G	A	0.97251557	0.3939858	2	0.139664792	2.171710786	0.337612871	no	0.039926726	0.055817736	0
IgAmp_Adults	oar3_OAR24_16789709	24	16789709	A	G	0.97251557	0.463037728	2	0.328851289	5.124446272	0.077133072	no	0	0.07022483	0.042592452
IgAmp_Adults	oar3_OAR24_16795226	24	16795226	A	G	0.97251557	0.463037728	2	0.328851289	5.124446272	0.077133072	no	0	0.07022483	0.042592452
IgAmp_Adults	oar3_OAR24_16798628	24	16798628	G	A	0.986867046	0.145493209	2	0.160620838	2.50217074	0.286194002	no	0.164322044	0.132478466	0
IgAmp_Adults	oar3_OAR24_16807638	24	16807638	C	A	0.973734092	0.393701335	2	0.143181698	2.231405816	0.327684866	no	0.039909783	0.056337332	0
IgAmp_Adults	oar3_OAR24_16808641	24	16808641	A	G	0.973057135	0.453318492	2	0.430366385	6.70661313	0.034968537	no	0	0.081202648	0.055809536
IgAmp_Adults	s20481.1	24	16811910	A	G	0.999458435	0.453671092	2	0.360249538	5.614575263	0.060368512	no	0	0.07193225	0.040234945
IgAmp_Adults	oar3_OAR24_16816360	24	16816360	A	G	0.974004874	0.393591882	2	0.143181698	2.231405816	0.327684866	no	0	0.016427549	-0.039909783
IgAmp_Adults	oar3_OAR24_16822538	24	16822538	A	G	0.973192526	0.453394546	2	0.430366385	6.70661313	0.034968537	no	0	0.081202648	0.055809536
IgAmp_Adults	oar3_OAR24_16825718	24	16825718	C	A	0.973192526	0.453394546	2	0.430366385	6.70661313	0.034968537	no	-0.055809536	0.025393112	0
IgAmp_Adults	oar3_OAR24_16827243	24	16827243	A	C	0.987408611	0.145619087	2	0.159661468	2.487312859	0.288328037	no	0	-0.031380558	-0.164285021
IgAmp_Adults	oar3_OAR24_16832086	24	16832086	A	G	0.987408611	0.145619087	2	0.159661468	2.487312859	0.288328037	no	0	-0.031380558	-0.164285021
IgAmp_Adults	oar3_OAR24_16843813	24	16843813	A	G	0.974411048	0.393636237	2	0.144470605	2.251573479	0.324397151	no	0	0.016567079	-0.039964521
IgAmp_Adults	oar3_OAR24_16844457	24	16844457	A	G	0.987408611	0.145619087	2	0.159661468	2.487312859	0.288328037	no	0	-0.031380558	-0.164285021
IgAmp_Adults	s71789.1	24	16844863	G	A	0.999864609	0.149627624	2	0.153462516	2.390764259	0.302588304	no	0.16239961	0.130802973	0
IgAmp_Adults	oar3_OAR24_16853727	24	16853727	C	A	0.987408611	0.145756205	2	0.159661468	2.487312859	0.288328037	no	0.164285021	0.132904462	0
IgAmp_Adults	oar3_OAR24_16855013	24	16855013	A	G	0.986731654	0.145444566	2	0.159661468	2.487312859	0.288328037	no	0	-0.031380558	-0.164285021
IgAmp_Adults	oar3_OAR24_16856330	24	16856330	A	G	0.985783916	0.144760335	2	0.153761683	2.395280972	0.301905723	no	0	-0.031379399	-0.16323876
IgAmp_Adults	oar3_OAR24_16864378	24	16864378	A	G	0.972109396	0.453551532	2	0.430366385	6.70661313	0.034968537	no	0	0.081202648	0.055809536
IgAmp_Adults	oar3_OAR24_16897087	24	16897087	A	G	0.973463309	0.393671766	2	0.144000989	2.244133046	0.325606226	no	0	0.016102553	-0.040537078
IgAmp_Adults	oar3_OAR24_16901112	24	16901112	A	G	0.973463309	0.393671766	2	0.144000989	2.244133046	0.325606226	no	0	0.016102553	-0.040537078
IgAmp_Adults	oar3_OAR24_16901508	24	16901508	A	G	0.973463309	0.393671766	2	0.144000989	2.244133046	0.325606226	no	0	0.016102553	-0.040537078
IgAmp_Adults	oar3_OAR24_16910151	24	16910151	A	G	0.97468183	0.393804695	2	0.143107373	2.230324979	0.327862	no	0	0.015991327	-0.040472723
IgAmp_Adults	oar3_OAR24_16926389	24	16926389	G	A	0.97468183	0.393804695	2	0.143107373	2.230324979	0.327862	no	0.040472723	0.05646405	0
IgAmp_Adults	oar3_OAR24_16930241	24	16930241	G	A	0.969401571	0.45349162	2	0.430311474	6.697655658	0.035125503	no	-0.053273583	0.027519205	0
IgAmp_Adults	s34101.1	24	16957079	A	G	0.999458435	0.395692224	2	0.144356306	2.249915137	0.324666243	no	0	0.022223288	-0.031171524
IgAmp_Adults	oar3_OAR24_16967354	24	16967354	A	G	0.970890875	0.321224376	2	0.452554645	7.041075843	0.029583517	no	0	-0.008525489	-0.128662984
IgAmp_Adults	oar3_OAR24_16968627	24	16968627	A	G	0.969266179	0.453554966	2	0.430311474	6.697655657	0.035125503	no	0	0.080792787	0.053273583
IgAmp_Adults	oar3_OAR24_16976837	24	16976837	A	G	0.969266179	0.453554966	2	0.430311474	6.697655657	0.035125503	no	0	0.080792787	0.053273583
IgAmp_Adults	oar3_OAR24_16986200	24	16986200	G	A	0.976035743	0.215147732	2	0.079460809	1.237976015	0.538489109	no	0.0339671	0.057515376	0
IgAmp_Adults	oar3_OAR24_16988864	24	16988864	G	A	0.97143244	0.321324042	2	0.450837282	7.012146554	0.030014542	no	0.127622076	0.120202301	0
IgAmp_Adults	oar3_OAR24_16990159	24	16990159	A	G	0.971703222	0.321373833	2	0.450837282	7.012146553	0.030014542	no	0	-0.007419774	-0.127622076
IgAmp_Adults	oar3_OAR24_16993814	24	16993814	G	A	0.970890875	0.45432994	2	0.434700094	6.763791229	0.033982975	no	-0.051750943	0.029122699	0
IgAmp_Adults	s31692.1	24	16994662	A	G	0.999052261	0.325450603	2	0.40255059	6.270417219	0.04349068	no	0	-0.001355657	-0.115044007
IgAmp_Adults	oar3_OAR24_16998885	24	16998885	A	G	0.971161657	0.454272968	2	0.434700094	6.763791229	0.033982975	no	0	0.080873641	0.051750943
IgAmp_Adults	oar3_OAR24_17020448	24	17020448	G	A	0.971161657	0.454272968	2	0.434700094	6.763791229	0.033982975	no	-0.051750943	0.029122699	0
IgAmp_Adults	oar3_OAR24_17025630	24	17025630	A	C	0.973057135	0.320996243	2	0.436225929	6.77745274	0.033751637	no	0	-0.006111829	-0.125286035
IgAmp_Adults	s07059.1	24	17040364	A	G	0.998781478	0.456147485	2	0.351006352	5.469046792	0.064924943	no	0	0.070585492	0.037534866
IgAmp_Adults	oar3_OAR24_17048525	24	17048525	G	A	0.978472786	0.215026982	2	0.078013224	1.21569242	0.544522394	no	0.03434855	0.057408607	0
IgAmp_Adults	oar3_OAR24_17051429	24	17051429	A	G	0.978472786	0.215096167	2	0.078013224	1.21569242	0.544522394	no	0	0.023060056	-0.03434855
IgAmp_Adults	oar3_OAR24_17055247	24	17055247	A	G	0.978472786	0.215096167	2	0.078013224	1.21569242	0.544522394	no	0	0.023060056	-0.03434855
IgAmp_Adults	oar3_OAR24_17060966	24	17060966	C	A	0.978472786	0.215096167	2	0.078013224	1.21569242	0.544522394	no	0.03434855	0.057408607	0
IgAmp_Adults	oar3_OAR24_17068399	24	17068399	G	A	0.972244787	0.320777051	2	0.435833034	6.771095313	0.033859094	no	0.12531253	0.119144309	0
IgAmp_Adults	oar3_OAR24_17070399	24	17070399	A	G	0.973057135	0.321204953	2	0.435833034	6.771095313	0.033859094	no	0	-0.006168221	-0.12531253
IgAmp_Adults	oar3_OAR24_17078665	24	17078665	A	G	0.971026266	0.454266592	2	0.437794836	6.81172885	0.033178128	no	0	0.081288582	0.052191352
IgAmp_Adults	oar3_OAR24_17088335	24	17088335	G	A	0.973057135	0.321204953	2	0.435833034	6.771095313	0.033859094	no	0.12531253	0.119144309	0
IgAmp_Adults	oar3_OAR24_17103528	24	17103528	A	G	0.973057135	0.321204953	2	0.435833034	6.771095313	0.033859094	no	0	-0.006168221	-0.12531253
IgAmp_Adults	oar3_OAR24_17104125	24	17104125	A	C	0.979014351	0.215115475	2	0.078013224	1.21569242	0.544522394	no	0	0.023060056	-0.03434855
IgAmp_Adults	oar3_OAR24_17124024	24	17124024	A	G	0.972244787	0.454393539	2	0.439059115	6.831659392	0.032849141	no	0	0.0813649	0.052235234
IgAmp_Adults	oar3_OAR24_17125619	24	17125619	G	A	0.972244787	0.454393539	2	0.439059115	6.831659391	0.032849141	no	-0.052235234	0.029129666	0
IgAmp_Adults	oar3_OAR24_17130761	24	17130761	C	A	0.97468183	0.321016808	2	0.436495752	6.781630834	0.033681201	no	0.12554112	0.119142214	0
IgAmp_Adults	s41614.1	24	17133716	A	G	0.999187652	0.325067751	2	0.433774976	6.757011535	0.034098368	no	0	-0.001731717	-0.120059594
IgAmp_Adults	oar3_OAR24_17137177	24	17137177	G	A	0.973327918	0.454235638	2	0.439059115	6.831659391	0.032849141	no	-0.052235234	0.029129666	0
IgAmp_Adults	oar3_OAR24_17148986	24	17148986	A	G	0.974004874	0.321031415	2	0.433598849	6.737427419	0.034433901	no	0	-0.005521139	-0.124386591
IgAmp_Adults	oar3_OAR24_17173964	24	17173964	G	A	0.981045221	0.180858405	2	0.084903159	1.321348774	0.516502894	no	0.094924801	0.085257322	0
IgAmp_Adults	oar3_OAR24_17174349	24	17174349	A	G	0.986325481	0.135415237	2	0.151817215	2.361792464	0.307003469	no	0	-0.033768661	-0.161132168
IgAmp_Adults	OAR24_18856734.1	24	17177139	G	A	0.999458435	0.455228935	2	0.369420106	5.755703439	0.056255486	no	-0.039159599	0.033346398	0
IgAmp_Adults	oar3_OAR24_17179051	24	17179051	C	A	0.974140265	0.403266157	2	0.173497487	2.704229042	0.258692671	no	0.041099389	0.060737881	0
IgAmp_Adults	oar3_OAR24_17193241	24	17193241	A	C	0.974140265	0.403266157	2	0.173497487	2.704229041	0.258692671	no	0	0.019638492	-0.041099389
IgAmp_Adults	oar3_OAR24_17201339	24	17201339	G	A	0.980909829	0.180814355	2	0.084903159	1.321348774	0.516502894	no	0.094924801	0.085257322	0
IgAmp_Adults	oar3_OAR24_17208703	24	17208703	G	A	0.972109396	0.35591922	2	0.043528425	0.677179746	0.712774717	no	0.0380436	0.033616964	0
IgAmp_Adults	oar3_OAR24_17217764	24	17217764	A	C	0.980639047	0.180657186	2	0.08975688	1.396816033	0.497376489	no	0	-0.009752263	-0.098917828
IgAmp_Adults	oar3_OAR24_17221539	24	17221539	A	G	0.971974005	0.355968798	2	0.043528425	0.677179746	0.712774717	no	0	-0.004426636	-0.0380436
IgAmp_Adults	oar3_OAR24_17227263	24	17227263	G	A	0.972380179	0.45433027	2	0.440137448	6.84780939	0.032584952	no	-0.052916453	0.0288028	0
IgAmp_Adults	oar3_OAR24_17237488	24	17237488	G	A	0.973327918	0.356516901	2	0.00805916	0.125382107	0.939233602	no	0.010368666	0.014385517	0
IgAmp_Adults	oar3_OAR24_17239046	24	17239046	G	A	0.973327918	0.356516901	2	0.00805916	0.125382107	0.939233602	no	0.010368666	0.014385517	0
IgAmp_Adults	s60009.1	24	17253902	A	G	0.999458435	0.183757789	2	0.1857738	2.894854669	0.235174536	no	0	-0.025303258	-0.143467534
IgAmp_Adults	oar3_OAR24_17257605	24	17257605	A	G	0.970890875	0.358597127	2	0.009059305	0.140920424	0.93196482	no	0	0.003236122	-0.012288849
IgAmp_Adults	oar3_OAR24_17282355	24	17282355	C	A	0.970890875	0.358597127	2	0.009059305	0.140920424	0.93196482	no	0.012288849	0.015524971	0
IgAmp_Adults	oar3_OAR24_17284196	24	17284196	G	A	0.970890875	0.358597127	2	0.009059305	0.140920424	0.93196482	no	0.012288849	0.015524971	0
IgAmp_Adults	oar3_OAR24_17284665	24	17284665	A	G	0.971838614	0.359710226	2	0.006078041	0.094661494	0.953771888	no	0	0.004318375	-0.007566492
IgAmp_Adults	oar3_OAR24_17304220	24	17304220	A	G	0.971838614	0.359710226	2	0.006078041	0.094661494	0.953771888	no	0	0.004318375	-0.007566492
IgAmp_Adults	s46918.1	24	17307132	A	G	0.999187652	0.360569106	2	0.000241223	0.003758989	0.998122271	no	0	0.00051305	-0.002009832
IgAmp_Adults	oar3_OAR24_17310583	24	17310583	A	G	0.972380179	0.356864383	2	0.003712492	0.057831516	0.971498302	no	0	0.004841558	-0.003217054
IgAmp_Adults	oar3_OAR24_17323481	24	17323481	A	G	0.96831844	0.386744966	2	0.082582366	1.286351947	0.525620414	no	0	0.001465977	-0.043734443
IgAmp_Adults	oar3_OAR24_17323572	24	17323572	A	G	0.96831844	0.386744966	2	0.082582366	1.286351947	0.525620414	no	0	0.001465977	-0.043734443
IgAmp_Adults	oar3_OAR24_17374438	24	17374438	A	C	0.975900352	0.162874584	2	0.032998818	0.514256734	0.773268945	no	0	-0.008675717	-0.069837243
IgAmp_Adults	oar3_OAR24_17384952	24	17384952	G	A	0.967912266	0.373898447	2	0.069015967	1.074955115	0.584220057	no	0.048115765	0.039654779	0
IgAmp_Adults	oar3_OAR24_17395695	24	17395695	C	A	0.976848091	0.163132363	2	0.006482615	0.101006832	0.950750681	no	0.028353697	0.021955448	0
IgAmp_Adults	oar3_OAR24_17402852	24	17402852	A	G	0.976848091	0.163132363	2	0.006482615	0.101006832	0.950750681	no	0	-0.006398249	-0.028353697
IgAmp_Adults	oar3_OAR24_17412493	24	17412493	A	G	0.976848091	0.163132363	2	0.006482615	0.101006832	0.950750681	no	0	-0.006398249	-0.028353697
IgAmp_Adults	oar3_OAR24_17420378	24	17420378	G	A	0.976848091	0.163132363	2	0.006482615	0.101006832	0.950750681	no	0.028353697	0.021955448	0
IgAmp_Adults	oar3_OAR24_17421148	24	17421148	C	A	0.976848091	0.163132363	2	0.006482615	0.101006832	0.950750681	no	0.028353697	0.021955448	0
IgAmp_Adults	oar3_OAR24_17429910	24	17429910	G	A	0.969943136	0.212241764	2	0.961343548	15.01580869	0.00054873	no	0.284854419	0.237108044	0
IgAmp_Adults	s02147.1	24	17438055	G	A	0.998646087	0.2392218	2	1.390409502	21.63443831	2.01E-05	no	-0.215439205	-0.085698362	0
IgAmp_Adults	oar3_OAR24_17443501	24	17443501	A	G	0.970213918	0.457577449	2	0.336290195	5.237625667	0.072889343	no	0	0.072824329	0.058121672
IgAmp_Adults	oar3_OAR24_17456556	24	17456556	A	G	0.970213918	0.457368127	2	0.329422533	5.130668064	0.076893492	no	0	0.072110075	0.057611098
IgAmp_Adults	oar3_OAR24_17458312	24	17458312	A	G	0.97887896	0.232710927	2	1.363052172	21.20591581	2.48E-05	no	0	0.131064572	0.205021449
IgAmp_Adults	oar3_OAR24_17458397	24	17458397	G	A	0.970213918	0.457368127	2	0.329422533	5.130668064	0.076893492	no	-0.057611098	0.014498976	0
IgAmp_Adults	oar3_OAR24_17478602	24	17478602	G	A	0.969401571	0.211662011	2	0.963815037	15.04898963	0.000539701	no	0.285161196	0.236813797	0
IgAmp_Adults	oar3_OAR24_17480055	24	17480055	G	A	0.969401571	0.211662011	2	0.963815037	15.04898963	0.000539701	no	0.285161196	0.236813797	0
IgAmp_Adults	oar3_OAR24_17489349	24	17489349	G	A	0.970213918	0.457368127	2	0.329422533	5.130668064	0.076893492	no	-0.057611098	0.014498976	0
IgAmp_Adults	oar3_OAR24_17498671	24	17498671	G	A	0.978743569	0.232673952	2	1.363052172	21.20591581	2.48E-05	no	-0.205021449	-0.073956877	0
IgAmp_Adults	s01644.1	24	17514108	G	A	0.998781478	0.239189372	2	1.390409502	21.63443831	2.01E-05	no	-0.215439205	-0.085698362	0
IgAmp_Adults	oar3_OAR24_17522866	24	17522866	G	A	0.968995397	0.211680872	2	0.963815037	15.04898963	0.000539701	no	0.285161196	0.236813797	0
IgAmp_Adults	oar3_OAR24_17536176	24	17536176	A	G	0.968860005	0.211640581	2	0.963815037	15.04898963	0.000539701	no	0	-0.048347399	-0.285161196
IgAmp_Adults	oar3_OAR24_17539747	24	17539747	A	G	0.968860005	0.211640581	2	0.963815037	15.04898963	0.000539701	no	0	-0.048347399	-0.285161196
IgAmp_Adults	oar3_OAR24_17559310	24	17559310	A	G	0.968860005	0.211640581	2	0.963815037	15.04898963	0.000539701	no	0	-0.048347399	-0.285161196
IgAmp_Adults	oar3_OAR24_17559485	24	17559485	G	A	0.959382616	0.207521874	2	0.956268656	14.89093396	0.000584083	no	0.283812911	0.237448309	0
IgAmp_Adults	OAR24_19275672.1	24	17593787	A	G	0.998781478	0.244611631	2	1.407434922	21.89758919	1.76E-05	no	0	0.134265494	0.191417728
IgAmp_Adults	oar3_OAR24_17605542	24	17605542	G	A	0.979555917	0.238286109	2	1.394132362	21.6875265	1.95E-05	no	-0.181248909	-0.04565251	0
IgAmp_Adults	oar3_OAR24_17608158	24	17608158	G	A	0.962632006	0.363994374	2	1.1248128	17.54002713	0.000155321	no	0.214302107	0.142518977	0
IgAmp_Adults	oar3_OAR24_17611862	24	17611862	A	G	0.962902789	0.364032621	2	1.1248128	17.54002714	0.000155321	no	0	-0.07178313	-0.214302107
IgAmp_Adults	oar3_OAR24_17617296	24	17617296	G	A	0.962902789	0.364032621	2	1.1248128	17.54002713	0.000155321	no	0.214302107	0.142518977	0
IgAmp_Adults	oar3_OAR24_17621712	24	17621712	G	A	0.962902789	0.364032621	2	1.1248128	17.54002713	0.000155321	no	0.214302107	0.142518977	0
IgAmp_Adults	oar3_OAR24_17625876	24	17625876	A	G	0.962902789	0.364032621	2	1.1248128	17.54002714	0.000155321	no	0	-0.07178313	-0.214302107
IgAmp_Adults	oar3_OAR24_17634660	24	17634660	A	G	0.959924181	0.446121298	2	1.130624798	17.59883582	0.000150821	no	0	0.118000136	0.174236157
IgAmp_Adults	OAR24_19323253.1	24	17642594	G	A	0.999187652	0.176355014	2	0.024760471	0.385819133	0.824556538	no	0.055060208	0.046609297	0
IgAmp_Adults	oar3_OAR24_17643519	24	17643519	A	G	0.985783916	0.172709793	2	0.024760471	0.385819133	0.824556538	no	0	-0.008450912	-0.055060208
IgAmp_Adults	oar3_OAR24_17649829	24	17649829	G	A	0.98415922	0.172100702	2	0.01591616	0.247903924	0.883422278	no	0.04387653	0.035016002	0
IgAmp_Adults	oar3_OAR24_17666029	24	17666029	A	G	0.961413485	0.36875088	2	1.173927752	18.32226037	0.000105044	no	0	-0.063098045	-0.21783407
IgAmp_Adults	oar3_OAR24_17676619	24	17676619	G	A	0.960330355	0.446426054	2	1.161181481	18.09322218	0.00011779	no	-0.177365415	-0.058104625	0
IgAmp_Adults	oar3_OAR24_17679208	24	17679208	G	A	0.961413485	0.36875088	2	1.173927752	18.32226037	0.000105044	no	0.21783407	0.154736025	0
IgAmp_Adults	oar3_OAR24_17688572	24	17688572	A	G	0.983753046	0.172034132	2	0.01591616	0.247903924	0.883422278	no	0	-0.008860528	-0.04387653
IgAmp_Adults	oar3_OAR24_17697954	24	17697954	A	C	0.96303818	0.368409954	2	1.164631607	18.11298528	0.000116631	no	0	-0.061484027	-0.216370796
IgAmp_Adults	oar3_OAR24_17705925	24	17705925	A	G	0.973463309	0.322531293	2	0.326796771	5.087653189	0.078565187	no	0	-0.016603204	-0.113007307
IgAmp_Adults	oar3_OAR24_17715039	24	17715039	G	A	0.968183049	0.39896518	2	0.496186446	7.723667626	0.0210294	no	0.124756417	0.086191913	0
IgAmp_Adults	oar3_OAR24_17725308	24	17725308	A	G	0.984430003	0.145234493	2	0.294654473	4.579526098	0.10129046	no	0	-0.045106311	-0.190851392
IgAmp_Adults	oar3_OAR24_17734374	24	17734374	G	A	0.984430003	0.145234493	2	0.294654473	4.579526098	0.10129046	no	0.190851392	0.145745081	0
IgAmp_Adults	oar3_OAR24_17734650	24	17734650	A	G	0.984430003	0.145234493	2	0.294654473	4.579526098	0.10129046	no	0	-0.045106311	-0.190851392
IgAmp_Adults	oar3_OAR24_17739101	24	17739101	G	A	0.968995397	0.399119743	2	0.497656111	7.744913292	0.020807191	no	0.125469898	0.084683648	0
IgAmp_Adults	oar3_OAR24_17742594	24	17742594	G	A	0.98199296	0.171997794	2	0.012496787	0.194211276	0.907460139	no	0.040355676	0.035390586	0
IgAmp_Adults	oar3_OAR24_17745993	24	17745993	G	A	0.97468183	0.239060981	2	1.474446074	22.87662438	1.08E-05	no	-0.184816202	-0.045445716	0
IgAmp_Adults	oar3_OAR24_17751690	24	17751690	A	G	0.973734092	0.322928254	2	0.322731244	5.015419879	0.081454562	no	0	-0.013078566	-0.110137393
IgAmp_Adults	oar3_OAR24_17753325	24	17753325	A	G	0.96831844	0.399538591	2	0.506121613	7.881944875	0.019429312	no	0	-0.041813963	-0.126776276
IgAmp_Adults	oar3_OAR24_17754659	24	17754659	C	A	0.983888438	0.145314435	2	0.289953929	4.504405139	0.105167331	no	0.191216451	0.147962951	0
IgAmp_Adults	oar3_OAR24_17765536	24	17765536	A	C	0.96831844	0.447287472	2	1.078552612	16.77763156	0.000227396	no	0	0.113013159	0.171140738
IgAmp_Adults	oar3_OAR24_17769804	24	17769804	A	C	0.96831844	0.447287472	2	1.076662595	16.75849188	0.000229583	no	0	0.112976661	0.171147863
IgAmp_Adults	oar3_OAR24_17785133	24	17785133	A	G	0.9735987	0.322834098	2	0.290620808	4.516768639	0.104519218	no	0	-0.013624488	-0.105393484
IgAmp_Adults	oar3_OAR24_17785934	24	17785934	G	A	0.9735987	0.322834098	2	0.290620808	4.516768639	0.104519218	no	0.105393484	0.091768996	0
IgAmp_Adults	oar3_OAR24_17787509	24	17787509	A	G	0.981586786	0.154413793	2	0.088722519	1.38268456	0.500903265	no	0	0.038052181	0.057953427
IgAmp_Adults	oar3_OAR24_17787721	24	17787721	A	G	0.971838614	0.485441627	2	0.14686046	2.286005887	0.318860064	no	0	0.011998585	-0.038144262
IgAmp_Adults	oar3_OAR24_17805677	24	17805677	G	A	0.981722177	0.154599366	2	0.088722519	1.38268456	0.500903265	no	-0.057953427	-0.019901246	0
IgAmp_Adults	s23486.1	24	17809880	A	G	0.999593826	0.309562508	2	0.005454481	0.084998391	0.958391237	no	0	-0.003322037	-0.015464695
IgAmp_Adults	oar3_OAR24_17810869	24	17810869	G	A	0.975358787	0.30566352	2	0.010439131	0.16252494	0.921951675	no	0.021436473	0.017452254	0
IgAmp_Adults	oar3_OAR24_17814928	24	17814928	A	G	0.972380179	0.305485937	2	0.011390715	0.177296634	0.915167366	no	0	-0.005420629	-0.022637947
IgAmp_Adults	oar3_OAR24_17826435	24	17826435	A	C	0.98199296	0.171997794	2	0.01268408	0.197109851	0.906145921	no	0	-0.005212784	-0.040635016
IgAmp_Adults	oar3_OAR24_17828007	24	17828007	G	A	0.983617655	0.145767378	2	0.278292833	4.321287778	0.115250888	no	0.190522304	0.15088971	0
IgAmp_Adults	oar3_OAR24_17834534	24	17834534	G	A	0.979420525	0.154340614	2	0.087679099	1.364362814	0.505513059	no	-0.057576299	-0.019764701	0
IgAmp_Adults	oar3_OAR24_17845376	24	17845376	C	A	0.975494178	0.323108952	2	0.319431014	4.964101605	0.083571661	no	0.107678467	0.097580224	0
IgAmp_Adults	oar3_OAR24_17845814	24	17845814	A	G	0.976171135	0.323231623	2	0.318512343	4.951501201	0.084099841	no	0	-0.00848372	-0.106425663
IgAmp_Adults	OAR24_19539092.1	24	17848975	G	A	0.999052261	0.32700908	2	0.318744545	4.965628786	0.083507871	no	0.107286862	0.097752103	0
IgAmp_Adults	oar3_OAR24_17852908	24	17852908	A	G	0.979420525	0.172380426	2	0.011295932	0.175322498	0.916071144	no	0	-0.003918735	-0.038339515
IgAmp_Adults	oar3_OAR24_17854374	24	17854374	A	G	0.984430003	0.145578325	2	0.275847824	4.28651856	0.117271997	no	0	-0.039480403	-0.189603785
IgAmp_Adults	oar3_OAR24_17865220	24	17865220	A	G	0.967506093	0.447453121	2	1.029691675	16.01670747	0.000332672	no	0	0.113148445	0.163897888
IgAmp_Adults	oar3_OAR24_17868727	24	17868727	A	G	0.984430003	0.145578325	2	0.275847824	4.28651856	0.117271997	no	0	-0.039480403	-0.189603785
IgAmp_Adults	oar3_OAR24_17878941	24	17878941	G	A	0.974546439	0.323214782	2	0.317629269	4.937873243	0.084674853	no	0.106386799	0.097814089	0
IgAmp_Adults	oar3_OAR24_17890310	24	17890310	A	G	0.967641484	0.447320554	2	1.057666216	16.4653386	0.000265826	no	0	0.115043006	0.165834962
IgAmp_Adults	oar3_OAR24_17904801	24	17904801	A	G	0.969943136	0.333193747	2	0.0330064	0.51357499	0.773532576	no	0	0.020960419	0.018416586
IgAmp_Adults	oar3_OAR24_17905861	24	17905861	G	A	0.981722177	0.172665839	2	0.011399904	0.176943375	0.915329025	no	0.038496965	0.034746628	0
IgAmp_Adults	oar3_OAR24_17910370	24	17910370	C	A	0.985377742	0.145438307	2	0.269106571	4.181843251	0.123573195	no	0.187338101	0.148520676	0
IgAmp_Adults	s68386.1	24	17916525	A	G	0.999052261	0.328228757	2	0.319123589	4.971879335	0.083247293	no	0	-0.001443366	-0.100885559
IgAmp_Adults	oar3_OAR24_17922310	24	17922310	G	A	0.969807744	0.44778724	2	1.057327472	16.46043586	0.000266478	no	-0.165099435	-0.049553012	0
IgAmp_Adults	oar3_OAR24_17928404	24	17928404	G	A	0.985377742	0.145369607	2	0.269106571	4.181843251	0.123573195	no	0.187338101	0.148520676	0
IgAmp_Adults	oar3_OAR24_17935109	24	17935109	C	A	0.969401571	0.466201117	2	0.561804537	8.749991116	0.012588198	no	-0.128099918	-0.044104001	0
IgAmp_Adults	oar3_OAR24_17937979	24	17937979	G	A	0.969672353	0.466350182	2	0.561804537	8.749991116	0.012588198	no	-0.128099918	-0.044104001	0
IgAmp_Adults	oar3_OAR24_17943634	24	17943634	G	A	0.967641484	0.39932839	2	0.501933137	7.809267252	0.020148335	no	0.126128176	0.08620857	0
IgAmp_Adults	oar3_OAR24_17969769	24	17969769	C	A	0.981451395	0.135260036	2	0.153752286	2.392518707	0.302322983	no	-0.134667048	-0.095885117	0
IgAmp_Adults	oar3_OAR24_17972800	24	17972800	G	A	0.967641484	0.39932839	2	0.501933137	7.809267252	0.020148335	no	0.126128176	0.08620857	0
IgAmp_Adults	oar3_OAR24_17972993	24	17972993	A	G	0.967641484	0.39932839	2	0.501933137	7.809267252	0.020148335	no	0	-0.039919606	-0.126128176
IgAmp_Adults	oar3_OAR24_17975614	24	17975614	A	C	0.970755483	0.399232915	2	0.518409906	8.072958648	0.017659537	no	0	-0.042906015	-0.128474115
IgAmp_Adults	oar3_OAR24_17978686	24	17978686	A	C	0.970755483	0.399232915	2	0.518409906	8.072958648	0.017659537	no	0	-0.042906015	-0.128474115
IgAmp_Adults	oar3_OAR24_17994277	24	17994277	G	A	0.973327918	0.457087217	2	0.261043774	4.070162214	0.130669884	no	-0.069446753	-0.009202574	0
IgAmp_Adults	oar3_OAR24_17995763	24	17995763	C	A	0.973327918	0.457087217	2	0.261043774	4.070162214	0.130669884	no	-0.069446753	-0.009202574	0
IgAmp_Adults	s33350.1	24	17996334	G	C	0.998646087	0.459530911	2	0.261087879	4.07232166	0.130528873	no	-0.068678595	-0.008278963	0
IgAmp_Adults	oar3_OAR24_18011873	24	18011873	G	A	0.974004874	0.457395051	2	0.269318603	4.200707147	0.122413139	no	-0.072996383	-0.012526262	0
IgAmp_Adults	oar3_OAR24_18014997	24	18014997	C	A	0.974004874	0.457395051	2	0.269318603	4.200707147	0.122413139	no	-0.072996383	-0.012526262	0
IgAmp_Adults	oar3_OAR24_18015048	24	18015048	G	A	0.974004874	0.457395051	2	0.269318603	4.200707147	0.122413139	no	-0.072996383	-0.012526262	0
IgAmp_Adults	oar3_OAR24_18021867	24	18021867	A	G	0.974004874	0.457395051	2	0.269318603	4.200707147	0.122413139	no	0	0.060470122	0.072996383
IgAmp_Adults	s54035.1	24	18027756	G	A	0.998646087	0.459463124	2	0.253998093	3.96177062	0.137947057	no	-0.067891208	-0.008331151	0
IgAmp_Adults	oar3_OAR24_18035202	24	18035202	A	T	0.973869483	0.457389128	2	0.269318603	4.200707147	0.122413139	no	0	0.060470122	0.072996383
IgAmp_Adults	oar3_OAR24_18035280	24	18035280	A	G	0.973734092	0.457383204	2	0.269318603	4.200707147	0.122413139	no	0	0.060470122	0.072996383
IgAmp_Adults	oar3_OAR24_18042905	24	18042905	G	A	0.974140265	0.398332175	2	0.502917583	7.837713571	0.01986379	no	0.126202217	0.08442042	0
IgAmp_Adults	oar3_OAR24_18055744	24	18055744	A	G	0.974140265	0.398332175	2	0.502917583	7.837713572	0.01986379	no	0	-0.041781798	-0.126202217
IgAmp_Adults	OAR24_19758612.1	24	18056244	A	G	0.998375305	0.399986439	2	0.510563576	7.96021473	0.018683633	no	0	-0.042598833	-0.127222675
IgAmp_Adults	oar3_OAR24_18082627	24	18082627	A	G	0.974411048	0.398360428	2	0.502917583	7.837713572	0.01986379	no	0	-0.041781798	-0.126202217
IgAmp_Adults	oar3_OAR24_18095454	24	18095454	G	A	0.971567831	0.468993868	2	0.300682603	4.694164114	0.09564785	no	-0.077033017	-0.011772261	0
IgAmp_Adults	oar3_OAR24_18106352	24	18106352	C	A	0.971567831	0.468993868	2	0.300682603	4.694164114	0.09564785	no	-0.077033017	-0.011772261	0
IgAmp_Adults	oar3_OAR24_18108567	24	18108567	A	G	0.973057135	0.398636427	2	0.515666664	8.045943097	0.017899696	no	0	-0.043234392	-0.128088486
IgAmp_Adults	s11716.1	24	18117404	A	G	0.998239913	0.399972874	2	0.510563576	7.96021473	0.018683633	no	0	-0.042598833	-0.127222675
IgAmp_Adults	oar3_OAR24_18128669	24	18128669	A	G	0.97143244	0.468850174	2	0.293931177	4.588057021	0.100859329	no	0	0.065171334	0.0736222
IgAmp_Adults	oar3_OAR24_18152403	24	18152403	G	A	0.971297048	0.468776136	2	0.293931177	4.588057021	0.100859329	no	-0.0736222	-0.008450866	0
IgAmp_Adults	oar3_OAR24_18160102	24	18160102	G	A	0.98307609	0.124569619	2	0.135133417	2.108206787	0.348504759	no	-0.14925615	-0.114836431	0
IgAmp_Adults	oar3_OAR24_18161100	24	18161100	C	A	0.98307609	0.124569619	2	0.135133417	2.108206787	0.348504759	no	-0.14925615	-0.114836431	0
IgAmp_Adults	oar3_OAR24_18177596	24	18177596	A	G	0.98307609	0.124569619	2	0.135133417	2.108206787	0.348504759	no	0	0.034419719	0.14925615
IgAmp_Adults	oar3_OAR24_18192716	24	18192716	G	A	0.98307609	0.124569619	2	0.135133417	2.108206787	0.348504759	no	-0.14925615	-0.114836431	0
IgAmp_Adults	oar3_OAR24_18193305	24	18193305	A	G	0.98307609	0.124569619	2	0.135133417	2.108206787	0.348504759	no	0	0.034419719	0.14925615
IgAmp_Adults	oar3_OAR24_18228485	24	18228485	A	G	0.971297048	0.468776136	2	0.293931177	4.588057021	0.100859329	no	0	0.065171334	0.0736222
IgAmp_Adults	oar3_OAR24_18229695	24	18229695	A	G	0.97251557	0.398788807	2	0.502011096	7.830097168	0.01993958	no	0	-0.041169568	-0.126172862
IgAmp_Adults	oar3_OAR24_18230673	24	18230673	A	G	0.98307609	0.124569619	2	0.135133417	2.108206787	0.348504759	no	0	0.034419719	0.14925615
IgAmp_Adults	s08881.1	24	18235931	G	A	0.999864609	0.130060934	2	0.131065723	2.042356347	0.360170347	no	-0.148499947	-0.115341365	0
IgAmp_Adults	oar3_OAR24_18242786	24	18242786	G	A	0.971974005	0.398732414	2	0.502011096	7.830097167	0.01993958	no	0.126172862	0.085003295	0
IgAmp_Adults	oar3_OAR24_18242848	24	18242848	C	A	0.971974005	0.398732414	2	0.502011096	7.830097167	0.01993958	no	0.126172862	0.085003295	0
IgAmp_Adults	OAR24_19994470.1	24	18272045	G	A	0.999593826	0.129418935	2	0.138934093	2.164962008	0.338754032	no	-0.150110575	-0.114858138	0
IgAmp_Adults	oar3_OAR24_18290959	24	18290959	G	A	0.982128351	0.173835125	2	0.030227556	0.470580095	0.79034158	no	0.060518753	0.049639916	0
IgAmp_Adults	oar3_OAR24_18303426	24	18303426	A	G	0.983482264	0.124587004	2	0.135133417	2.108206787	0.348504759	no	0	0.034419719	0.14925615
IgAmp_Adults	oar3_OAR24_18335187	24	18335187	G	A	0.975494178	0.282373352	2	0.029495005	0.459189265	0.794855746	no	-0.003372775	-0.020348711	0
IgAmp_Adults	oar3_OAR24_18348358	24	18348358	A	G	0.984836177	0.153216937	2	0.22532291	3.507334456	0.173137842	no	0	-0.034003745	-0.162878873
IgAmp_Adults	oar3_OAR24_18357039	24	18357039	A	G	0.970213918	0.43755233	2	0.940318025	14.63970946	0.000662258	no	0	0.101514908	0.161313081
IgAmp_Adults	oar3_OAR24_18357655	24	18357655	G	A	0.984836177	0.153216937	2	0.22532291	3.507334455	0.173137842	no	0.162878873	0.128875128	0
IgAmp_Adults	oar3_OAR24_18371031	24	18371031	A	G	0.970078527	0.439218423	2	0.987625402	15.3706795	0.000459515	no	0	0.10795101	0.161273656
IgAmp_Adults	oar3_OAR24_18371244	24	18371244	G	A	0.969672353	0.439332589	2	0.987625402	15.3706795	0.000459515	no	-0.161273656	-0.053322647	0
IgAmp_Adults	oar3_OAR24_18375869	24	18375869	G	A	0.983753046	0.123933388	2	0.144075959	2.244188567	0.325597187	no	-0.151369797	-0.114549757	0
IgAmp_Adults	oar3_OAR24_18386164	24	18386164	A	G	0.977660439	0.21880626	2	1.047004301	16.32537807	0.000285095	no	0	-0.033323925	-0.286607182
IgAmp_Adults	oar3_OAR24_18392092	24	18392092	A	G	0.971297048	0.463270142	2	0.115617538	1.797584384	0.407061014	no	0	0.012602671	-0.032490074
IgAmp_Adults	oar3_OAR24_18401502	24	18401502	A	G	0.974952613	0.332106652	2	0.374490508	5.820450086	0.054463472	no	0	-0.007755631	-0.11089312
IgAmp_Adults	oar3_OAR24_18401615	24	18401615	G	A	0.974952613	0.332106652	2	0.374490508	5.820450085	0.054463472	no	0.11089312	0.103137489	0
IgAmp_Adults	oar3_OAR24_18408318	24	18408318	G	A	0.974952613	0.332106652	2	0.374490508	5.820450085	0.054463472	no	0.11089312	0.103137489	0
IgAmp_Adults	oar3_OAR24_18411737	24	18411737	A	G	0.974952613	0.332106652	2	0.374490508	5.820450086	0.054463472	no	0	-0.007755631	-0.11089312
IgAmp_Adults	oar3_OAR24_18415781	24	18415781	A	C	0.974952613	0.332106652	2	0.374490508	5.820450086	0.054463472	no	0	-0.007755631	-0.11089312
IgAmp_Adults	oar3_OAR24_18417136	24	18417136	A	G	0.974275657	0.308435242	2	0.584368214	9.088118735	0.010630167	no	0	0.07907398	0.132005717
IgAmp_Adults	oar3_OAR24_18423559	24	18423559	A	G	0.973463309	0.349582754	2	0.268060991	4.180397426	0.12366256	no	0	-0.003638045	-0.087925152
IgAmp_Adults	oar3_OAR24_18424865	24	18424865	A	G	0.973463309	0.349582754	2	0.268060991	4.180397426	0.12366256	no	0	-0.003638045	-0.087925152
IgAmp_Adults	oar3_OAR24_18426383	24	18426383	A	C	0.976306526	0.331299404	2	0.300860448	4.675853281	0.096527567	no	0	-0.009983342	-0.1025668
IgAmp_Adults	oar3_OAR24_18433439	24	18433439	G	A	0.974411048	0.349520634	2	0.268060991	4.180397426	0.12366256	no	0.087925152	0.084287107	0
IgAmp_Adults	oar3_OAR24_18438406	24	18438406	A	G	0.980097482	0.218883824	2	1.042821547	16.2600779	0.000294557	no	0	-0.032082507	-0.285648229
IgAmp_Adults	oar3_OAR24_18438493	24	18438493	G	A	0.976577308	0.331276861	2	0.300860448	4.675853281	0.096527567	no	0.1025668	0.092583459	0
IgAmp_Adults	oar3_OAR24_18440537	24	18440537	G	A	0.98524235	0.124227017	2	0.134004388	2.088157637	0.352015941	no	-0.138071132	-0.101231249	0
IgAmp_Adults	oar3_OAR24_18441873	24	18441873	A	G	0.974275657	0.349847137	2	0.269906006	4.210864419	0.121793023	no	0	-0.003644863	-0.088114784
IgAmp_Adults	oar3_OAR24_18443255	24	18443255	A	G	0.975900352	0.331367925	2	0.298197613	4.636539551	0.098443768	no	0	-0.009220169	-0.101626752
IgAmp_Adults	oar3_OAR24_18469614	24	18469614	A	C	0.980368264	0.218823367	2	1.042821547	16.2600779	0.000294557	no	0	-0.032082507	-0.285648229
IgAmp_Adults	oar3_OAR24_18486608	24	18486608	G	A	0.980368264	0.218823367	2	1.042821547	16.2600779	0.000294557	no	0.285648229	0.253565721	0
IgAmp_Adults	oar3_OAR24_18502723	24	18502723	G	A	0.975223396	0.34950715	2	0.269906006	4.210864419	0.121793023	no	0.088114784	0.084469921	0
IgAmp_Adults	oar3_OAR24_18518576	24	18518576	A	G	0.975223396	0.34950715	2	0.269906006	4.210864419	0.121793023	no	0	-0.003644863	-0.088114784
IgAmp_Adults	OAR24_20204270.1	24	18523650	G	A	0.99891687	0.353551098	2	0.237031181	3.697958602	0.15739774	no	0.084142544	0.078051817	0
IgAmp_Adults	oar3_OAR24_18526243	24	18526243	G	A	0.975223396	0.34950715	2	0.269906006	4.210864419	0.121793023	no	0.088114784	0.084469921	0
IgAmp_Adults	oar3_OAR24_18528143	24	18528143	G	A	0.975223396	0.34950715	2	0.269906006	4.210864419	0.121793023	no	0.088114784	0.084469921	0
IgAmp_Adults	oar3_OAR24_18528581	24	18528581	C	G	0.974952613	0.30849882	2	0.57305012	8.912326452	0.011606811	no	0	0.078167843	0.130749852
IgAmp_Adults	oar3_OAR24_18528847	24	18528847	G	C	0.974952613	0.30849882	2	0.57305012	8.912326451	0.011606811	no	-0.130749852	-0.05258201	0
IgAmp_Adults	oar3_OAR24_18540258	24	18540258	G	A	0.974952613	0.30849882	2	0.57305012	8.912326451	0.011606811	no	-0.130749852	-0.05258201	0
IgAmp_Adults	oar3_OAR24_18545908	24	18545908	G	A	0.974952613	0.30849882	2	0.57305012	8.912326451	0.011606811	no	-0.130749852	-0.05258201	0
IgAmp_Adults	oar3_OAR24_18548716	24	18548716	A	G	0.974952613	0.30849882	2	0.57305012	8.912326452	0.011606811	no	0	0.078167843	0.130749852
IgAmp_Adults	oar3_OAR24_18553281	24	18553281	C	A	0.975358787	0.308509162	2	0.569219902	8.854564999	0.011946911	no	-0.130388639	-0.052618296	0
IgAmp_Adults	OAR24_20052648.1	24	18591348	A	G	0.998646087	0.355951735	2	0.19856139	3.098056588	0.212454317	no	0	-0.002305514	-0.073347706
IgAmp_Adults	oar3_OAR24_18593319	24	18593319	A	G	0.974140265	0.351980542	2	0.229210237	3.576273257	0.167271569	no	0	0.000180645	-0.076961864
IgAmp_Adults	oar3_OAR24_18596667	24	18596667	A	G	0.973869483	0.352008898	2	0.229210237	3.576273257	0.167271569	no	0	0.000180645	-0.076961864
IgAmp_Adults	oar3_OAR24_18601049	24	18601049	A	G	0.973869483	0.352008898	2	0.229210237	3.576273257	0.167271569	no	0	0.000180645	-0.076961864
IgAmp_Adults	oar3_OAR24_18604979	24	18604979	G	A	0.973869483	0.352008898	2	0.229210237	3.576273258	0.167271568	no	0.076961864	0.077142508	0
IgAmp_Adults	oar3_OAR24_18625218	24	18625218	G	A	0.975494178	0.308466343	2	0.58856325	9.156550259	0.0102726	no	-0.131801511	-0.052154337	0
IgAmp_Adults	oar3_OAR24_18644260	24	18644260	A	G	0.976848091	0.328620929	2	0.318184677	4.947548258	0.084266226	no	0	-0.016455038	-0.109329828
IgAmp_Adults	oar3_OAR24_18646052	24	18646052	C	A	0.973327918	0.351996105	2	0.219835683	3.423050353	0.180590151	no	0.07600134	0.075450385	0
IgAmp_Adults	oar3_OAR24_18661214	24	18661214	A	G	0.973463309	0.35201669	2	0.229210237	3.576273257	0.167271569	no	0	0.000180645	-0.076961864
IgAmp_Adults	oar3_OAR24_18663595	24	18663595	A	C	0.975223396	0.308551992	2	0.58856325	9.156550259	0.0102726	no	0	0.079647175	0.131801511
IgAmp_Adults	oar3_OAR24_18663887	24	18663887	A	G	0.975223396	0.308551992	2	0.58856325	9.156550259	0.0102726	no	0	0.079647175	0.131801511
IgAmp_Adults	OAR24_20302996.1	24	18669354	C	A	0.999187652	0.33197832	2	0.324720717	5.059044076	0.079697103	no	0.109801644	0.094309963	0
IgAmp_Adults	oar3_OAR24_18680170	24	18680170	G	A	0.979420525	0.328518109	2	0.320104325	4.984753843	0.08271313	no	0.109827905	0.093152217	0
IgAmp_Adults	oar3_OAR24_18694104	24	18694104	C	A	0.972650961	0.352241091	2	0.229763248	3.575104273	0.167369366	no	0.07850206	0.077023182	0
IgAmp_Adults	oar3_OAR24_18694693	24	18694693	G	A	0.972650961	0.352241091	2	0.229763248	3.575104273	0.167369366	no	0.07850206	0.077023182	0
IgAmp_Adults	oar3_OAR24_18697210	24	18697210	G	A	0.972650961	0.352241091	2	0.229763248	3.575104273	0.167369366	no	0.07850206	0.077023182	0
IgAmp_Adults	OAR24_20329442.1	24	18697488	A	G	0.99891687	0.355990783	2	0.203510807	3.174487794	0.204488427	no	0	-0.002389298	-0.074283855
IgAmp_Adults	oar3_OAR24_18714884	24	18714884	G	A	0.975629569	0.308145989	2	0.54216323	8.452504764	0.01460703	no	-0.131584401	-0.058123031	0
IgAmp_Adults	oar3_OAR24_18722108	24	18722108	G	A	0.975629569	0.308145989	2	0.54216323	8.452504764	0.01460703	no	-0.131584401	-0.058123031	0
IgAmp_Adults	oar3_OAR24_18735033	24	18735033	G	A	0.97887896	0.328492393	2	0.31258486	4.86996436	0.087599308	no	0.10717806	0.093324336	0
IgAmp_Adults	oar3_OAR24_18735550	24	18735550	C	A	0.974817222	0.308194444	2	0.54216323	8.452504764	0.01460703	no	-0.131584401	-0.058123031	0
IgAmp_Adults	oar3_OAR24_18737106	24	18737106	A	G	0.974817222	0.308194444	2	0.54216323	8.452504765	0.01460703	no	0	0.07346137	0.131584401
IgAmp_Adults	oar3_OAR24_18737109	24	18737109	A	G	0.974817222	0.308194444	2	0.54216323	8.452504765	0.01460703	no	0	0.07346137	0.131584401
IgAmp_Adults	oar3_OAR24_18752703	24	18752703	A	G	0.974817222	0.308194444	2	0.54216323	8.452504765	0.01460703	no	0	0.07346137	0.131584401
IgAmp_Adults	oar3_OAR24_18767668	24	18767668	A	C	0.97251557	0.352429347	2	0.207828143	3.242319996	0.19766927	no	0	-0.00018053	-0.073039473
IgAmp_Adults	oar3_OAR24_18769172	24	18769172	A	G	0.97251557	0.352429347	2	0.207828143	3.242319996	0.19766927	no	0	-0.00018053	-0.073039473
IgAmp_Adults	oar3_OAR24_18798996	24	18798996	C	A	0.97887896	0.328492393	2	0.31258486	4.86996436	0.087599308	no	0.10717806	0.093324336	0
IgAmp_Adults	oar3_OAR24_18807869	24	18807869	A	G	0.979285134	0.221139223	2	0.839000541	13.08711615	0.001439358	no	0	-0.030086718	-0.245882318
IgAmp_Adults	oar3_OAR24_18808205	24	18808205	A	G	0.972109396	0.441016713	2	0.964296185	15.02533236	0.000546123	no	0	0.107734548	0.158588778
IgAmp_Adults	oar3_OAR24_18808416	24	18808416	A	C	0.978472786	0.221392002	2	0.839000541	13.08711615	0.001439358	no	0	-0.030086718	-0.245882318
IgAmp_Adults	oar3_OAR24_18808661	24	18808661	G	A	0.977931221	0.32791084	2	0.31258486	4.86996436	0.087599308	no	0.10717806	0.093324336	0
IgAmp_Adults	oar3_OAR24_18815866	24	18815866	C	A	0.972244787	0.441094555	2	0.964296185	15.02533236	0.000546123	no	-0.158588778	-0.050854231	0
IgAmp_Adults	oar3_OAR24_18817486	24	18817486	A	G	0.978472786	0.221392002	2	0.839000541	13.08711615	0.001439358	no	0	-0.030086718	-0.245882318
IgAmp_Adults	oar3_OAR24_18832499	24	18832499	A	G	0.977931221	0.32791084	2	0.312584861	4.86996436	0.087599308	no	0	-0.013853725	-0.10717806
IgAmp_Adults	s05422.1	24	18834056	A	G	0.998781478	0.44218517	2	0.937199163	14.60334203	0.000674411	no	0	0.105888674	0.156614318
IgAmp_Adults	oar3_OAR24_18867909	24	18867909	A	G	0.973057135	0.441143732	2	0.937698632	14.61056611	0.000671979	no	0	0.106058603	0.156566369
IgAmp_Adults	s36126.1	24	18875112	G	A	0.999323044	0.331188186	2	0.323388795	5.038292455	0.08052833	no	0.109318807	0.094413646	0
IgAmp_Adults	oar3_OAR24_18875184	24	18875184	G	A	0.978608178	0.327960708	2	0.318273465	4.965771352	0.083501918	no	0.108164709	0.094393797	0
IgAmp_Adults	oar3_OAR24_18876148	24	18876148	A	G	0.973057135	0.441143732	2	0.937698632	14.61056611	0.000671979	no	0	0.106058603	0.156566369
IgAmp_Adults	s35655.1	24	18888717	G	A	0.998781478	0.442862952	2	0.937199163	14.60334203	0.000674411	no	-0.156614318	-0.050725643	0
IgAmp_Adults	oar3_OAR24_18890830	24	18890830	C	A	0.978608178	0.327960708	2	0.318273465	4.965771352	0.083501918	no	0.108164709	0.094393797	0
IgAmp_Adults	oar3_OAR24_18908932	24	18908932	A	G	0.980232873	0.172168508	2	0.037814037	0.589290497	0.744795758	no	0	-0.015131821	-0.064748496
IgAmp_Adults	oar3_OAR24_18925269	24	18925269	G	A	0.980097482	0.172123221	2	0.037814037	0.589290497	0.744795758	no	0.064748496	0.049616675	0
IgAmp_Adults	oar3_OAR24_18928772	24	18928772	G	A	0.980097482	0.172123221	2	0.037814037	0.589290497	0.744795758	no	0.064748496	0.049616675	0
IgAmp_Adults	oar3_OAR24_18940480	24	18940480	G	A	0.980097482	0.172123221	2	0.037814037	0.589290497	0.744795758	no	0.064748496	0.049616675	0
IgAmp_Adults	oar3_OAR24_18942106	24	18942106	G	A	0.980097482	0.172123221	2	0.037814037	0.589290497	0.744795758	no	0.064748496	0.049616675	0
IgAmp_Adults	oar3_OAR24_18944618	24	18944618	A	G	0.980097482	0.172123221	2	0.037814037	0.589290497	0.744795758	no	0	-0.015131821	-0.064748496
IgAmp_Adults	oar3_OAR24_18944909	24	18944909	G	A	0.980097482	0.172123221	2	0.037814037	0.589290497	0.744795758	no	0.064748496	0.049616675	0
IgAmp_Adults	oar3_OAR24_18981845	24	18981845	A	G	0.97143244	0.473379791	2	0.039501169	0.616472054	0.734741878	no	0	0.015031548	-0.007781621
IgAmp_Adults	OAR24_20690011.1	24	18982387	A	G	0.998510696	0.302101695	2	0.365405705	5.69711528	0.057927813	no	0	0.062480774	0.106260766
IgAmp_Adults	oar3_OAR24_18984056	24	18984056	A	G	0.969266179	0.491130046	2	0.290135758	4.523760862	0.104154445	no	0	0.045574311	0.09616684
IgAmp_Adults	oar3_OAR24_18986071	24	18986071	C	A	0.975223396	0.186033597	2	0.004791226	0.074666324	0.963355129	no	-0.018992231	-0.020467794	0
IgAmp_Adults	oar3_OAR24_18987903	24	18987903	A	G	0.975088004	0.297417384	2	0.346900188	5.408886766	0.066907555	no	0	0.060682386	0.104069094
IgAmp_Adults	oar3_OAR24_18991326	24	18991326	A	G	0.976441917	0.27953411	2	0.044187301	0.689565283	0.708374308	no	0	-0.0145163	0.021346385
IgAmp_Adults	oar3_OAR24_19009944	24	19009944	A	G	0.971974005	0.472767795	2	0.031548409	0.492407152	0.78176306	no	0	0.015585233	-0.0030595
IgAmp_Adults	OAR24_20737428.1	24	19019554	G	A	0.998510696	0.491050847	2	0.286433021	4.46642701	0.107183442	no	-0.095541422	-0.049968606	0
IgAmp_Adults	oar3_OAR24_19023722	24	19023722	G	A	0.973057135	0.491234173	2	0.290623364	4.531590338	0.103747505	no	-0.096221806	-0.050581833	0
IgAmp_Adults	oar3_OAR24_19027957	24	19027957	A	G	0.975494178	0.297571131	2	0.347863872	5.424185689	0.066397701	no	0	0.060781295	0.104095436
IgAmp_Adults	oar3_OAR24_19027977	24	19027977	A	G	0.967912266	0.413904043	2	0.291720579	4.549788804	0.102807764	no	0	-0.03439515	-0.095022603
IgAmp_Adults	oar3_OAR24_19037643	24	19037643	G	A	0.974952613	0.297736425	2	0.347830786	5.429550326	0.06621984	no	-0.104225413	-0.043368826	0
IgAmp_Adults	oar3_OAR24_19051200	24	19051200	G	A	0.971297048	0.345901868	2	0.305340999	4.766551571	0.092247898	no	-0.090858823	-0.031982213	0
IgAmp_Adults	oar3_OAR24_19056581	24	19056581	A	G	0.988897915	0.044496166	2	0.009724153	0.151560886	0.927019718	no	0	0.003730137	0.11585526
IgAmp_Adults	oar3_OAR24_19062535	24	19062535	A	C	0.96615218	0.335411996	2	0.050733979	0.792015594	0.673001449	no	0	-0.013736613	-0.044418517
IgAmp_Adults	oar3_OAR24_19097202	24	19097202	A	G	0.96615218	0.335411996	2	0.050733979	0.792015594	0.673001449	no	0	-0.013736613	-0.044418517
IgAmp_Adults	oar3_OAR24_19143326	24	19143326	A	G	0.96615218	0.335411996	2	0.050733979	0.792015594	0.673001449	no	0	-0.013736613	-0.044418517
IgAmp_Adults	oar3_OAR24_19143668	24	19143668	A	G	0.969536962	0.288367546	2	0.197623879	3.086693358	0.213664836	no	0	0.003137232	-0.0808873
IgAmp_Adults	oar3_OAR24_19198933	24	19198933	A	G	0.969536962	0.288367546	2	0.197623879	3.086693358	0.213664836	no	0	0.003137232	-0.0808873
IgAmp_Adults	oar3_OAR24_19199162	24	19199162	A	G	0.966016789	0.335318851	2	0.050733979	0.792015594	0.673001449	no	0	-0.013736613	-0.044418517
IgAmp_Adults	OAR24_20844240.1	24	19203751	G	A	0.999187652	0.288211382	2	0.226072967	3.527613105	0.171391211	no	0.083108483	0.09084706	0
IgAmp_Adults	oar3_OAR24_19218747	24	19218747	G	A	0.975629569	0.430266445	2	0.011132934	0.173729494	0.916801087	no	0.00092409	0.010650177	0
IgAmp_Adults	OAR24_20863524.1	24	19223435	C	A	0.99891687	0.431688805	2	0.013044495	0.203268361	0.903359958	no	0.000224368	0.011067614	0
IgAmp_Adults	oar3_OAR24_19223590	24	19223590	G	A	0.975223396	0.430306817	2	0.011132934	0.173729494	0.916801087	no	0.00092409	0.010650177	0
IgAmp_Adults	oar3_OAR24_19254025	24	19254025	G	A	0.973057135	0.459927647	2	0.076735465	1.197600594	0.549470442	no	0.049512032	0.032607356	0
IgAmp_Adults	oar3_OAR24_19257774	24	19257774	A	C	0.973057135	0.459927647	2	0.076735465	1.197600594	0.549470442	no	0	-0.016904676	-0.049512032
IgAmp_Adults	oar3_OAR24_19266864	24	19266864	A	G	0.97996209	0.214147555	2	0.717410647	11.1928134	0.003711175	no	0	-0.024910782	-0.232770669
IgAmp_Adults	oar3_OAR24_19342059	24	19342059	A	G	0.994855131	0.059540011	2	0.312608998	4.871409624	0.087536029	no	0	0.101188337	0.037311811
IgAmp_Adults	oar3_OAR24_19345649	24	19345649	A	G	0.994855131	0.059540011	2	0.312608998	4.871409624	0.087536029	no	0	0.101188337	0.037311811
IgAmp_Adults	oar3_OAR24_19346803	24	19346803	A	G	0.994855131	0.059540011	2	0.312608998	4.871409624	0.087536029	no	0	0.101188337	0.037311811
IgAmp_Adults	oar3_OAR24_19392229	24	19392229	A	C	0.99471974	0.059548115	2	0.312608998	4.871409624	0.087536029	no	0	0.101188337	0.037311811
IgAmp_Adults	oar3_OAR24_19393349	24	19393349	G	A	0.979285134	0.214088207	2	0.717410647	11.1928134	0.003711175	no	0.232770669	0.207859887	0
IgAmp_Adults	oar3_OAR24_19408438	24	19408438	G	A	0.973327918	0.32278481	2	0.053331891	0.831696017	0.659780544	no	0.045823533	0.027918273	0
IgAmp_Adults	oar3_OAR24_19411939	24	19411939	A	G	0.986596263	0.10518732	2	0.166888023	2.600875461	0.272412524	no	0	0.053165514	0.143009116
IgAmp_Adults	oar3_OAR24_19415297	24	19415297	A	C	0.968453832	0.488256676	2	0.123309209	1.92479504	0.381975992	no	0	0.027083817	0.061760135
IgAmp_Adults	oar3_OAR24_19422406	24	19422406	C	A	0.969536962	0.425499232	2	0.008062619	0.125854052	0.939011995	no	-0.01544971	-0.006649982	0
IgAmp_Adults	oar3_OAR24_19425641	24	19425641	G	A	0.975358787	0.425111049	2	0.0085848	0.133967485	0.935210405	no	-0.01620388	-0.007659172	0
IgAmp_Adults	oar3_OAR24_19438278	24	19438278	A	C	0.975358787	0.425111049	2	0.0085848	0.133967485	0.935210405	no	0	0.008544708	0.01620388
IgAmp_Adults	oar3_OAR24_19449112	24	19449112	G	A	0.975358787	0.425111049	2	0.0085848	0.133967485	0.935210405	no	-0.01620388	-0.007659172	0
IgAmp_Adults	s59387.1	24	19506791	A	G	0.998781478	0.426596177	2	0.009729476	0.151613243	0.92699545	no	0	0.009617507	0.016844393
IgAmp_Adults	oar3_OAR24_19515653	24	19515653	A	G	0.975358787	0.425111049	2	0.0085848	0.133967485	0.935210405	no	0	0.008544708	0.01620388
IgAmp_Adults	oar3_OAR24_19544142	24	19544142	A	C	0.968860005	0.423071548	2	0.010088159	0.157877188	0.924096668	no	0	0.010437367	0.016767977
IgAmp_Adults	oar3_OAR24_19566970	24	19566970	G	A	0.978066613	0.275193798	2	0.198761624	3.101186567	0.212122088	no	0.084800851	0.087889012	0
IgAmp_Adults	oar3_OAR24_19579007	24	19579007	A	G	0.978066613	0.275193798	2	0.198761624	3.101186567	0.212122088	no	0	0.003088161	-0.084800851
IgAmp_Adults	oar3_OAR24_19579312	24	19579312	G	A	0.978066613	0.275193798	2	0.198761624	3.101186567	0.212122088	no	0.084800851	0.087889012	0
IgAmp_Adults	oar3_OAR24_19585195	24	19585195	G	A	0.973192526	0.322203673	2	0.050774346	0.791785852	0.673078761	no	0.045145391	0.028775153	0
IgAmp_Adults	oar3_OAR24_19592786	24	19592786	A	G	0.973192526	0.322203673	2	0.050774346	0.791785852	0.673078761	no	0	-0.016370238	-0.045145391
IgAmp_Adults	oar3_OAR24_19608737	24	19608737	A	G	0.975088004	0.418078312	2	0.019429095	0.303184667	0.859338533	no	0	0.016478898	0.017552327
IgAmp_Adults	oar3_OAR24_19617905	24	19617905	G	A	0.975088004	0.418078312	2	0.019429095	0.303184667	0.859338533	no	-0.017552327	-0.001073428	0
IgAmp_Adults	oar3_OAR24_19636274	24	19636274	A	G	0.975088004	0.418078312	2	0.019429095	0.303184667	0.859338533	no	0	0.016478898	0.017552327
IgAmp_Adults	oar3_OAR24_19671189	24	19671189	G	A	0.975088004	0.418078312	2	0.019429095	0.303184667	0.859338533	no	-0.017552327	-0.001073428	0
IgAmp_Adults	OAR24_21248784.1	24	19683887	G	A	0.998781478	0.419818354	2	0.016616616	0.258935	0.878563141	no	-0.016283836	-0.00106464	0
IgAmp_Adults	oar3_OAR24_19684986	24	19684986	G	A	0.989168698	0.04482617	2	0.008643299	0.134688083	0.934873511	no	-0.107656586	-0.106958219	0
IgAmp_Adults	oar3_OAR24_19705833	24	19705833	A	G	0.975223396	0.4181591	2	0.019429095	0.303184667	0.859338533	no	0	0.016478898	0.017552327
IgAmp_Adults	oar3_OAR24_19708314	24	19708314	G	A	0.989168698	0.04482617	2	0.008643299	0.134688083	0.934873511	no	-0.107656586	-0.106958219	0
IgAmp_Adults	oar3_OAR24_19714991	24	19714991	A	G	0.989168698	0.04482617	2	0.008643298	0.134688083	0.934873511	no	0	0.000698367	0.107656586
IgAmp_Adults	oar3_OAR24_19716125	24	19716125	G	A	0.975223396	0.418228516	2	0.019429095	0.303184667	0.859338533	no	-0.017552327	-0.001073428	0
IgAmp_Adults	oar3_OAR24_19737583	24	19737583	C	A	0.975223396	0.418228516	2	0.019429095	0.303184667	0.859338533	no	-0.017552327	-0.001073428	0
IgAmp_Adults	OAR24_21308566.1	24	19741398	G	A	0.998646087	0.419739696	2	0.020210289	0.314933778	0.8543051	no	-0.017664715	-0.000867935	0
IgAmp_Adults	oar3_OAR24_19741917	24	19741917	A	C	0.97143244	0.359721254	2	0.190142171	2.965155528	0.227051648	no	0	0.051312098	0.051762807
[truncated: 9,017 more rows]
