# Supplementary material for: The genetic architecture of helminth-specific immune responses in a wild population of Soay sheep (Ovis aries)
Source: PLoS Genet. 2019 Nov 7;15(11):e1008461. doi: 10.1371/journal.pgen.1008461 (PMC6863570; doi:10.1371/journal.pgen.1008461)
Supplement: S7 Table — Start and stop indicate the gene start and stop positions. Strand indicates whether transcription occurs in the forward or reverse strand. Gene_id is the Ensembl identifier for the gene. Gene_name is the gene name associated with the gene_id. Gene_biotype indicates the type of gene (i.e. protein coding, RNA etc). Orthologue is the gene name of orthologues associated with the gene ID, with orthologue count giving the number of unique orthologues. Consensus locus is the gene name or likely gene name based on orthology. (CSV) [file pgen.1008461.s022.csv]

Chromosome	Start	Stop	Strand	gene_id	gene_name	gene_biotype	orthologue	orthologue_count	consensus_locus
10	9429405	9432532	+	ENSOARG00000006691	NA	protein_coding	NA	NA	NA
10	9782801	9785438	+	ENSOARG00000026276	NA	lincRNA	NA	NA	NA
10	10038403	10047165	-	ENSOARG00000026277	NA	lincRNA	NA	NA	NA
10	10274692	10275863	-	ENSOARG00000026278	NA	lincRNA	NA	NA	NA
10	10283950	10359028	+	ENSOARG00000026279	NA	lincRNA	NA	NA	NA
10	10377389	10458439	+	ENSOARG00000026280	NA	lincRNA	NA	NA	NA
10	10494967	10579831	-	ENSOARG00000006695	NA	protein_coding	NA	NA	NA
10	10517947	10581341	-	ENSOARG00000026281	NA	lincRNA	NA	NA	NA
10	11004686	11027898	-	ENSOARG00000006710	OLFM4	protein_coding	NA	NA	OLFM4
10	11047452	11074931	+	ENSOARG00000026282	NA	lincRNA	NA	NA	NA
10	11285076	11288837	+	ENSOARG00000006743	NA	protein_coding	PCDH8	1	PCDH8
10	11320879	11320974	-	ENSOARG00000024983	NA	miRNA	NA	NA	NA
16	11385141	11470669	-	ENSOARG00000005870	PIK3R1	protein_coding	NA	NA	PIK3R1
16	11888602	11888708	+	ENSOARG00000024195	RF00026	snRNA	NA	NA	RF00026
16	12181214	12181456	-	ENSOARG00000005262	NA	protein_coding	COX7B	1	COX7B
16	12393828	12408465	+	ENSOARG00000005907	CD180	protein_coding	NA	NA	CD180
16	12421835	13041016	-	ENSOARG00000005937	MAST4	protein_coding	NA	NA	MAST4
18	67135509	67144388	-	ENSOARG00000006466	ATP5MPL	protein_coding	NA	NA	ATP5MPL
18	67145361	67257200	+	ENSOARG00000006675	TDRD9	protein_coding	NA	NA	TDRD9
18	67154462	67155427	-	ENSOARG00000007089	RD3L	protein_coding	NA	NA	RD3L
18	67266834	67274755	+	ENSOARG00000007159	NA	protein_coding	ASPG	1	ASPG
18	67275657	67278660	+	ENSOARG00000007166	NA	protein_coding	ASPG	1	ASPG
18	67287520	67305825	-	ENSOARG00000026471	NA	lincRNA	NA	NA	NA
18	67310934	67312939	-	ENSOARG00000007170	NA	protein_coding	NA	NA	NA
18	67311632	67313565	+	ENSOARG00000007197	NA	protein_coding	KIF26A	1	KIF26A
18	67317648	67319147	+	ENSOARG00000007222	NA	protein_coding	NA	NA	NA
18	67472341	67985124	+	ENSOARG00000007297	NA	protein_coding	NA	NA	NA
18	67485888	67491638	-	ENSOARG00000026472	NA	lincRNA	NA	NA	NA
18	67490430	67509003	+	ENSOARG00000007347	NA	protein_coding	ASPG	1	ASPG
18	67614333	67615500	-	ENSOARG00000026473	NA	lincRNA	NA	NA	NA
18	67672839	67681368	-	ENSOARG00000026474	NA	lincRNA	NA	NA	NA
18	67675267	67676842	-	ENSOARG00000007370	NA	protein_coding	NA	NA	NA
18	67776751	67843343	+	ENSOARG00000026475	NA	lincRNA	NA	NA	NA
18	67785083	67786978	-	ENSOARG00000007380	NA	protein_coding	NA	NA	NA
18	67818337	67832188	+	ENSOARG00000007483	INF2	protein_coding	NA	NA	INF2
18	67827686	67869950	-	ENSOARG00000026476	NA	lincRNA	NA	NA	NA
18	67844539	67855646	+	ENSOARG00000007702	ADSSL1	protein_coding	NA	NA	ADSSL1
18	67864951	67869554	+	ENSOARG00000007769	SIVA1	protein_coding	NA	NA	SIVA1
18	67874131	67880566	-	ENSOARG00000007807	NA	protein_coding	AKT1	1	AKT1
18	67908395	67909039	+	ENSOARG00000007836	NA	protein_coding	NA	NA	NA
18	67912667	67923835	-	ENSOARG00000007842	TMEM179	protein_coding	NA	NA	TMEM179
18	67971879	67983427	-	ENSOARG00000026477	NA	lincRNA	NA	NA	NA
18	68038860	68044751	+	ENSOARG00000026478	NA	lincRNA	NA	NA	NA
18	68054661	68059241	+	ENSOARG00000026479	NA	lincRNA	NA	NA	NA
18	68056935	68057795	+	ENSOARG00000007893	NA	protein_coding	CEP170B	1	CEP170B
18	68072172	68077408	+	ENSOARG00000007988	PLD4	protein_coding	NA	NA	PLD4
18	68080130	68102383	-	ENSOARG00000008140	AHNAK2	protein_coding	NA	NA	AHNAK2
18	68126712	68131131	+	ENSOARG00000008290	NA	protein_coding	CLBA1	1	CLBA1
18	68136498	68136974	-	ENSOARG00000013958	NA	protein_coding	CDCA4	1	CDCA4
18	68195138	68206717	-	ENSOARG00000008354	NA	protein_coding	JAG2	1	JAG2
18	68222070	68226351	-	ENSOARG00000008396	NUDT14	protein_coding	NA	NA	NUDT14
18	68243944	68250581	+	ENSOARG00000026480	NA	lincRNA	NA	NA	NA
18	68248086	68282165	-	ENSOARG00000008460	BRF1	protein_coding	NA	NA	BRF1
18	68260502	68268003	+	ENSOARG00000008607	BTBD6	protein_coding	NA	NA	BTBD6
18	68343351	68355744	+	ENSOARG00000008679	NA	protein_coding	TEX22	1	TEX22
18	68373351	68376670	+	ENSOARG00000026481	NA	lincRNA	NA	NA	NA
18	68378108	68383612	+	ENSOARG00000008742	NA	protein_coding	TEDC1	1	TEDC1
18	68398579	68399981	+	ENSOARG00000008833	NA	protein_coding	TMEM121	1	TMEM121
18	68448003	68449484	-	ENSOARG00000008862	NA	protein_coding	IGHA	3	IGHA
18	68448003	68449484	-	ENSOARG00000008862	NA	protein_coding	IGHA2	3	IGHA2
18	68448003	68449484	-	ENSOARG00000008862	NA	protein_coding	IGHA1	3	IGHA1
18	68448607	68597128	+	ENSOARG00000026482	NA	lincRNA	NA	NA	NA
18	68462166	68464658	-	ENSOARG00000008994	NA	protein_coding	IGHE	1	IGHE
18	68476764	68486873	-	ENSOARG00000026483	NA	lincRNA	NA	NA	NA
18	68505402	68505972	-	ENSOARG00000009001	NA	protein_coding	NA	NA	NA
18	68526846	68528688	-	ENSOARG00000026484	NA	lincRNA	NA	NA	NA
18	68547748	68551257	-	ENSOARG00000009143	NA	protein_coding	IGHG4	4	IGHG4
18	68547748	68551257	-	ENSOARG00000009143	NA	protein_coding	IGHG2	4	IGHG2
18	68547748	68551257	-	ENSOARG00000009143	NA	protein_coding	IGHG1	4	IGHG1
18	68547748	68551257	-	ENSOARG00000009143	NA	protein_coding	IGHG3	4	IGHG3
18	68591211	68595561	-	ENSOARG00000009269	NA	protein_coding	IGHD	1	IGHD
20	24857084	24862387	+	ENSOARG00000014719	TMEM14A	protein_coding	NA	NA	TMEM14A
20	24871703	24879389	-	ENSOARG00000014759	NA	protein_coding	GSTA1	4	GSTA1
20	24871703	24879389	-	ENSOARG00000014759	NA	protein_coding	GM3776	4	GM3776
20	24871703	24879389	-	ENSOARG00000014759	NA	protein_coding	GM10639	4	GM10639
20	24871703	24879389	-	ENSOARG00000014759	NA	protein_coding	GSTA2	4	GSTA2
20	24932493	24946529	-	ENSOARG00000014902	NA	protein_coding	GSTA1	5	GSTA1
20	24932493	24946529	-	ENSOARG00000014902	NA	protein_coding	GM3776	5	GM3776
20	24932493	24946529	-	ENSOARG00000014902	NA	protein_coding	GM10639	5	GM10639
20	24932493	24946529	-	ENSOARG00000014902	NA	protein_coding	GSTA2	5	GSTA2
20	24932493	24946529	-	ENSOARG00000014902	NA	protein_coding	GSTA5	5	GSTA5
20	24974022	24986390	-	ENSOARG00000015023	NA	protein_coding	GSTA4	2	GSTA4
20	24974022	24986390	-	ENSOARG00000015023	NA	protein_coding	GSTA3	2	GSTA3
20	24974985	24975091	-	ENSOARG00000022299	RF00026	snRNA	NA	NA	RF00026
20	24996933	25013919	-	ENSOARG00000015083	GSTA4	protein_coding	NA	NA	GSTA4
20	25015205	25015535	+	ENSOARG00000023715	RF00100	misc_RNA	NA	NA	RF00100
20	25022035	25048918	-	ENSOARG00000015160	ICK	protein_coding	NA	NA	ICK
20	25069052	25089430	+	ENSOARG00000015254	FBXO9	protein_coding	NA	NA	FBXO9
20	25105161	25123415	-	ENSOARG00000015312	GCM1	protein_coding	NA	NA	GCM1
20	25135326	25135432	-	ENSOARG00000021787	RF00026	snRNA	NA	NA	RF00026
20	25193072	25217903	-	ENSOARG00000015388	ELOVL5	protein_coding	NA	NA	ELOVL5
20	25353186	25356656	-	ENSOARG00000015485	NA	protein_coding	HLA-DQA1	2	HLA-DQA1
20	25353186	25356656	-	ENSOARG00000015485	NA	protein_coding	HLA-DQA2	2	HLA-DQA2
20	25375229	25378720	-	ENSOARG00000026863	NA	lincRNA	NA	NA	NA
20	25398827	25402957	+	ENSOARG00000015646	NA	protein_coding	H2-EB1	1	H2-EB1
20	25450028	25460293	+	ENSOARG00000015660	NA	protein_coding	H2-EB1	1	H2-EB1
20	25501894	25572798	+	ENSOARG00000015707	NA	protein_coding	H2-AA	2	H2-AA
20	25501894	25572798	+	ENSOARG00000015707	NA	protein_coding	BOLA-DQA5	2	BOLA-DQA5
20	25532506	25543103	-	ENSOARG00000015866	HLA-DQB1	protein_coding	NA	NA	HLA-DQB1
20	25594470	25608591	+	ENSOARG00000016098	NA	protein_coding	H2-EB1	1	H2-EB1
20	25666699	25676792	-	ENSOARG00000016257	DQA	protein_coding	NA	NA	DQA
20	25687644	25888178	-	ENSOARG00000026864	NA	lincRNA	NA	NA	NA
20	25736126	25741866	+	ENSOARG00000016496	NA	protein_coding	H2-EB1	1	H2-EB1
20	25774090	25783626	-	ENSOARG00000016610	HLA-DRA	protein_coding	NA	NA	HLA-DRA
20	25793691	25811932	+	ENSOARG00000016780	BTNL2	protein_coding	NA	NA	BTNL2
20	25814994	25824208	-	ENSOARG00000016896	NA	protein_coding	BTN3A2	4	BTN3A2
20	25814994	25824208	-	ENSOARG00000016896	NA	protein_coding	BTN3A3	4	BTN3A3
20	25814994	25824208	-	ENSOARG00000016896	NA	protein_coding	BTNL8	4	BTNL8
20	25814994	25824208	-	ENSOARG00000016896	NA	protein_coding	BTNL3	4	BTNL3
20	25829992	25840656	+	ENSOARG00000017101	NA	protein_coding	BTNL1	1	BTNL1
20	25905183	25927400	+	ENSOARG00000026865	NA	lincRNA	NA	NA	NA
20	25939960	25940307	-	ENSOARG00000008765	NA	protein_coding	RPL30	1	RPL30
20	25941199	25944752	+	ENSOARG00000017117	NA	protein_coding	NA	NA	NA
20	25956706	26015319	+	ENSOARG00000026866	NA	lincRNA	NA	NA	NA
20	26028136	26029599	+	ENSOARG00000017145	NA	protein_coding	NA	NA	NA
20	26080672	26142515	+	ENSOARG00000017293	NA	protein_coding	BC051142	2	BC051142
20	26080672	26142515	+	ENSOARG00000017293	NA	protein_coding	TSBP1	2	TSBP1
20	26237128	26279419	-	ENSOARG00000017380	NA	protein_coding	BTNL4	2	BTNL4
20	26237128	26279419	-	ENSOARG00000017380	NA	protein_coding	BTNL6	2	BTNL6
20	26252128	26353818	-	ENSOARG00000017444	EGFL8	protein_coding	NA	NA	EGFL8
20	26267400	26278594	-	ENSOARG00000017541	NA	protein_coding	BTNL4	2	BTNL4
20	26267400	26278594	-	ENSOARG00000017541	NA	protein_coding	BTNL6	2	BTNL6
20	26277951	26329248	+	ENSOARG00000017546	GPSM3	protein_coding	NA	NA	GPSM3
20	26301244	26326080	+	ENSOARG00000017704	NOTCH4	protein_coding	NA	NA	NOTCH4
20	26330411	26335636	+	ENSOARG00000000135	PBX2	protein_coding	NA	NA	PBX2
20	26336274	26339178	+	ENSOARG00000000355	AGER	protein_coding	NA	NA	AGER
20	26337083	26341900	-	ENSOARG00000000501	RNF5	protein_coding	NA	NA	RNF5
20	26346320	26350772	+	ENSOARG00000000536	AGPAT1	protein_coding	NA	NA	AGPAT1
20	26356044	26498663	-	ENSOARG00000000779	NA	protein_coding	PPT2	2	PPT2
20	26356044	26498663	-	ENSOARG00000000779	NA	protein_coding	PPT2-EGFL8	2	PPT2-EGFL8
20	26365068	26367187	+	ENSOARG00000000847	PRRT1	protein_coding	NA	NA	PRRT1
20	26381712	26382749	+	ENSOARG00000008782	FKBPL	protein_coding	NA	NA	FKBPL
20	26383287	26395801	+	ENSOARG00000000927	ATF6B	protein_coding	NA	NA	ATF6B
20	26408690	26458052	+	ENSOARG00000001254	NA	protein_coding	TNXB	1	TNXB
20	26463053	26475301	-	ENSOARG00000001568	NA	protein_coding	C4B	2	C4B
20	26463053	26475301	-	ENSOARG00000001568	NA	protein_coding	C4A	2	C4A
20	26476520	26479282	+	ENSOARG00000001720	NA	protein_coding	SKIV2L	1	SKIV2L
20	26488703	26495689	+	ENSOARG00000001755	NA	protein_coding	C4B	2	C4B
20	26488703	26495689	+	ENSOARG00000001755	NA	protein_coding	C4A	2	C4A
20	26502171	26515796	-	ENSOARG00000001878	NA	protein_coding	C4B	2	C4B
20	26502171	26515796	-	ENSOARG00000001878	NA	protein_coding	C4A	2	C4A
20	26517026	26525317	-	ENSOARG00000002040	STK19	protein_coding	NA	NA	STK19
20	26525642	26528149	+	ENSOARG00000002332	DXO	protein_coding	NA	NA	DXO
20	26527650	26537547	-	ENSOARG00000002411	NA	protein_coding	SKIV2L	1	SKIV2L
20	26538250	26543407	+	ENSOARG00000002616	NELFE	protein_coding	NA	NA	NELFE
20	26543679	26561667	-	ENSOARG00000002951	NA	protein_coding	GM20547	3	GM20547
20	26543679	26561667	-	ENSOARG00000002951	NA	protein_coding	CFB	3	CFB
20	26543679	26561667	-	ENSOARG00000002951	NA	protein_coding	AL645922.1	3	AL645922.1
20	26591440	26592723	+	ENSOARG00000003106	NA	pseudogene	NA	NA	NA
20	26595554	26607962	+	ENSOARG00000003417	EHMT2	protein_coding	NA	NA	EHMT2
20	26608786	26621915	+	ENSOARG00000003992	SLC44A4	protein_coding	NA	NA	SLC44A4
20	26622429	26625743	+	ENSOARG00000004449	NEU1	protein_coding	NA	NA	NEU1
20	26642728	26642794	-	ENSOARG00000021944	RF00276	snoRNA	NA	NA	RF00276
20	26643371	26643433	-	ENSOARG00000022943	RF00282	snoRNA	NA	NA	RF00282
20	26649266	26651197	-	ENSOARG00000008800	NA	protein_coding	HSPA1B	2	HSPA1B
20	26649266	26651197	-	ENSOARG00000008800	NA	protein_coding	HSPA1A	2	HSPA1A
20	26660385	26662316	-	ENSOARG00000008817	HSPA1A	protein_coding	NA	NA	HSPA1A
20	26664350	26666275	+	ENSOARG00000008834	HSPA1L	protein_coding	NA	NA	HSPA1L
20	26668451	26672219	+	ENSOARG00000004575	LSM2	protein_coding	NA	NA	LSM2
20	26673832	26680831	+	ENSOARG00000004625	NA	protein_coding	VARS	1	VARS
20	26685600	26693606	+	ENSOARG00000004760	VWA7	protein_coding	NA	NA	VWA7
20	26694545	26695976	-	ENSOARG00000004945	SAPCD1	protein_coding	NA	NA	SAPCD1
20	26696498	26709613	-	ENSOARG00000005255	NA	protein_coding	MSH5	2	MSH5
20	26696498	26709613	-	ENSOARG00000005255	NA	protein_coding	MSH5-SAPCD1	2	MSH5-SAPCD1
20	26713897	26718853	+	ENSOARG00000005464	CLIC1	protein_coding	NA	NA	CLIC1
20	26720467	26722702	+	ENSOARG00000005514	DDAH2	protein_coding	NA	NA	DDAH2
20	26724689	26726375	-	ENSOARG00000005696	MPIG6B	protein_coding	NA	NA	MPIG6B
20	26727242	26733320	-	ENSOARG00000005880	LY6G6D	protein_coding	NA	NA	LY6G6D
20	26728137	26730286	+	ENSOARG00000005924	LY6G6C	protein_coding	NA	NA	LY6G6C
20	26735300	26736624	+	ENSOARG00000005973	LY6G6E	protein_coding	NA	NA	LY6G6E
20	26737689	26757161	+	ENSOARG00000006185	ABHD16A	protein_coding	NA	NA	ABHD16A
20	26738310	26741514	-	ENSOARG00000006545	LY6G6F	protein_coding	NA	NA	LY6G6F
20	26762095	26764462	+	ENSOARG00000006599	LY6G5C	protein_coding	NA	NA	LY6G5C
20	26767289	26768301	-	ENSOARG00000006713	NA	protein_coding	LY6G5B	2	LY6G5B
20	26767289	26768301	-	ENSOARG00000006713	NA	protein_coding	AL662899.2	2	AL662899.2
20	26769267	26773584	-	ENSOARG00000006774	CSNK2B	protein_coding	NA	NA	CSNK2B
20	26774469	26776120	+	ENSOARG00000006913	GPANK1	protein_coding	NA	NA	GPANK1
20	26778289	26779182	+	ENSOARG00000008846	C6orf47	protein_coding	NA	NA	C6orf47
20	26780164	26782045	-	ENSOARG00000006964	APOM	protein_coding	NA	NA	APOM
20	26785114	26795160	+	ENSOARG00000007183	BAG6	protein_coding	NA	NA	BAG6
20	26796371	26809306	-	ENSOARG00000007658	PRRC2A	protein_coding	NA	NA	PRRC2A
20	26808882	26809012	-	ENSOARG00000022153	RF00428	snoRNA	NA	NA	RF00428
20	26823544	26825580	-	ENSOARG00000007932	AIF1	protein_coding	NA	NA	AIF1
20	26842084	26844306	+	ENSOARG00000008079	NCR3	protein_coding	NA	NA	NCR3
20	26845046	26846081	-	ENSOARG00000008167	LST1	protein_coding	NA	NA	LST1
20	26850361	26852189	+	ENSOARG00000008259	LTB	protein_coding	NA	NA	LTB
20	26855182	26856951	-	ENSOARG00000008333	TNF	protein_coding	NA	NA	TNF
20	26859002	26859917	-	ENSOARG00000008484	LTA	protein_coding	NA	NA	LTA
20	26871509	26880935	-	ENSOARG00000008551	NFKBIL1	protein_coding	NA	NA	NFKBIL1
20	26882027	26883168	+	ENSOARG00000008745	ATP6V1G2-DDX39B	protein_coding	NA	NA	ATP6V1G2-DDX39B
20	26886817	26886895	+	ENSOARG00000024487	RF00137	snoRNA	NA	NA	RF00137
20	26887456	26896963	+	ENSOARG00000008787	DDX39B	protein_coding	NA	NA	DDX39B
20	26891729	26891805	+	ENSOARG00000022020	RF00137	snoRNA	NA	NA	RF00137
20	26895183	26895296	+	ENSOARG00000023370	NA	miRNA	NA	NA	NA
20	26897476	26898532	-	ENSOARG00000008895	MCCD1	protein_coding	NA	NA	MCCD1
20	26924091	26931702	+	ENSOARG00000009042	NA	protein_coding	H2-D1	35	H2-D1
20	26924091	26931702	+	ENSOARG00000009042	NA	protein_coding	H2-Q1	35	H2-Q1
20	26924091	26931702	+	ENSOARG00000009042	NA	protein_coding	H2-Q2	35	H2-Q2
20	26924091	26931702	+	ENSOARG00000009042	NA	protein_coding	H2-Q4	35	H2-Q4
20	26924091	26931702	+	ENSOARG00000009042	NA	protein_coding	H2-T22	35	H2-T22
20	26924091	26931702	+	ENSOARG00000009042	NA	protein_coding	H2-T23	35	H2-T23
20	26924091	26931702	+	ENSOARG00000009042	NA	protein_coding	GM11127	35	GM11127
20	26924091	26931702	+	ENSOARG00000009042	NA	protein_coding	H2-BL	35	H2-BL
20	26924091	26931702	+	ENSOARG00000009042	NA	protein_coding	H2-T10	35	H2-T10
20	26924091	26931702	+	ENSOARG00000009042	NA	protein_coding	GM7030	35	GM7030
20	26924091	26931702	+	ENSOARG00000009042	NA	protein_coding	GM8909	35	GM8909
20	26924091	26931702	+	ENSOARG00000009042	NA	protein_coding	H2-T3	35	H2-T3
20	26924091	26931702	+	ENSOARG00000009042	NA	protein_coding	H2-M10.2	35	H2-M10.2
20	26924091	26931702	+	ENSOARG00000009042	NA	protein_coding	H2-M10.1	35	H2-M10.1
20	26924091	26931702	+	ENSOARG00000009042	NA	protein_coding	H2-M10.3	35	H2-M10.3
20	26924091	26931702	+	ENSOARG00000009042	NA	protein_coding	H2-M10.4	35	H2-M10.4
20	26924091	26931702	+	ENSOARG00000009042	NA	protein_coding	H2-M5	35	H2-M5
20	26924091	26931702	+	ENSOARG00000009042	NA	protein_coding	H2-M3	35	H2-M3
20	26924091	26931702	+	ENSOARG00000009042	NA	protein_coding	H2-M2	35	H2-M2
20	26924091	26931702	+	ENSOARG00000009042	NA	protein_coding	H2-K1	35	H2-K1
20	26924091	26931702	+	ENSOARG00000009042	NA	protein_coding	H2-M11	35	H2-M11
20	26924091	26931702	+	ENSOARG00000009042	NA	protein_coding	H2-Q5	35	H2-Q5
20	26924091	26931702	+	ENSOARG00000009042	NA	protein_coding	H2-M9	35	H2-M9
20	26924091	26931702	+	ENSOARG00000009042	NA	protein_coding	H2-M1	35	H2-M1
20	26924091	26931702	+	ENSOARG00000009042	NA	protein_coding	H2-Q6	35	H2-Q6
20	26924091	26931702	+	ENSOARG00000009042	NA	protein_coding	H2-Q7	35	H2-Q7
20	26924091	26931702	+	ENSOARG00000009042	NA	protein_coding	H2-M10.5	35	H2-M10.5
20	26924091	26931702	+	ENSOARG00000009042	NA	protein_coding	H2-Q10	35	H2-Q10
20	26924091	26931702	+	ENSOARG00000009042	NA	protein_coding	H2-M10.6	35	H2-M10.6
20	26924091	26931702	+	ENSOARG00000009042	NA	protein_coding	HLA-F	35	HLA-F
20	26924091	26931702	+	ENSOARG00000009042	NA	protein_coding	HLA-G	35	HLA-G
20	26924091	26931702	+	ENSOARG00000009042	NA	protein_coding	HLA-A	35	HLA-A
20	26924091	26931702	+	ENSOARG00000009042	NA	protein_coding	HLA-E	35	HLA-E
20	26924091	26931702	+	ENSOARG00000009042	NA	protein_coding	HLA-C	35	HLA-C
20	26924091	26931702	+	ENSOARG00000009042	NA	protein_coding	HLA-B	35	HLA-B
20	26943408	26967114	+	ENSOARG00000009357	NA	protein_coding	H2-D1	35	H2-D1
20	26943408	26967114	+	ENSOARG00000009357	NA	protein_coding	H2-Q1	35	H2-Q1
20	26943408	26967114	+	ENSOARG00000009357	NA	protein_coding	H2-Q2	35	H2-Q2
20	26943408	26967114	+	ENSOARG00000009357	NA	protein_coding	H2-Q4	35	H2-Q4
20	26943408	26967114	+	ENSOARG00000009357	NA	protein_coding	H2-T22	35	H2-T22
20	26943408	26967114	+	ENSOARG00000009357	NA	protein_coding	H2-T23	35	H2-T23
20	26943408	26967114	+	ENSOARG00000009357	NA	protein_coding	GM11127	35	GM11127
20	26943408	26967114	+	ENSOARG00000009357	NA	protein_coding	H2-BL	35	H2-BL
20	26943408	26967114	+	ENSOARG00000009357	NA	protein_coding	H2-T10	35	H2-T10
20	26943408	26967114	+	ENSOARG00000009357	NA	protein_coding	GM7030	35	GM7030
20	26943408	26967114	+	ENSOARG00000009357	NA	protein_coding	GM8909	35	GM8909
20	26943408	26967114	+	ENSOARG00000009357	NA	protein_coding	H2-T3	35	H2-T3
20	26943408	26967114	+	ENSOARG00000009357	NA	protein_coding	H2-M10.2	35	H2-M10.2
20	26943408	26967114	+	ENSOARG00000009357	NA	protein_coding	H2-M10.1	35	H2-M10.1
20	26943408	26967114	+	ENSOARG00000009357	NA	protein_coding	H2-M10.3	35	H2-M10.3
20	26943408	26967114	+	ENSOARG00000009357	NA	protein_coding	H2-M10.4	35	H2-M10.4
20	26943408	26967114	+	ENSOARG00000009357	NA	protein_coding	H2-M5	35	H2-M5
20	26943408	26967114	+	ENSOARG00000009357	NA	protein_coding	H2-M3	35	H2-M3
20	26943408	26967114	+	ENSOARG00000009357	NA	protein_coding	H2-M2	35	H2-M2
20	26943408	26967114	+	ENSOARG00000009357	NA	protein_coding	H2-K1	35	H2-K1
20	26943408	26967114	+	ENSOARG00000009357	NA	protein_coding	H2-M11	35	H2-M11
20	26943408	26967114	+	ENSOARG00000009357	NA	protein_coding	H2-Q5	35	H2-Q5
20	26943408	26967114	+	ENSOARG00000009357	NA	protein_coding	H2-M9	35	H2-M9
20	26943408	26967114	+	ENSOARG00000009357	NA	protein_coding	H2-M1	35	H2-M1
20	26943408	26967114	+	ENSOARG00000009357	NA	protein_coding	H2-Q6	35	H2-Q6
20	26943408	26967114	+	ENSOARG00000009357	NA	protein_coding	H2-Q7	35	H2-Q7
20	26943408	26967114	+	ENSOARG00000009357	NA	protein_coding	H2-M10.5	35	H2-M10.5
20	26943408	26967114	+	ENSOARG00000009357	NA	protein_coding	H2-Q10	35	H2-Q10
20	26943408	26967114	+	ENSOARG00000009357	NA	protein_coding	H2-M10.6	35	H2-M10.6
20	26943408	26967114	+	ENSOARG00000009357	NA	protein_coding	HLA-F	35	HLA-F
20	26943408	26967114	+	ENSOARG00000009357	NA	protein_coding	HLA-G	35	HLA-G
20	26943408	26967114	+	ENSOARG00000009357	NA	protein_coding	HLA-A	35	HLA-A
20	26943408	26967114	+	ENSOARG00000009357	NA	protein_coding	HLA-E	35	HLA-E
20	26943408	26967114	+	ENSOARG00000009357	NA	protein_coding	HLA-C	35	HLA-C
20	26943408	26967114	+	ENSOARG00000009357	NA	protein_coding	HLA-B	35	HLA-B
20	26955054	26960989	+	ENSOARG00000026867	NA	lincRNA	NA	NA	NA
20	26989277	26991381	+	ENSOARG00000009395	NA	protein_coding	H2-D1	35	H2-D1
20	26989277	26991381	+	ENSOARG00000009395	NA	protein_coding	H2-Q1	35	H2-Q1
20	26989277	26991381	+	ENSOARG00000009395	NA	protein_coding	H2-Q2	35	H2-Q2
20	26989277	26991381	+	ENSOARG00000009395	NA	protein_coding	H2-Q4	35	H2-Q4
20	26989277	26991381	+	ENSOARG00000009395	NA	protein_coding	H2-T22	35	H2-T22
20	26989277	26991381	+	ENSOARG00000009395	NA	protein_coding	H2-T23	35	H2-T23
20	26989277	26991381	+	ENSOARG00000009395	NA	protein_coding	GM11127	35	GM11127
20	26989277	26991381	+	ENSOARG00000009395	NA	protein_coding	H2-BL	35	H2-BL
20	26989277	26991381	+	ENSOARG00000009395	NA	protein_coding	H2-T10	35	H2-T10
20	26989277	26991381	+	ENSOARG00000009395	NA	protein_coding	GM7030	35	GM7030
20	26989277	26991381	+	ENSOARG00000009395	NA	protein_coding	GM8909	35	GM8909
20	26989277	26991381	+	ENSOARG00000009395	NA	protein_coding	H2-T3	35	H2-T3
20	26989277	26991381	+	ENSOARG00000009395	NA	protein_coding	H2-M10.2	35	H2-M10.2
20	26989277	26991381	+	ENSOARG00000009395	NA	protein_coding	H2-M10.1	35	H2-M10.1
20	26989277	26991381	+	ENSOARG00000009395	NA	protein_coding	H2-M10.3	35	H2-M10.3
20	26989277	26991381	+	ENSOARG00000009395	NA	protein_coding	H2-M10.4	35	H2-M10.4
20	26989277	26991381	+	ENSOARG00000009395	NA	protein_coding	H2-M5	35	H2-M5
20	26989277	26991381	+	ENSOARG00000009395	NA	protein_coding	H2-M3	35	H2-M3
20	26989277	26991381	+	ENSOARG00000009395	NA	protein_coding	H2-M2	35	H2-M2
20	26989277	26991381	+	ENSOARG00000009395	NA	protein_coding	H2-K1	35	H2-K1
20	26989277	26991381	+	ENSOARG00000009395	NA	protein_coding	H2-M11	35	H2-M11
20	26989277	26991381	+	ENSOARG00000009395	NA	protein_coding	H2-Q5	35	H2-Q5
20	26989277	26991381	+	ENSOARG00000009395	NA	protein_coding	H2-M9	35	H2-M9
20	26989277	26991381	+	ENSOARG00000009395	NA	protein_coding	H2-M1	35	H2-M1
20	26989277	26991381	+	ENSOARG00000009395	NA	protein_coding	H2-Q6	35	H2-Q6
20	26989277	26991381	+	ENSOARG00000009395	NA	protein_coding	H2-Q7	35	H2-Q7
20	26989277	26991381	+	ENSOARG00000009395	NA	protein_coding	H2-M10.5	35	H2-M10.5
20	26989277	26991381	+	ENSOARG00000009395	NA	protein_coding	H2-Q10	35	H2-Q10
20	26989277	26991381	+	ENSOARG00000009395	NA	protein_coding	H2-M10.6	35	H2-M10.6
20	26989277	26991381	+	ENSOARG00000009395	NA	protein_coding	HLA-F	35	HLA-F
20	26989277	26991381	+	ENSOARG00000009395	NA	protein_coding	HLA-G	35	HLA-G
20	26989277	26991381	+	ENSOARG00000009395	NA	protein_coding	HLA-A	35	HLA-A
20	26989277	26991381	+	ENSOARG00000009395	NA	protein_coding	HLA-E	35	HLA-E
20	26989277	26991381	+	ENSOARG00000009395	NA	protein_coding	HLA-C	35	HLA-C
20	26989277	26991381	+	ENSOARG00000009395	NA	protein_coding	HLA-B	35	HLA-B
20	27016476	27019529	+	ENSOARG00000009552	NA	protein_coding	H2-D1	35	H2-D1
20	27016476	27019529	+	ENSOARG00000009552	NA	protein_coding	H2-Q1	35	H2-Q1
20	27016476	27019529	+	ENSOARG00000009552	NA	protein_coding	H2-Q2	35	H2-Q2
20	27016476	27019529	+	ENSOARG00000009552	NA	protein_coding	H2-Q4	35	H2-Q4
20	27016476	27019529	+	ENSOARG00000009552	NA	protein_coding	H2-T22	35	H2-T22
20	27016476	27019529	+	ENSOARG00000009552	NA	protein_coding	H2-T23	35	H2-T23
20	27016476	27019529	+	ENSOARG00000009552	NA	protein_coding	GM11127	35	GM11127
20	27016476	27019529	+	ENSOARG00000009552	NA	protein_coding	H2-BL	35	H2-BL
20	27016476	27019529	+	ENSOARG00000009552	NA	protein_coding	H2-T10	35	H2-T10
20	27016476	27019529	+	ENSOARG00000009552	NA	protein_coding	GM7030	35	GM7030
20	27016476	27019529	+	ENSOARG00000009552	NA	protein_coding	GM8909	35	GM8909
20	27016476	27019529	+	ENSOARG00000009552	NA	protein_coding	H2-T3	35	H2-T3
20	27016476	27019529	+	ENSOARG00000009552	NA	protein_coding	H2-M10.2	35	H2-M10.2
20	27016476	27019529	+	ENSOARG00000009552	NA	protein_coding	H2-M10.1	35	H2-M10.1
20	27016476	27019529	+	ENSOARG00000009552	NA	protein_coding	H2-M10.3	35	H2-M10.3
20	27016476	27019529	+	ENSOARG00000009552	NA	protein_coding	H2-M10.4	35	H2-M10.4
20	27016476	27019529	+	ENSOARG00000009552	NA	protein_coding	H2-M5	35	H2-M5
20	27016476	27019529	+	ENSOARG00000009552	NA	protein_coding	H2-M3	35	H2-M3
20	27016476	27019529	+	ENSOARG00000009552	NA	protein_coding	H2-M2	35	H2-M2
20	27016476	27019529	+	ENSOARG00000009552	NA	protein_coding	H2-K1	35	H2-K1
20	27016476	27019529	+	ENSOARG00000009552	NA	protein_coding	H2-M11	35	H2-M11
20	27016476	27019529	+	ENSOARG00000009552	NA	protein_coding	H2-Q5	35	H2-Q5
20	27016476	27019529	+	ENSOARG00000009552	NA	protein_coding	H2-M9	35	H2-M9
20	27016476	27019529	+	ENSOARG00000009552	NA	protein_coding	H2-M1	35	H2-M1
20	27016476	27019529	+	ENSOARG00000009552	NA	protein_coding	H2-Q6	35	H2-Q6
20	27016476	27019529	+	ENSOARG00000009552	NA	protein_coding	H2-Q7	35	H2-Q7
20	27016476	27019529	+	ENSOARG00000009552	NA	protein_coding	H2-M10.5	35	H2-M10.5
20	27016476	27019529	+	ENSOARG00000009552	NA	protein_coding	H2-Q10	35	H2-Q10
20	27016476	27019529	+	ENSOARG00000009552	NA	protein_coding	H2-M10.6	35	H2-M10.6
20	27016476	27019529	+	ENSOARG00000009552	NA	protein_coding	HLA-F	35	HLA-F
20	27016476	27019529	+	ENSOARG00000009552	NA	protein_coding	HLA-G	35	HLA-G
20	27016476	27019529	+	ENSOARG00000009552	NA	protein_coding	HLA-A	35	HLA-A
20	27016476	27019529	+	ENSOARG00000009552	NA	protein_coding	HLA-E	35	HLA-E
20	27016476	27019529	+	ENSOARG00000009552	NA	protein_coding	HLA-C	35	HLA-C
20	27016476	27019529	+	ENSOARG00000009552	NA	protein_coding	HLA-B	35	HLA-B
20	27025994	27032602	-	ENSOARG00000009868	NA	protein_coding	MILL1	5	MILL1
20	27025994	27032602	-	ENSOARG00000009868	NA	protein_coding	MILL2	5	MILL2
20	27025994	27032602	-	ENSOARG00000009868	NA	protein_coding	MICA	5	MICA
20	27025994	27032602	-	ENSOARG00000009868	NA	protein_coding	MICB	5	MICB
20	27025994	27032602	-	ENSOARG00000009868	NA	protein_coding	MIC2	5	MIC2
20	27059825	27064312	+	ENSOARG00000010006	NA	protein_coding	POU5F1	2	POU5F1
20	27059825	27064312	+	ENSOARG00000010006	NA	protein_coding	POU5F1B	2	POU5F1B
20	27066140	27068793	-	ENSOARG00000010190	TCF19	protein_coding	NA	NA	TCF19
20	27070313	27081285	+	ENSOARG00000010321	CCHCR1	protein_coding	NA	NA	CCHCR1
20	27083482	27084528	+	ENSOARG00000010491	PSORS1C2	protein_coding	NA	NA	PSORS1C2
20	27100977	27104737	+	ENSOARG00000010516	CDSN	protein_coding	NA	NA	CDSN
20	27108833	27109953	+	ENSOARG00000010524	C6orf15	protein_coding	NA	NA	C6orf15
20	27113964	27120925	+	ENSOARG00000026868	NA	lincRNA	NA	NA	NA
20	27133729	27141475	+	ENSOARG00000010572	NA	protein_coding	H2-D1	35	H2-D1
20	27133729	27141475	+	ENSOARG00000010572	NA	protein_coding	H2-Q1	35	H2-Q1
20	27133729	27141475	+	ENSOARG00000010572	NA	protein_coding	H2-Q2	35	H2-Q2
20	27133729	27141475	+	ENSOARG00000010572	NA	protein_coding	H2-Q4	35	H2-Q4
20	27133729	27141475	+	ENSOARG00000010572	NA	protein_coding	H2-T22	35	H2-T22
20	27133729	27141475	+	ENSOARG00000010572	NA	protein_coding	H2-T23	35	H2-T23
20	27133729	27141475	+	ENSOARG00000010572	NA	protein_coding	GM11127	35	GM11127
20	27133729	27141475	+	ENSOARG00000010572	NA	protein_coding	H2-BL	35	H2-BL
20	27133729	27141475	+	ENSOARG00000010572	NA	protein_coding	H2-T10	35	H2-T10
20	27133729	27141475	+	ENSOARG00000010572	NA	protein_coding	GM7030	35	GM7030
20	27133729	27141475	+	ENSOARG00000010572	NA	protein_coding	GM8909	35	GM8909
20	27133729	27141475	+	ENSOARG00000010572	NA	protein_coding	H2-T3	35	H2-T3
20	27133729	27141475	+	ENSOARG00000010572	NA	protein_coding	H2-M10.2	35	H2-M10.2
20	27133729	27141475	+	ENSOARG00000010572	NA	protein_coding	H2-M10.1	35	H2-M10.1
20	27133729	27141475	+	ENSOARG00000010572	NA	protein_coding	H2-M10.3	35	H2-M10.3
20	27133729	27141475	+	ENSOARG00000010572	NA	protein_coding	H2-M10.4	35	H2-M10.4
20	27133729	27141475	+	ENSOARG00000010572	NA	protein_coding	H2-M5	35	H2-M5
20	27133729	27141475	+	ENSOARG00000010572	NA	protein_coding	H2-M3	35	H2-M3
20	27133729	27141475	+	ENSOARG00000010572	NA	protein_coding	H2-M2	35	H2-M2
20	27133729	27141475	+	ENSOARG00000010572	NA	protein_coding	H2-K1	35	H2-K1
20	27133729	27141475	+	ENSOARG00000010572	NA	protein_coding	H2-M11	35	H2-M11
20	27133729	27141475	+	ENSOARG00000010572	NA	protein_coding	H2-Q5	35	H2-Q5
20	27133729	27141475	+	ENSOARG00000010572	NA	protein_coding	H2-M9	35	H2-M9
20	27133729	27141475	+	ENSOARG00000010572	NA	protein_coding	H2-M1	35	H2-M1
20	27133729	27141475	+	ENSOARG00000010572	NA	protein_coding	H2-Q6	35	H2-Q6
20	27133729	27141475	+	ENSOARG00000010572	NA	protein_coding	H2-Q7	35	H2-Q7
20	27133729	27141475	+	ENSOARG00000010572	NA	protein_coding	H2-M10.5	35	H2-M10.5
20	27133729	27141475	+	ENSOARG00000010572	NA	protein_coding	H2-Q10	35	H2-Q10
20	27133729	27141475	+	ENSOARG00000010572	NA	protein_coding	H2-M10.6	35	H2-M10.6
20	27133729	27141475	+	ENSOARG00000010572	NA	protein_coding	HLA-F	35	HLA-F
20	27133729	27141475	+	ENSOARG00000010572	NA	protein_coding	HLA-G	35	HLA-G
20	27133729	27141475	+	ENSOARG00000010572	NA	protein_coding	HLA-A	35	HLA-A
20	27133729	27141475	+	ENSOARG00000010572	NA	protein_coding	HLA-E	35	HLA-E
20	27133729	27141475	+	ENSOARG00000010572	NA	protein_coding	HLA-C	35	HLA-C
20	27133729	27141475	+	ENSOARG00000010572	NA	protein_coding	HLA-B	35	HLA-B
20	27152580	27156546	-	ENSOARG00000026869	NA	lincRNA	NA	NA	NA
20	27158547	27158756	+	ENSOARG00000008853	NA	protein_coding	NA	NA	NA
20	27166043	27167652	-	ENSOARG00000010685	NA	protein_coding	NA	NA	NA
20	27187822	27197278	-	ENSOARG00000010692	NA	protein_coding	MUCL3	1	MUCL3
20	27206616	27207209	+	ENSOARG00000010735	SFTA2	protein_coding	NA	NA	SFTA2
20	27208088	27208191	+	ENSOARG00000023991	RF00026	snRNA	NA	NA	RF00026
20	27210803	27222417	-	ENSOARG00000010844	VARS2	protein_coding	NA	NA	VARS2
20	27223403	27231106	-	ENSOARG00000010909	GTF2H4	protein_coding	NA	NA	GTF2H4
20	27240066	27250548	-	ENSOARG00000011147	DDR1	protein_coding	NA	NA	DDR1
20	27350693	27351260	+	ENSOARG00000011463	IER3	protein_coding	NA	NA	IER3
20	27352471	27365251	+	ENSOARG00000011485	FLOT1	protein_coding	NA	NA	FLOT1
20	27363648	27367690	-	ENSOARG00000011626	TUBB	protein_coding	NA	NA	TUBB
20	27369818	27383146	+	ENSOARG00000011746	MDC1	protein_coding	NA	NA	MDC1
20	27386596	27388894	+	ENSOARG00000011930	NRM	protein_coding	NA	NA	NRM
20	27391396	27398933	+	ENSOARG00000011974	PPP1R18	protein_coding	NA	NA	PPP1R18
20	27392585	27392679	-	ENSOARG00000024890	NA	miRNA	NA	NA	NA
20	27402880	27414764	+	ENSOARG00000012046	DHX16	protein_coding	NA	NA	DHX16
20	27415216	27418630	-	ENSOARG00000012271	C6orf136	protein_coding	NA	NA	C6orf136
20	27419172	27432217	-	ENSOARG00000012395	ATAT1	protein_coding	NA	NA	ATAT1
20	27432318	27439013	-	ENSOARG00000012647	MRPS18B	protein_coding	NA	NA	MRPS18B
20	27446468	27454847	+	ENSOARG00000012809	PPP1R10	protein_coding	NA	NA	PPP1R10
20	27460680	27462322	+	ENSOARG00000012840	RPP21	protein_coding	NA	NA	RPP21
20	27487101	27494543	-	ENSOARG00000012966	GNL1	protein_coding	NA	NA	GNL1
20	27495135	27499475	+	ENSOARG00000013225	PRR3	protein_coding	NA	NA	PRR3
20	27506061	27518579	-	ENSOARG00000013405	ABCF1	protein_coding	NA	NA	ABCF1
20	27510213	27510325	-	ENSOARG00000025115	MIR877	miRNA	NA	NA	MIR877
20	27531825	27542124	-	ENSOARG00000013795	TRIM39	protein_coding	NA	NA	TRIM39
20	27544969	27577813	+	ENSOARG00000013856	NA	protein_coding	H2-T24	1	H2-T24
20	27583586	27583911	+	ENSOARG00000021909	RF00100	misc_RNA	NA	NA	RF00100
20	27596843	27600002	-	ENSOARG00000014069	NA	protein_coding	H2-D1	35	H2-D1
20	27596843	27600002	-	ENSOARG00000014069	NA	protein_coding	H2-Q1	35	H2-Q1
20	27596843	27600002	-	ENSOARG00000014069	NA	protein_coding	H2-Q2	35	H2-Q2
20	27596843	27600002	-	ENSOARG00000014069	NA	protein_coding	H2-Q4	35	H2-Q4
20	27596843	27600002	-	ENSOARG00000014069	NA	protein_coding	H2-T22	35	H2-T22
20	27596843	27600002	-	ENSOARG00000014069	NA	protein_coding	H2-T23	35	H2-T23
20	27596843	27600002	-	ENSOARG00000014069	NA	protein_coding	GM11127	35	GM11127
20	27596843	27600002	-	ENSOARG00000014069	NA	protein_coding	H2-BL	35	H2-BL
20	27596843	27600002	-	ENSOARG00000014069	NA	protein_coding	H2-T10	35	H2-T10
20	27596843	27600002	-	ENSOARG00000014069	NA	protein_coding	GM7030	35	GM7030
20	27596843	27600002	-	ENSOARG00000014069	NA	protein_coding	GM8909	35	GM8909
20	27596843	27600002	-	ENSOARG00000014069	NA	protein_coding	H2-T3	35	H2-T3
20	27596843	27600002	-	ENSOARG00000014069	NA	protein_coding	H2-M10.2	35	H2-M10.2
20	27596843	27600002	-	ENSOARG00000014069	NA	protein_coding	H2-M10.1	35	H2-M10.1
20	27596843	27600002	-	ENSOARG00000014069	NA	protein_coding	H2-M10.3	35	H2-M10.3
20	27596843	27600002	-	ENSOARG00000014069	NA	protein_coding	H2-M10.4	35	H2-M10.4
20	27596843	27600002	-	ENSOARG00000014069	NA	protein_coding	H2-M5	35	H2-M5
20	27596843	27600002	-	ENSOARG00000014069	NA	protein_coding	H2-M3	35	H2-M3
20	27596843	27600002	-	ENSOARG00000014069	NA	protein_coding	H2-M2	35	H2-M2
20	27596843	27600002	-	ENSOARG00000014069	NA	protein_coding	H2-K1	35	H2-K1
20	27596843	27600002	-	ENSOARG00000014069	NA	protein_coding	H2-M11	35	H2-M11
20	27596843	27600002	-	ENSOARG00000014069	NA	protein_coding	H2-Q5	35	H2-Q5
20	27596843	27600002	-	ENSOARG00000014069	NA	protein_coding	H2-M9	35	H2-M9
20	27596843	27600002	-	ENSOARG00000014069	NA	protein_coding	H2-M1	35	H2-M1
20	27596843	27600002	-	ENSOARG00000014069	NA	protein_coding	H2-Q6	35	H2-Q6
20	27596843	27600002	-	ENSOARG00000014069	NA	protein_coding	H2-Q7	35	H2-Q7
20	27596843	27600002	-	ENSOARG00000014069	NA	protein_coding	H2-M10.5	35	H2-M10.5
20	27596843	27600002	-	ENSOARG00000014069	NA	protein_coding	H2-Q10	35	H2-Q10
20	27596843	27600002	-	ENSOARG00000014069	NA	protein_coding	H2-M10.6	35	H2-M10.6
20	27596843	27600002	-	ENSOARG00000014069	NA	protein_coding	HLA-F	35	HLA-F
20	27596843	27600002	-	ENSOARG00000014069	NA	protein_coding	HLA-G	35	HLA-G
20	27596843	27600002	-	ENSOARG00000014069	NA	protein_coding	HLA-A	35	HLA-A
20	27596843	27600002	-	ENSOARG00000014069	NA	protein_coding	HLA-E	35	HLA-E
20	27596843	27600002	-	ENSOARG00000014069	NA	protein_coding	HLA-C	35	HLA-C
20	27596843	27600002	-	ENSOARG00000014069	NA	protein_coding	HLA-B	35	HLA-B
20	27675151	27678490	-	ENSOARG00000014493	NA	protein_coding	H2-D1	35	H2-D1
20	27675151	27678490	-	ENSOARG00000014493	NA	protein_coding	H2-Q1	35	H2-Q1
20	27675151	27678490	-	ENSOARG00000014493	NA	protein_coding	H2-Q2	35	H2-Q2
20	27675151	27678490	-	ENSOARG00000014493	NA	protein_coding	H2-Q4	35	H2-Q4
20	27675151	27678490	-	ENSOARG00000014493	NA	protein_coding	H2-T22	35	H2-T22
20	27675151	27678490	-	ENSOARG00000014493	NA	protein_coding	H2-T23	35	H2-T23
20	27675151	27678490	-	ENSOARG00000014493	NA	protein_coding	GM11127	35	GM11127
20	27675151	27678490	-	ENSOARG00000014493	NA	protein_coding	H2-BL	35	H2-BL
20	27675151	27678490	-	ENSOARG00000014493	NA	protein_coding	H2-T10	35	H2-T10
20	27675151	27678490	-	ENSOARG00000014493	NA	protein_coding	GM7030	35	GM7030
20	27675151	27678490	-	ENSOARG00000014493	NA	protein_coding	GM8909	35	GM8909
20	27675151	27678490	-	ENSOARG00000014493	NA	protein_coding	H2-T3	35	H2-T3
20	27675151	27678490	-	ENSOARG00000014493	NA	protein_coding	H2-M10.2	35	H2-M10.2
20	27675151	27678490	-	ENSOARG00000014493	NA	protein_coding	H2-M10.1	35	H2-M10.1
20	27675151	27678490	-	ENSOARG00000014493	NA	protein_coding	H2-M10.3	35	H2-M10.3
20	27675151	27678490	-	ENSOARG00000014493	NA	protein_coding	H2-M10.4	35	H2-M10.4
20	27675151	27678490	-	ENSOARG00000014493	NA	protein_coding	H2-M5	35	H2-M5
20	27675151	27678490	-	ENSOARG00000014493	NA	protein_coding	H2-M3	35	H2-M3
20	27675151	27678490	-	ENSOARG00000014493	NA	protein_coding	H2-M2	35	H2-M2
20	27675151	27678490	-	ENSOARG00000014493	NA	protein_coding	H2-K1	35	H2-K1
20	27675151	27678490	-	ENSOARG00000014493	NA	protein_coding	H2-M11	35	H2-M11
20	27675151	27678490	-	ENSOARG00000014493	NA	protein_coding	H2-Q5	35	H2-Q5
20	27675151	27678490	-	ENSOARG00000014493	NA	protein_coding	H2-M9	35	H2-M9
20	27675151	27678490	-	ENSOARG00000014493	NA	protein_coding	H2-M1	35	H2-M1
20	27675151	27678490	-	ENSOARG00000014493	NA	protein_coding	H2-Q6	35	H2-Q6
20	27675151	27678490	-	ENSOARG00000014493	NA	protein_coding	H2-Q7	35	H2-Q7
20	27675151	27678490	-	ENSOARG00000014493	NA	protein_coding	H2-M10.5	35	H2-M10.5
20	27675151	27678490	-	ENSOARG00000014493	NA	protein_coding	H2-Q10	35	H2-Q10
20	27675151	27678490	-	ENSOARG00000014493	NA	protein_coding	H2-M10.6	35	H2-M10.6
20	27675151	27678490	-	ENSOARG00000014493	NA	protein_coding	HLA-F	35	HLA-F
20	27675151	27678490	-	ENSOARG00000014493	NA	protein_coding	HLA-G	35	HLA-G
20	27675151	27678490	-	ENSOARG00000014493	NA	protein_coding	HLA-A	35	HLA-A
20	27675151	27678490	-	ENSOARG00000014493	NA	protein_coding	HLA-E	35	HLA-E
20	27675151	27678490	-	ENSOARG00000014493	NA	protein_coding	HLA-C	35	HLA-C
20	27675151	27678490	-	ENSOARG00000014493	NA	protein_coding	HLA-B	35	HLA-B
20	27702367	27705756	-	ENSOARG00000025162	NA	protein_coding	NA	NA	NA
20	27766473	27769637	-	ENSOARG00000015002	NA	protein_coding	H2-D1	36	H2-D1
20	27766473	27769637	-	ENSOARG00000015002	NA	protein_coding	H2-Q1	36	H2-Q1
20	27766473	27769637	-	ENSOARG00000015002	NA	protein_coding	H2-Q2	36	H2-Q2
20	27766473	27769637	-	ENSOARG00000015002	NA	protein_coding	H2-Q4	36	H2-Q4
20	27766473	27769637	-	ENSOARG00000015002	NA	protein_coding	H2-T22	36	H2-T22
20	27766473	27769637	-	ENSOARG00000015002	NA	protein_coding	H2-T23	36	H2-T23
20	27766473	27769637	-	ENSOARG00000015002	NA	protein_coding	GM11127	36	GM11127
20	27766473	27769637	-	ENSOARG00000015002	NA	protein_coding	H2-BL	36	H2-BL
20	27766473	27769637	-	ENSOARG00000015002	NA	protein_coding	H2-T10	36	H2-T10
20	27766473	27769637	-	ENSOARG00000015002	NA	protein_coding	GM7030	36	GM7030
20	27766473	27769637	-	ENSOARG00000015002	NA	protein_coding	GM8909	36	GM8909
20	27766473	27769637	-	ENSOARG00000015002	NA	protein_coding	H2-T3	36	H2-T3
20	27766473	27769637	-	ENSOARG00000015002	NA	protein_coding	H2-M10.2	36	H2-M10.2
20	27766473	27769637	-	ENSOARG00000015002	NA	protein_coding	H2-M10.1	36	H2-M10.1
20	27766473	27769637	-	ENSOARG00000015002	NA	protein_coding	H2-M10.3	36	H2-M10.3
20	27766473	27769637	-	ENSOARG00000015002	NA	protein_coding	H2-M10.4	36	H2-M10.4
20	27766473	27769637	-	ENSOARG00000015002	NA	protein_coding	H2-M5	36	H2-M5
20	27766473	27769637	-	ENSOARG00000015002	NA	protein_coding	H2-M3	36	H2-M3
20	27766473	27769637	-	ENSOARG00000015002	NA	protein_coding	H2-M2	36	H2-M2
20	27766473	27769637	-	ENSOARG00000015002	NA	protein_coding	H2-K1	36	H2-K1
20	27766473	27769637	-	ENSOARG00000015002	NA	protein_coding	H2-M11	36	H2-M11
20	27766473	27769637	-	ENSOARG00000015002	NA	protein_coding	H2-Q5	36	H2-Q5
20	27766473	27769637	-	ENSOARG00000015002	NA	protein_coding	H2-M9	36	H2-M9
20	27766473	27769637	-	ENSOARG00000015002	NA	protein_coding	H2-M1	36	H2-M1
20	27766473	27769637	-	ENSOARG00000015002	NA	protein_coding	H2-Q6	36	H2-Q6
20	27766473	27769637	-	ENSOARG00000015002	NA	protein_coding	H2-Q7	36	H2-Q7
20	27766473	27769637	-	ENSOARG00000015002	NA	protein_coding	H2-M10.5	36	H2-M10.5
20	27766473	27769637	-	ENSOARG00000015002	NA	protein_coding	H2-Q10	36	H2-Q10
20	27766473	27769637	-	ENSOARG00000015002	NA	protein_coding	H2-M10.6	36	H2-M10.6
20	27766473	27769637	-	ENSOARG00000015002	NA	protein_coding	HLA-F	36	HLA-F
20	27766473	27769637	-	ENSOARG00000015002	NA	protein_coding	HLA-G	36	HLA-G
20	27766473	27769637	-	ENSOARG00000015002	NA	protein_coding	HLA-A	36	HLA-A
20	27766473	27769637	-	ENSOARG00000015002	NA	protein_coding	HLA-E	36	HLA-E
20	27766473	27769637	-	ENSOARG00000015002	NA	protein_coding	HLA-C	36	HLA-C
20	27766473	27769637	-	ENSOARG00000015002	NA	protein_coding	HLA-B	36	HLA-B
20	27766473	27769637	-	ENSOARG00000015002	NA	protein_coding	BOLA	36	BOLA
20	27786720	27794159	-	ENSOARG00000015427	NA	protein_coding	NA	NA	NA
20	27803750	27804406	+	ENSOARG00000015453	NA	pseudogene	NA	NA	NA
20	27814365	27815844	+	ENSOARG00000015548	NA	protein_coding	RPF2	1	RPF2
20	27829509	27841605	+	ENSOARG00000015605	TRIM26	protein_coding	NA	NA	TRIM26
20	27852316	27865222	-	ENSOARG00000015773	TRIM15	protein_coding	NA	NA	TRIM15
20	27868069	27876486	+	ENSOARG00000016038	TRIM10	protein_coding	NA	NA	TRIM10
20	27880570	27891982	-	ENSOARG00000016169	TRIM40	protein_coding	NA	NA	TRIM40
20	27919454	27930157	+	ENSOARG00000016280	NA	protein_coding	TRIM31	1	TRIM31
20	27959244	27963376	+	ENSOARG00000016350	NA	protein_coding	RNF39	1	RNF39
20	27965233	27967108	-	ENSOARG00000016356	PPP1R11	protein_coding	NA	NA	PPP1R11
20	27972573	27975466	-	ENSOARG00000016398	ZNRD1	protein_coding	NA	NA	ZNRD1
20	27979325	27981461	+	ENSOARG00000016435	NA	protein_coding	ZNRD1AS	1	ZNRD1AS
20	27980186	27980261	-	ENSOARG00000023638	RF02219	misc_RNA	NA	NA	RF02219
20	27993418	27997424	+	ENSOARG00000016581	ZFP57	protein_coding	NA	NA	ZFP57
20	27998323	28008640	-	ENSOARG00000016686	MOG	protein_coding	NA	NA	MOG
20	28028860	28056210	+	ENSOARG00000016848	GABBR1	protein_coding	NA	NA	GABBR1
20	28068343	28068868	-	ENSOARG00000016936	NA	protein_coding	NA	NA	NA
20	28077664	28085359	-	ENSOARG00000026870	NA	lincRNA	NA	NA	NA
20	28111661	28113771	-	ENSOARG00000016939	NA	protein_coding	UBD	1	UBD
20	28123958	28140030	+	ENSOARG00000026871	NA	lincRNA	NA	NA	NA
20	28146690	28151449	+	ENSOARG00000017006	NA	protein_coding	UBD	1	UBD
20	28150218	28446611	-	ENSOARG00000017032	NA	protein_coding	OLFR94	2	OLFR94
20	28150218	28446611	-	ENSOARG00000017032	NA	protein_coding	OR2I1P	2	OR2I1P
20	28171506	28178951	-	ENSOARG00000017036	OR10C1	protein_coding	NA	NA	OR10C1
20	28190515	28191480	+	ENSOARG00000008866	NA	protein_coding	OLFR96	2	OLFR96
20	28190515	28191480	+	ENSOARG00000008866	NA	protein_coding	OR11A1	2	OR11A1
20	28201683	28202663	+	ENSOARG00000008879	NA	protein_coding	OLFR96	2	OLFR96
20	28201683	28202663	+	ENSOARG00000008879	NA	protein_coding	OR11A1	2	OR11A1
20	28206152	28253979	-	ENSOARG00000017056	NA	protein_coding	OLFR97	5	OLFR97
20	28206152	28253979	-	ENSOARG00000017056	NA	protein_coding	OLFR98	5	OLFR98
20	28206152	28253979	-	ENSOARG00000017056	NA	protein_coding	OLFR99	5	OLFR99
20	28206152	28253979	-	ENSOARG00000017056	NA	protein_coding	OLFR107	5	OLFR107
20	28206152	28253979	-	ENSOARG00000017056	NA	protein_coding	OLFR108	5	OLFR108
20	28230755	28247571	-	ENSOARG00000017095	NA	protein_coding	OR12D2	2	OR12D2
20	28230755	28247571	-	ENSOARG00000017095	NA	protein_coding	OR12D1	2	OR12D1
20	28305768	28306745	+	ENSOARG00000008886	NA	protein_coding	NA	NA	NA
20	28322483	28323451	+	ENSOARG00000008901	OR12D3	protein_coding	NA	NA	OR12D3
20	28347369	28358400	+	ENSOARG00000017140	NA	protein_coding	OLFR110	3	OLFR110
20	28347369	28358400	+	ENSOARG00000017140	NA	protein_coding	OLFR111	3	OLFR111
20	28347369	28358400	+	ENSOARG00000017140	NA	protein_coding	OR5V1	3	OR5V1
20	28404915	28525467	-	ENSOARG00000026872	NA	lincRNA	NA	NA	NA
20	28408995	28410208	+	ENSOARG00000017144	NA	protein_coding	NA	NA	NA
20	28417077	28418012	+	ENSOARG00000008912	NA	protein_coding	NA	NA	NA
20	28472967	28473902	-	ENSOARG00000008925	NA	protein_coding	NA	NA	NA
20	28496105	28497040	+	ENSOARG00000008933	NA	protein_coding	OLFR123	1	OLFR123
20	28551893	28552753	+	ENSOARG00000008945	NA	protein_coding	NA	NA	NA
20	28557828	28558730	-	ENSOARG00000008954	NA	protein_coding	OLFR132	1	OLFR132
20	28596898	28598112	+	ENSOARG00000017162	NA	protein_coding	NA	NA	NA
20	28638477	28639415	+	ENSOARG00000008966	OR2B3	protein_coding	NA	NA	OR2B3
20	28650460	28651401	+	ENSOARG00000008979	NA	protein_coding	OLFR1370	1	OLFR1370
20	28689290	28869646	-	ENSOARG00000017215	NA	protein_coding	OLFR137	4	OLFR137
20	28689290	28869646	-	ENSOARG00000017215	NA	protein_coding	OR2J1	4	OR2J1
20	28689290	28869646	-	ENSOARG00000017215	NA	protein_coding	OR2J3	4	OR2J3
20	28689290	28869646	-	ENSOARG00000017215	NA	protein_coding	OR2J2	4	OR2J2
20	28703395	28704665	+	ENSOARG00000017228	NA	protein_coding	OLFR121	6	OLFR121
20	28703395	28704665	+	ENSOARG00000017228	NA	protein_coding	OLFR122	6	OLFR122
20	28703395	28704665	+	ENSOARG00000017228	NA	protein_coding	OLFR129	6	OLFR129
20	28703395	28704665	+	ENSOARG00000017228	NA	protein_coding	OLFR118	6	OLFR118
20	28703395	28704665	+	ENSOARG00000017228	NA	protein_coding	OLFR119	6	OLFR119
20	28703395	28704665	+	ENSOARG00000017228	NA	protein_coding	OLFR120	6	OLFR120
20	28745982	28746938	+	ENSOARG00000008989	NA	protein_coding	OLFR121	6	OLFR121
20	28745982	28746938	+	ENSOARG00000008989	NA	protein_coding	OLFR122	6	OLFR122
20	28745982	28746938	+	ENSOARG00000008989	NA	protein_coding	OLFR129	6	OLFR129
20	28745982	28746938	+	ENSOARG00000008989	NA	protein_coding	OLFR118	6	OLFR118
20	28745982	28746938	+	ENSOARG00000008989	NA	protein_coding	OLFR119	6	OLFR119
20	28745982	28746938	+	ENSOARG00000008989	NA	protein_coding	OLFR120	6	OLFR120
20	28768847	28769782	+	ENSOARG00000009002	NA	protein_coding	OLFR133	5	OLFR133
20	28768847	28769782	+	ENSOARG00000009002	NA	protein_coding	OLFR134	5	OLFR134
20	28768847	28769782	+	ENSOARG00000009002	NA	protein_coding	OLFR135	5	OLFR135
20	28768847	28769782	+	ENSOARG00000009002	NA	protein_coding	OLFR138	5	OLFR138
20	28768847	28769782	+	ENSOARG00000009002	NA	protein_coding	OLFR136	5	OLFR136
20	28779756	28780703	+	ENSOARG00000009012	NA	protein_coding	OLFR121	6	OLFR121
20	28779756	28780703	+	ENSOARG00000009012	NA	protein_coding	OLFR122	6	OLFR122
20	28779756	28780703	+	ENSOARG00000009012	NA	protein_coding	OLFR129	6	OLFR129
20	28779756	28780703	+	ENSOARG00000009012	NA	protein_coding	OLFR118	6	OLFR118
20	28779756	28780703	+	ENSOARG00000009012	NA	protein_coding	OLFR119	6	OLFR119
20	28779756	28780703	+	ENSOARG00000009012	NA	protein_coding	OLFR120	6	OLFR120
20	28805062	28806080	+	ENSOARG00000017255	NA	protein_coding	OLFR133	5	OLFR133
20	28805062	28806080	+	ENSOARG00000017255	NA	protein_coding	OLFR134	5	OLFR134
20	28805062	28806080	+	ENSOARG00000017255	NA	protein_coding	OLFR135	5	OLFR135
20	28805062	28806080	+	ENSOARG00000017255	NA	protein_coding	OLFR138	5	OLFR138
20	28805062	28806080	+	ENSOARG00000017255	NA	protein_coding	OLFR136	5	OLFR136
20	28836029	28836973	+	ENSOARG00000009027	NA	protein_coding	OLFR121	6	OLFR121
20	28836029	28836973	+	ENSOARG00000009027	NA	protein_coding	OLFR122	6	OLFR122
20	28836029	28836973	+	ENSOARG00000009027	NA	protein_coding	OLFR129	6	OLFR129
20	28836029	28836973	+	ENSOARG00000009027	NA	protein_coding	OLFR118	6	OLFR118
20	28836029	28836973	+	ENSOARG00000009027	NA	protein_coding	OLFR119	6	OLFR119
20	28836029	28836973	+	ENSOARG00000009027	NA	protein_coding	OLFR120	6	OLFR120
20	28911315	28930800	+	ENSOARG00000017282	NA	protein_coding	OLFR1369-PS1	3	OLFR1369-PS1
20	28911315	28930800	+	ENSOARG00000017282	NA	protein_coding	OLFR263	3	OLFR263
20	28911315	28930800	+	ENSOARG00000017282	NA	protein_coding	OR2W1	3	OR2W1
20	28963058	28964002	+	ENSOARG00000009041	NA	protein_coding	OLFR1368	1	OLFR1368
20	28994120	29005668	+	ENSOARG00000017325	ZNF311	protein_coding	NA	NA	ZNF311
20	29016884	29017167	-	ENSOARG00000024795	RF00017	misc_RNA	NA	NA	RF00017
20	29043100	29056362	+	ENSOARG00000017386	TRIM27	protein_coding	NA	NA	TRIM27
20	29064520	29064616	+	ENSOARG00000023517	RF00026	snRNA	NA	NA	RF00026
20	29122218	29122324	-	ENSOARG00000022770	RF00026	snRNA	NA	NA	RF00026
20	29179938	29180801	+	ENSOARG00000017508	NA	protein_coding	NA	NA	NA
20	29190452	29206856	+	ENSOARG00000017580	NA	protein_coding	NA	NA	NA
20	29230798	29238776	-	ENSOARG00000017598	GPX5	protein_coding	NA	NA	GPX5
20	29259316	29259450	+	ENSOARG00000009049	NA	protein_coding	GPX6	1	GPX6
20	29261306	29263651	+	ENSOARG00000017666	NA	protein_coding	GPX6	1	GPX6
20	29301087	29301890	+	ENSOARG00000017751	NA	protein_coding	ZSCAN23	1	ZSCAN23
20	29324632	29333291	+	ENSOARG00000017775	ZSCAN12	protein_coding	NA	NA	ZSCAN12
20	29364004	29366076	+	ENSOARG00000017831	NA	protein_coding	ZSCAN31	1	ZSCAN31
20	29378941	29394694	-	ENSOARG00000017894	PGBD1	protein_coding	NA	NA	PGBD1
20	29401203	29401283	+	ENSOARG00000021832	NA	miRNA	NA	NA	NA
20	29405720	29406178	-	ENSOARG00000009060	NA	protein_coding	ZSCAN26	1	ZSCAN26
20	29416899	29418098	-	ENSOARG00000009077	NKAPL	protein_coding	NA	NA	NKAPL
20	29423976	29432256	-	ENSOARG00000017908	ZKSCAN4	protein_coding	NA	NA	ZKSCAN4
20	29471404	29488076	-	ENSOARG00000017935	NA	protein_coding	NA	NA	NA
20	29509588	29517922	-	ENSOARG00000018000	ZKSCAN8	protein_coding	NA	NA	ZKSCAN8
20	29542461	29542868	-	ENSOARG00000009088	NA	protein_coding	ZSCAN16	1	ZSCAN16
20	29565257	29570737	-	ENSOARG00000018053	NA	protein_coding	ZNF165	1	ZNF165
20	29583479	29584417	-	ENSOARG00000009098	NA	protein_coding	OLFR1366	1	OLFR1366
20	29597096	29599232	-	ENSOARG00000018075	NA	protein_coding	H2-D1	35	H2-D1
20	29597096	29599232	-	ENSOARG00000018075	NA	protein_coding	H2-Q1	35	H2-Q1
20	29597096	29599232	-	ENSOARG00000018075	NA	protein_coding	H2-Q2	35	H2-Q2
20	29597096	29599232	-	ENSOARG00000018075	NA	protein_coding	H2-Q4	35	H2-Q4
20	29597096	29599232	-	ENSOARG00000018075	NA	protein_coding	H2-T22	35	H2-T22
20	29597096	29599232	-	ENSOARG00000018075	NA	protein_coding	H2-T23	35	H2-T23
20	29597096	29599232	-	ENSOARG00000018075	NA	protein_coding	GM11127	35	GM11127
20	29597096	29599232	-	ENSOARG00000018075	NA	protein_coding	H2-BL	35	H2-BL
20	29597096	29599232	-	ENSOARG00000018075	NA	protein_coding	H2-T10	35	H2-T10
20	29597096	29599232	-	ENSOARG00000018075	NA	protein_coding	GM7030	35	GM7030
20	29597096	29599232	-	ENSOARG00000018075	NA	protein_coding	GM8909	35	GM8909
20	29597096	29599232	-	ENSOARG00000018075	NA	protein_coding	H2-T3	35	H2-T3
20	29597096	29599232	-	ENSOARG00000018075	NA	protein_coding	H2-M10.2	35	H2-M10.2
20	29597096	29599232	-	ENSOARG00000018075	NA	protein_coding	H2-M10.1	35	H2-M10.1
20	29597096	29599232	-	ENSOARG00000018075	NA	protein_coding	H2-M10.3	35	H2-M10.3
20	29597096	29599232	-	ENSOARG00000018075	NA	protein_coding	H2-M10.4	35	H2-M10.4
20	29597096	29599232	-	ENSOARG00000018075	NA	protein_coding	H2-M5	35	H2-M5
20	29597096	29599232	-	ENSOARG00000018075	NA	protein_coding	H2-M3	35	H2-M3
20	29597096	29599232	-	ENSOARG00000018075	NA	protein_coding	H2-M2	35	H2-M2
20	29597096	29599232	-	ENSOARG00000018075	NA	protein_coding	H2-K1	35	H2-K1
20	29597096	29599232	-	ENSOARG00000018075	NA	protein_coding	H2-M11	35	H2-M11
20	29597096	29599232	-	ENSOARG00000018075	NA	protein_coding	H2-Q5	35	H2-Q5
20	29597096	29599232	-	ENSOARG00000018075	NA	protein_coding	H2-M9	35	H2-M9
20	29597096	29599232	-	ENSOARG00000018075	NA	protein_coding	H2-M1	35	H2-M1
20	29597096	29599232	-	ENSOARG00000018075	NA	protein_coding	H2-Q6	35	H2-Q6
20	29597096	29599232	-	ENSOARG00000018075	NA	protein_coding	H2-Q7	35	H2-Q7
20	29597096	29599232	-	ENSOARG00000018075	NA	protein_coding	H2-M10.5	35	H2-M10.5
20	29597096	29599232	-	ENSOARG00000018075	NA	protein_coding	H2-Q10	35	H2-Q10
20	29597096	29599232	-	ENSOARG00000018075	NA	protein_coding	H2-M10.6	35	H2-M10.6
20	29597096	29599232	-	ENSOARG00000018075	NA	protein_coding	HLA-F	35	HLA-F
20	29597096	29599232	-	ENSOARG00000018075	NA	protein_coding	HLA-G	35	HLA-G
20	29597096	29599232	-	ENSOARG00000018075	NA	protein_coding	HLA-A	35	HLA-A
20	29597096	29599232	-	ENSOARG00000018075	NA	protein_coding	HLA-E	35	HLA-E
20	29597096	29599232	-	ENSOARG00000018075	NA	protein_coding	HLA-C	35	HLA-C
20	29597096	29599232	-	ENSOARG00000018075	NA	protein_coding	HLA-B	35	HLA-B
20	29623061	29725538	+	ENSOARG00000018115	NA	protein_coding	NA	NA	NA
20	29636112	29637242	+	ENSOARG00000018155	NA	protein_coding	NA	NA	NA
20	29686244	29728826	+	ENSOARG00000026873	NA	lincRNA	NA	NA	NA
20	29734588	29735520	-	ENSOARG00000009112	NA	protein_coding	OLFR1535	1	OLFR1535
20	29768676	29769605	-	ENSOARG00000009125	NA	protein_coding	OLFR1364	1	OLFR1364
20	29801259	29802398	-	ENSOARG00000009134	NA	protein_coding	NA	NA	NA
20	29823037	29823975	+	ENSOARG00000009147	NA	protein_coding	OLFR1361	1	OLFR1361
20	29836045	29836983	+	ENSOARG00000009162	NA	protein_coding	OLFR11	2	OLFR11
20	29836045	29836983	+	ENSOARG00000009162	NA	protein_coding	OR2B6	2	OR2B6
20	29859547	29860470	+	ENSOARG00000009175	NA	protein_coding	OLFR1362	1	OLFR1362
20	29889314	29890269	-	ENSOARG00000018157	NA	pseudogene	NA	NA	NA
20	29902485	29903426	+	ENSOARG00000009186	NA	protein_coding	NA	NA	NA
20	29930396	29930853	-	ENSOARG00000018192	NA	protein_coding	NA	NA	NA
20	29931156	29931548	+	ENSOARG00000009196	NA	protein_coding	NA	NA	NA
20	29932555	29933001	+	ENSOARG00000009204	NA	protein_coding	HIST1H3C	1	HIST1H3C
20	29942412	29942732	+	ENSOARG00000009214	NA	protein_coding	HIST1H4H	2	HIST1H4H
20	29942412	29942732	+	ENSOARG00000009214	NA	protein_coding	H4	2	H4
20	29944009	29944431	+	ENSOARG00000009229	NA	protein_coding	NA	NA	NA
20	29947875	29948267	-	ENSOARG00000009236	NA	protein_coding	HIST1H2AG	1	HIST1H2AG
20	29948572	29949037	+	ENSOARG00000018233	NA	protein_coding	NA	NA	NA
20	29963721	29964558	-	ENSOARG00000018259	HIST1H2BN	protein_coding	NA	NA	HIST1H2BN
20	29964876	29965268	+	ENSOARG00000009247	NA	protein_coding	HIST1H2AD	1	HIST1H2AD
20	29970904	29971224	+	ENSOARG00000009253	NA	protein_coding	HIST1H4A	1	HIST1H4A
20	29980761	29981093	-	ENSOARG00000009266	NA	protein_coding	HIST1H4J	1	HIST1H4J
20	29983777	29984246	-	ENSOARG00000018304	NA	protein_coding	NA	NA	NA
20	29984553	29984945	+	ENSOARG00000020028	NA	protein_coding	HIST1H2AG	1	HIST1H2AG
20	29987750	29988175	+	ENSOARG00000020031	NA	protein_coding	NA	NA	NA
20	29990320	29990930	-	ENSOARG00000018308	NA	protein_coding	HIST1H2AJ	1	HIST1H2AJ
20	29991234	29991703	+	ENSOARG00000018368	NA	protein_coding	NA	NA	NA
20	30056743	30056865	-	ENSOARG00000021337	NA	miRNA	NA	NA	NA
20	30104477	30104542	+	ENSOARG00000023045	NA	miRNA	NA	NA	NA
20	30114229	30114295	-	ENSOARG00000021687	NA	miRNA	NA	NA	NA
20	30152364	30170695	+	ENSOARG00000018426	ZNF184	protein_coding	NA	NA	ZNF184
20	30183133	30184206	-	ENSOARG00000020033	ZNF391	protein_coding	NA	NA	ZNF391
20	30216944	30220060	+	ENSOARG00000020038	POM121L2	protein_coding	NA	NA	POM121L2
20	30262160	30268710	-	ENSOARG00000018477	PRSS16	protein_coding	NA	NA	PRSS16
20	30305149	30305553	-	ENSOARG00000020040	HIST1H2AH	protein_coding	NA	NA	HIST1H2AH
20	30305867	30306538	+	ENSOARG00000018500	NA	protein_coding	NA	NA	NA
20	30314988	30315368	-	ENSOARG00000020042	NA	protein_coding	HIST1H2AI	4	HIST1H2AI
20	30314988	30315368	-	ENSOARG00000020042	NA	protein_coding	HIST1H2AL	4	HIST1H2AL
20	30314988	30315368	-	ENSOARG00000020042	NA	protein_coding	HIST1H2AM	4	HIST1H2AM
20	30314988	30315368	-	ENSOARG00000020042	NA	protein_coding	HIST1H2AG	4	HIST1H2AG
20	30315689	30316927	+	ENSOARG00000018513	NA	protein_coding	NA	NA	NA
20	30393689	30393749	+	ENSOARG00000022449	NA	miRNA	NA	NA	NA
20	30399505	30400713	-	ENSOARG00000020046	NA	protein_coding	ZFP322A	2	ZFP322A
20	30399505	30400713	-	ENSOARG00000020046	NA	protein_coding	ZNF322	2	ZNF322
20	30420857	30444758	+	ENSOARG00000018589	NA	protein_coding	OR2M5	4	OR2M5
20	30420857	30444758	+	ENSOARG00000018589	NA	protein_coding	OR2M2	4	OR2M2
20	30420857	30444758	+	ENSOARG00000018589	NA	protein_coding	OR2M3	4	OR2M3
20	30420857	30444758	+	ENSOARG00000018589	NA	protein_coding	OR2M7	4	OR2M7
20	30459366	30461255	-	ENSOARG00000018649	ABT1	protein_coding	NA	NA	ABT1
20	30466014	30467667	-	ENSOARG00000000052	NA	protein_coding	NA	NA	NA
20	30504529	30516219	-	ENSOARG00000000137	HMGN4	protein_coding	NA	NA	HMGN4
20	30513922	30514224	+	ENSOARG00000020048	NA	protein_coding	VAMP8	1	VAMP8
20	30524486	30529827	-	ENSOARG00000000198	BTN1A1	protein_coding	NA	NA	BTN1A1
20	30543817	30551949	-	ENSOARG00000000423	BTN2A2	protein_coding	NA	NA	BTN2A2
20	30582436	30582945	-	ENSOARG00000020052	NA	protein_coding	NA	NA	NA
20	30634402	30634734	+	ENSOARG00000020053	NA	protein_coding	HIST1H4F	1	HIST1H4F
20	30638070	30638762	-	ENSOARG00000000584	NA	protein_coding	NA	NA	NA
20	30639155	30639547	+	ENSOARG00000020055	NA	protein_coding	NA	NA	NA
20	30650570	30651026	-	ENSOARG00000000671	NA	protein_coding	NA	NA	NA
20	30652203	30652605	+	ENSOARG00000000710	NA	protein_coding	HIST2H3PS2	1	HIST2H3PS2
20	30657511	30657843	+	ENSOARG00000020057	NA	protein_coding	HIST1H4A	2	HIST1H4A
20	30657511	30657843	+	ENSOARG00000020057	NA	protein_coding	HIST1H4I	2	HIST1H4I
20	30662997	30663332	-	ENSOARG00000020059	NA	protein_coding	HIST1H4H	2	HIST1H4H
20	30662997	30663332	-	ENSOARG00000020059	NA	protein_coding	H4	2	H4
20	30663147	30666822	+	ENSOARG00000026874	NA	lincRNA	NA	NA	NA
20	30668125	30668787	+	ENSOARG00000020063	HIST1H1D	protein_coding	NA	NA	HIST1H1D
20	30681198	30681518	-	ENSOARG00000020064	NA	protein_coding	HIST2H4B	1	HIST2H4B
20	30684701	30816579	-	ENSOARG00000000749	NA	protein_coding	HIST2H3PS2	1	HIST2H3PS2
20	30691485	30692802	+	ENSOARG00000000885	NA	protein_coding	NA	NA	NA
20	30698382	30698774	+	ENSOARG00000020067	NA	protein_coding	HIST1H2AG	1	HIST1H2AG
20	30703304	30703723	+	ENSOARG00000020070	NA	protein_coding	HIST1H3A	2	HIST1H3A
20	30703304	30703723	+	ENSOARG00000020070	NA	protein_coding	HIST1H3I	2	HIST1H3I
20	30703575	30704562	-	ENSOARG00000000974	NA	protein_coding	HIST1H1E	1	HIST1H1E
20	30707444	30707764	+	ENSOARG00000020071	NA	protein_coding	NA	NA	NA
20	30711670	30712720	-	ENSOARG00000000979	NA	protein_coding	NA	NA	NA
20	30728343	30729045	-	ENSOARG00000000984	HIST1H2BD	protein_coding	NA	NA	HIST1H2BD
20	30761841	30762221	+	ENSOARG00000020076	HIST1H2BC	protein_coding	NA	NA	HIST1H2BC
20	30777201	30777833	+	ENSOARG00000020077	HIST1H1T	protein_coding	NA	NA	HIST1H1T
20	30790428	30794050	-	ENSOARG00000001148	HFE	protein_coding	NA	NA	HFE
20	30809409	30845963	+	ENSOARG00000001335	HIST1H1C	protein_coding	NA	NA	HIST1H1C
20	30815888	30816649	-	ENSOARG00000001377	NA	protein_coding	NA	NA	NA
20	30817427	30817819	-	ENSOARG00000020081	NA	protein_coding	NA	NA	NA
20	30818175	30818647	+	ENSOARG00000001423	HIST1H2BB	protein_coding	NA	NA	HIST1H2BB
20	30841197	30841523	-	ENSOARG00000020085	NA	protein_coding	NA	NA	NA
20	30842254	30842673	-	ENSOARG00000020087	NA	protein_coding	HIST1H3I	1	HIST1H3I
20	30859856	30873824	-	ENSOARG00000001519	TRIM38	protein_coding	NA	NA	TRIM38
20	30890662	30902808	+	ENSOARG00000001766	SLC17A2	protein_coding	NA	NA	SLC17A2
20	30921209	30939398	+	ENSOARG00000001926	SLC17A3	protein_coding	NA	NA	SLC17A3
20	30956177	30991327	+	ENSOARG00000002375	SLC17A1	protein_coding	NA	NA	SLC17A1
20	31005775	31032323	-	ENSOARG00000002927	SLC17A4	protein_coding	NA	NA	SLC17A4
20	31077040	31077432	+	ENSOARG00000020089	NA	protein_coding	HIST1H2BA	1	HIST1H2BA
20	31080211	31080597	-	ENSOARG00000020091	HIST1H2BA	protein_coding	NA	NA	HIST1H2BA
20	31111907	31162008	-	ENSOARG00000003250	SCGN	protein_coding	NA	NA	SCGN
24	6445492	6556867	+	ENSOARG00000005135	RBFOX1	protein_coding	NA	NA	RBFOX1
24	7097294	7097770	-	ENSOARG00000010652	NA	protein_coding	NA	NA	NA
24	7269284	7269425	-	ENSOARG00000024293	RF00004	snRNA	NA	NA	RF00004
24	7373003	7419823	-	ENSOARG00000025876	NA	lincRNA	NA	NA	NA
24	7470804	7484932	-	ENSOARG00000005140	TMEM114	protein_coding	NA	NA	TMEM114
24	7521851	7521935	+	ENSOARG00000024926	RF00001	rRNA	NA	NA	RF00001
24	7524698	7539289	+	ENSOARG00000005217	METTL22	protein_coding	NA	NA	METTL22
24	7601608	7638449	+	ENSOARG00000005228	ABAT	protein_coding	NA	NA	ABAT
24	7653053	7653562	-	ENSOARG00000010665	TMEM186	protein_coding	NA	NA	TMEM186
24	7655024	7679330	+	ENSOARG00000005321	PMM2	protein_coding	NA	NA	PMM2
24	7684641	7687775	-	ENSOARG00000005359	CARHSP1	protein_coding	NA	NA	CARHSP1
24	7716171	7717367	+	ENSOARG00000010676	NA	protein_coding	DNAJA1	1	DNAJA1
24	7721009	7754350	-	ENSOARG00000005469	USP7	protein_coding	NA	NA	USP7
24	7854741	7854843	+	ENSOARG00000022733	RF00026	snRNA	NA	NA	RF00026
24	7883148	7905643	+	ENSOARG00000005554	C16orf72	protein_coding	NA	NA	C16orf72
24	7912039	7912127	-	ENSOARG00000023340	NA	miRNA	NA	NA	NA
24	8485907	8665389	-	ENSOARG00000005625	GRIN2A	protein_coding	NA	NA	GRIN2A
24	8919198	8919567	-	ENSOARG00000005663	NA	pseudogene	NA	NA	NA
24	9072610	9072716	-	ENSOARG00000023930	RF00026	snRNA	NA	NA	RF00026
24	9183296	9219109	+	ENSOARG00000005714	ATF7IP2	protein_coding	NA	NA	ATF7IP2
24	9258704	9268208	-	ENSOARG00000005780	EMP2	protein_coding	NA	NA	EMP2
24	9359214	9407395	-	ENSOARG00000005836	TEKT5	protein_coding	NA	NA	TEKT5
24	9432662	9451103	+	ENSOARG00000005920	NUBP1	protein_coding	NA	NA	NUBP1
24	9448298	9456917	-	ENSOARG00000006019	TVP23A	protein_coding	NA	NA	TVP23A
24	9518636	9530140	-	ENSOARG00000025877	NA	lincRNA	NA	NA	NA
24	9540624	9594737	+	ENSOARG00000006106	CIITA	protein_coding	NA	NA	CIITA
24	9612662	9613128	-	ENSOARG00000006242	DEXI	protein_coding	NA	NA	DEXI
24	9615768	9906837	+	ENSOARG00000006373	CLEC16A	protein_coding	NA	NA	CLEC16A
24	9919841	9921182	-	ENSOARG00000006554	NA	protein_coding	TNP2	1	TNP2
24	9925234	9925596	-	ENSOARG00000006556	PRM3	protein_coding	NA	NA	PRM3
24	9927083	9928624	-	ENSOARG00000006559	NA	protein_coding	NA	NA	NA
24	9931019	9931233	-	ENSOARG00000025183	NA	protein_coding	NA	NA	NA
24	9980724	9986990	+	ENSOARG00000006567	RMI2	protein_coding	NA	NA	RMI2
24	10120906	10142827	-	ENSOARG00000006592	NA	protein_coding	AC099489.1	1	AC099489.1
24	10151409	10169901	-	ENSOARG00000006635	NA	protein_coding	NA	NA	NA
24	10170062	10190972	-	ENSOARG00000006645	NA	protein_coding	NA	NA	NA
24	10232183	10300719	+	ENSOARG00000025878	NA	lincRNA	NA	NA	NA
24	10233248	10241054	-	ENSOARG00000006664	LITAF	protein_coding	NA	NA	LITAF
24	10368431	10368694	+	ENSOARG00000010684	SNN	protein_coding	NA	NA	SNN
24	10370778	10422595	-	ENSOARG00000006723	TXNDC11	protein_coding	NA	NA	TXNDC11
24	10438773	10464644	-	ENSOARG00000006808	ZC3H7A	protein_coding	NA	NA	ZC3H7A
24	10515846	10516205	-	ENSOARG00000010696	NA	protein_coding	BCAR4	1	BCAR4
24	10534085	10545779	-	ENSOARG00000006923	RSL1D1	protein_coding	NA	NA	RSL1D1
24	10559022	10587328	-	ENSOARG00000007088	GSPT1	protein_coding	NA	NA	GSPT1
24	10676205	10970881	+	ENSOARG00000007156	NA	protein_coding	SNX29	1	SNX29
24	11207107	11207326	+	ENSOARG00000007193	NA	protein_coding	NA	NA	NA
24	11253051	11253157	-	ENSOARG00000023553	RF00026	snRNA	NA	NA	RF00026
24	11372442	11405761	-	ENSOARG00000007215	CPPED1	protein_coding	NA	NA	CPPED1
24	11476498	11477487	-	ENSOARG00000007253	NA	protein_coding	NA	NA	NA
24	11600441	11613855	+	ENSOARG00000007260	NA	protein_coding	SHISA9	1	SHISA9
24	11921141	11946628	+	ENSOARG00000007287	NA	protein_coding	SHISA9	1	SHISA9
24	12453544	12453651	-	ENSOARG00000023392	RF00026	snRNA	NA	NA	RF00026
24	12796810	12834021	+	ENSOARG00000007323	ERCC4	protein_coding	NA	NA	ERCC4
24	12940773	12942020	-	ENSOARG00000007368	NA	protein_coding	SF3B4	1	SF3B4
24	13070230	13070341	+	ENSOARG00000022238	NA	miRNA	NA	NA	NA
24	13096027	13163792	+	ENSOARG00000007471	MRTFB	protein_coding	NA	NA	MRTFB
24	13219109	13219191	+	ENSOARG00000024941	MIR193B	miRNA	NA	NA	MIR193B
24	13223785	13223871	+	ENSOARG00000024883	MIR365A	miRNA	NA	NA	MIR365A
24	13336011	13526174	-	ENSOARG00000007574	PARN	protein_coding	NA	NA	PARN
24	13544499	13561016	+	ENSOARG00000007727	BFAR	protein_coding	NA	NA	BFAR
24	13564231	13583112	-	ENSOARG00000007761	PLA2G10	protein_coding	NA	NA	PLA2G10
24	13644253	13646440	+	ENSOARG00000007838	NA	protein_coding	NA	NA	NA
24	13668931	13693916	+	ENSOARG00000007937	RRN3	protein_coding	NA	NA	RRN3
24	13698383	13713355	+	ENSOARG00000008149	NTAN1	protein_coding	NA	NA	NTAN1
24	13708855	13768609	-	ENSOARG00000008275	PDXDC1	protein_coding	NA	NA	PDXDC1
24	13793797	13799554	+	ENSOARG00000008442	NA	protein_coding	MPV17L	2	MPV17L
24	13793797	13799554	+	ENSOARG00000008442	NA	protein_coding	AC140504.1	2	AC140504.1
24	13980303	13992249	+	ENSOARG00000008449	C16orf45	protein_coding	NA	NA	C16orf45
24	14014964	14048160	-	ENSOARG00000008595	MARF1	protein_coding	NA	NA	MARF1
24	14025822	14026147	-	ENSOARG00000008714	NA	protein_coding	NA	NA	NA
24	14028393	14028457	-	ENSOARG00000023606	NA	miRNA	NA	NA	NA
24	14048473	14048599	+	ENSOARG00000022620	RF00402	snoRNA	NA	NA	RF00402
24	14053237	14053299	+	ENSOARG00000023467	MIR484	miRNA	NA	NA	MIR484
24	14066790	14092258	+	ENSOARG00000008719	NDE1	protein_coding	NA	NA	NDE1
24	14094951	14204211	-	ENSOARG00000008975	MYH11	protein_coding	NA	NA	MYH11
24	14229968	14247043	-	ENSOARG00000009297	FOPNL	protein_coding	NA	NA	FOPNL
24	14341016	14446571	+	ENSOARG00000009522	ABCC1	protein_coding	NA	NA	ABCC1
24	14453274	14518770	-	ENSOARG00000009916	ABCC6	protein_coding	NA	NA	ABCC6
24	14521443	14578119	+	ENSOARG00000010149	NA	protein_coding	NOMO1	3	NOMO1
24	14521443	14578119	+	ENSOARG00000010149	NA	protein_coding	NOMO3	3	NOMO3
24	14521443	14578119	+	ENSOARG00000010149	NA	protein_coding	NOMO2	3	NOMO2
24	15349789	15350439	+	ENSOARG00000010707	RAN	protein_coding	NA	NA	RAN
24	15688354	15847551	+	ENSOARG00000010360	XYLT1	protein_coding	NA	NA	XYLT1
24	15823851	15823939	-	ENSOARG00000021288	NA	miRNA	GM44351	1	GM44351
